# Supplementary material for: The role of the AP-1 adaptor complex in outgoing and incoming membrane traffic
Source: J Cell Biol. 2024 Apr 5;223(7):e202310071. doi: 10.1083/jcb.202310071 (PMC10996651; doi:10.1083/jcb.202310071)
Supplement: Table S1 — shows mass spectrometry data on bead-captured proteins and CCV input reference from SILAC-labeled cells. [file JCB_202310071_TableS1.xlsx]

## Sheet: Figure 9
Protein IDs	Majority protein IDs	Protein names	Gene names	Ratio H/L count expt1	Ratio H/L count expt2	Ratio H/L count expt3	Ratio H/L count expt4	minus Log T-test p-value	T-test q-value	T-test Difference	Ratio H/L expt1	Ratio H/L expt2	Ratio H/L expt3	Ratio H/L expt4
P56377;A0A5F9ZHW1;F6SFB5	P56377;A0A5F9ZHW1;F6SFB5	AP-1 complex subunit sigma-2	AP1S2	1	5	3	9	3.07327	0.0360121	2.81424	NaN	2.78782	2.88144	3.0664
Q96PC3;B8ZZZ1;F8W8K9;G5E966	Q96PC3;B8ZZZ1;F8W8K9;G5E966	AP-1 complex subunit sigma-3	AP1S3	2	5	4	4	3.65035	0.0360121	2.79761	2.51327	2.9514	3.09809	3.01826
O75843;G3V532;G3V3Z2;H0YJ08;H0YJ47;G3V2V9	O75843	AP-1 complex subunit gamma-like 2	AP1G2	3	3	2	3	3.53751	0.0360121	2.76517	2.55305	3.03381	3.1602	2.70421
O43747;H3BNR4;H3BR36;H3BUN9;B4DGE1;H3BN71;H3BRM7;H3BS13;H3BV30;B3KNW1;H3BN75;H3BNN2	O43747	AP-1 complex subunit gamma-1	AP1G1	129	172	108	148	3.4308	0.0360121	2.73408	2.42096	2.90469	3.14928	2.85196
A0A2R8YGH5;P61966;H7C1E4	A0A2R8YGH5;P61966;H7C1E4	AP-1 complex subunit sigma-1A	AP1S1	18	23	19	23	3.55265	0.0360121	2.67807	2.38508	2.81068	2.98293	2.92418
Q9BXS5;E7ENJ6;K7EJL1;K7ENA7;K7EQX3;K7EPJ8;K7ER75;A0A087WZX7;Q9Y6Q5;K7EQ90;K7EJJ1;K7EPR4;K7ERH5;K7EL08;K7EMG5;K7EK69	Q9BXS5;E7ENJ6;K7EJL1	AP-1 complex subunit mu-1	AP1M1	46	84	83	54	3.18982	0.0360121	2.59937	2.20863	2.70594	2.99949	2.87401
Q10567;C9J1E7;H7C034	Q10567;C9J1E7	AP-1 complex subunit beta-1	AP1B1	158	160	134	152	3.08794	0.0360121	2.48062	2.07211	2.61892	2.90943	2.71262
O00115;K7ENE5	O00115;K7ENE5	Deoxyribonuclease-2-alpha	DNASE2	0	3	2	2	1.86075	0.0853828	2.23911	NaN	2.60792	1.8056	2.59676
P15586;H7C3P4;F6S8M0;F5H4C6;H0YFA9	P15586;H7C3P4;F6S8M0;F5H4C6;H0YFA9	N-acetylglucosamine-6-sulfatase	GNS	11	11	11	15	2.67297	0.0497792	2.23399	2.20237	2.92591	1.85424	2.34403
Q99523;A0A0J9YX61;A0A0J9YVX1	Q99523	Sortilin	SORT1	5	12	7	5	3.01159	0.0384599	2.20726	2.15846	2.41898	1.92817	2.71403
A0A7I2V4K5;X6R5C5;X6R8A1;P10619;A0A7I2V4D1;A0A7I2YQT8;A0A7I2V3B2;Q5JZH0;U3KQ41;A0A7I2V3M2;A0A7I2V4Q9;U3KQU6;A0A7I2V2E2;A0A7I2V4R8	A0A7I2V4K5;X6R5C5;X6R8A1;P10619;A0A7I2V4D1;A0A7I2YQT8;A0A7I2V3B2	Carboxypeptidase;Lysosomal protective protein;Lysosomal protective protein 32 kDa chain;Lysosomal protective protein 20 kDa chain	CTSA	5	5	3	7	2.7668	0.0470094	2.17984	2.1315	2.66902	1.77617	2.53325
P11717;A0A7I2V381;A0A7I2YQS7;S4R328;A0A7I2V657	P11717;A0A7I2V381	Cation-independent mannose-6-phosphate receptor	IGF2R	322	239	97	238	2.83331	0.0451473	2.15422	1.86522	2.49479	1.99693	2.65052
E7EN73;Q8IZA0;C9J519;B1AN15;H0Y4S8	E7EN73;Q8IZA0;C9J519	Dyslexia-associated protein KIAA0319-like protein	KIAA0319L	7	12	6	4	2.19372	0.0682721	2.11922	1.52984	2.25312	2.05872	3.0258
O75976;J3QQJ4;J3QRJ9	O75976	Carboxypeptidase D	CPD	27	30	16	8	2.16115	0.0682721	2.07983	1.49302	2.27157	1.96343	2.98188
P20645;F5GX30;F5GXE0;F5GXU0;F5H883;H0YGT2;H0YGE9;H0YF90	P20645;F5GX30	Cation-dependent mannose-6-phosphate receptor	M6PR	43	42	34	31	2.88536	0.0451473	2.03953	1.87731	2.38701	1.80505	2.47935
P07602;A0A0J9YXB8	P07602	Prosaposin;Saposin-A;Saposin-B-Val;Saposin-B;Saposin-C;Saposin-D	PSAP	10	18	7	5	1.85044	0.0859391	2.03915	1.88803	2.00611	1.39846	3.25459
O00469;E7ETU9;C9JXZ0;F8WEW3	O00469;E7ETU9	Procollagen-lysine,2-oxoglutarate 5-dioxygenase 2	PLOD2	3	7	4	3	2.40384	0.0526405	2.03314	2.14406	2.23225	1.46484	2.68202
Q5W111	Q5W111	SPRY domain-containing protein 7	SPRYD7	8	4	2	3	2.83872	0.0451473	2.01045	1.79503	2.35516	1.81534	2.46685
P16278;E7EQ29;F8WF40;C9JF15;C9J539;C9JWX1;C9J4G9	P16278;E7EQ29	Beta-galactosidase	GLB1	9	7	6	13	2.28936	0.0612467	2.00634	1.71237	2.79306	1.62852	2.28202
Q8TCG2;G5E9Z4	Q8TCG2;G5E9Z4	Phosphatidylinositol 4-kinase type 2-beta	PI4K2B	6	3	1	3	1.87411	0.0853828	1.99865	1.65378	2.44616	NaN	2.18894
P54920;M0R0Y2;M0R2M1;M0R213;M0R058;M0R0I4;A0A087WZQ7;Q9H115;M0QZM9;M0QZN5;M0R031	P54920;M0R0Y2;M0R2M1	Alpha-soluble NSF attachment protein	NAPA	2	6	10	11	3.06818	0.0360121	1.94222	2.16494	2.25814	1.62172	2.11468
A0A087WXK5;Q9BZC7;H0Y8D6;H0Y8C9;E9PGB2	A0A087WXK5;Q9BZC7;H0Y8D6;H0Y8C9	ATP-binding cassette sub-family A member 2	ABCA2	11	0	5	2	2.0903	0.0743319	1.87143	1.65605	NaN	2.01197	2.2392
H3BU86;O14662;Q96NX8;F8W9Z6;B7ZBM8;B7ZBM4;B7ZBM5;E9PND6;H0YEW0;E9PLV7	H3BU86;O14662;Q96NX8;F8W9Z6	Syntaxin-16	STX16-NPEPL1;STX16	4	9	7	10	2.68991	0.0497792	1.78321	1.96599	2.03254	1.36706	2.15784
Q14114;A0A590UJJ8;A0A590UJF9;A0A590UJ57;E9PP15;A0A590UJ98;A0A590UKB1;A0A590UK97;A0A590UK84;A0A590UJT0;A0A590UK53;A0A590UJH5;A0A590UK45;A0A590UKB5;E9PKG2;H0YEA5;A0A590UJ39;H0YEV6;A0A590UJV3;H0YCA4;A0A590UJJ9	Q14114;A0A590UJJ8;A0A590UJF9;A0A590UJ57;E9PP15;A0A590UJ98;A0A590UKB1;A0A590UK97;A0A590UK84;A0A590UJT0;A0A590UK53;A0A590UJH5;A0A590UK45;A0A590UKB5	Low-density lipoprotein receptor-related protein 8	LRP8	3	7	2	0	1.75363	0.0959766	1.76637	2.21971	1.41295	1.95939	NaN
A0A1B0GUA8;Q9H1H9;H0Y307;H0Y9Z7;E7ERX9;Q9NQT8;H0Y925;A0A1B0GTU3;O43896;Q96L93;Q9P2P6	A0A1B0GUA8;Q9H1H9	Kinesin-like protein KIF13A	KIF13A	5	7	8	0	3.15809	0.0360121	1.76238	1.91042	1.90249	1.76718	NaN
I3L0N3;P46459;I3L0L3;I3L2G1;K7EQD6;I3L338;I3L4Q9	I3L0N3;P46459	Vesicle-fusing ATPase	NSF	9	9	7	4	1.83784	0.0866103	1.75343	1.59417	1.17728	1.83598	2.79691
Q9UBR2;A0A7P0T8I6;A0A7P0T989;A0A7P0T9U1;A0A7P0Z469;A0A7P0T8X2;A0A7P0T900;A0A7P0TBM7;A0A7P0TA25;A0A7P0TB41;A0A7P0TBB5;A0A7P0Z4R9;A0A7P0TAD4;A0A7P0TAT6;A0A7P0T926;A0A7P0T9G9;A0A7P0T9U4;A0A7P0Z4L7	Q9UBR2;A0A7P0T8I6;A0A7P0T989;A0A7P0T9U1;A0A7P0Z469;A0A7P0T8X2;A0A7P0T900;A0A7P0TBM7;A0A7P0TA25;A0A7P0TB41;A0A7P0TBB5;A0A7P0Z4R9;A0A7P0TAD4;A0A7P0TAT6;A0A7P0T926;A0A7P0T9G9	Cathepsin Z	CTSZ	5	8	7	5	2.60729	0.0497792	1.74845	1.55765	2.34055	1.57392	1.91227
Q9NRW7;A0A2R8YD95;A0A2R8YE10;A0A087WU65;A0A2R8YF01;A0A1B0GXI6;B7Z7G7;A0A2R8YEX8;A0A2R8Y7W9;A0A2R8YDP1	Q9NRW7;A0A2R8YD95;A0A2R8YE10;A0A087WU65;A0A2R8YF01;A0A1B0GXI6	Vacuolar protein sorting-associated protein 45	VPS45	15	20	20	13	2.48411	0.0526405	1.73496	1.37235	1.90515	1.71538	2.33755
Q9UEU0;H0YJL5;H0YJJ5;J3KMW2;G3V5I2	Q9UEU0	Vesicle transport through interaction with t-SNAREs homolog 1B	VTI1B	8	7	16	13	2.62403	0.0497792	1.71603	1.48047	2.09136	1.53211	2.15076
Q5T3F8;H3BLW6;H0YCP6;E9PNG1	Q5T3F8;H3BLW6;H0YCP6	CSC1-like protein 2	TMEM63B	14	9	6	4	1.92308	0.0853828	1.67721	0.988071	1.64132	2.05771	2.41233
A0A1B0GVD5;A0A1B0GWE8;P07339;F8W787;A0A1B0GW44;A0A1B0GV23;C9JH19;A0A1B0GVP3;A0A1B0GU92;A0A1B0GU03;F8WD96;H7C469;A0A1B0GVF1	A0A1B0GVD5;A0A1B0GWE8;P07339;F8W787;A0A1B0GW44;A0A1B0GV23;C9JH19;A0A1B0GVP3;A0A1B0GU92;A0A1B0GU03;F8WD96;H7C469	Cathepsin D;Cathepsin D light chain;Cathepsin D heavy chain	CTSD	10	11	5	18	3.19045	0.0360121	1.64474	1.55002	1.81963	1.58206	2.01785
Q5U8S2;O60499;X6R2W0;K7EIY4;K7ELY2;K7EPP9;F6RTM7;K7EK75;K7EJ05;K7EQ84	Q5U8S2;O60499;X6R2W0;K7EIY4;K7ELY2	Syntaxin-10	STX10	22	9	17	19	1.97435	0.0827712	1.63533	1.10759	1.85455	1.5114	2.45836
A0A8Q3WKU6;A0A8Q3WM48;A0A8Q3SIA4;Q6ULP2;A0A8Q3SI81;B8ZZI9;A0A8Q3SI61;A0A0U1RR74	A0A8Q3WKU6;A0A8Q3WM48;A0A8Q3SIA4;Q6ULP2;A0A8Q3SI81;B8ZZI9;A0A8Q3SI61	Aftiphilin	AFTPH	4	6	3	9	2.61511	0.0497792	1.62455	1.35055	1.7615	1.61321	2.16354
O43752	O43752	Syntaxin-6	STX6	21	9	16	15	2.0013	0.0807828	1.58686	1.04087	1.81172	1.54269	2.34273
O15400	O15400	Syntaxin-7	STX7	10	10	11	13	2.56554	0.0497792	1.56924	1.20692	1.85853	1.62059	1.98149
Q9UNK0;K7EQB1;I3L305;I3L3D0;K7ER37	Q9UNK0;K7EQB1	Syntaxin-8	STX8	10	8	14	7	2.43144	0.0526405	1.55382	1.23026	1.996	1.44026	1.93937
Q86Y82;B1AJQ6	Q86Y82;B1AJQ6	Syntaxin-12	STX12	11	7	12	9	2.41011	0.0526405	1.5282	1.53206	1.7985	1.14928	2.02356
A0A5F9ZH84;A0A5F9ZH60;A0A5F9ZH20;Q5TF39	A0A5F9ZH84;A0A5F9ZH60;A0A5F9ZH20;Q5TF39	Sodium-dependent glucose transporter 1	NAGLT1	5	2	2	0	1.96648	0.0832572	1.48653	1.29384	1.82715	1.63153	NaN
Q9UMZ2;A0A087WZS7	Q9UMZ2	Synergin gamma	SYNRG	6	14	7	16	2.15036	0.0687764	1.44103	1.25129	1.17733	1.59096	2.13514
Q96EC8;B1AV70	Q96EC8	Protein YIPF6	YIPF6	12	6	11	4	2.05586	0.0763108	1.39273	0.877018	1.82874	1.41092	1.84481
J3KS67;C9JYS5;Q9NYZ1;E5RIS5;I3L376;E5RGC5;K7ENL4;J3QL63;J3QL47;A0A0A6YYB9;Q96ET8	J3KS67;C9JYS5;Q9NYZ1;E5RIS5;I3L376;E5RGC5;K7ENL4;J3QL63;J3QL47;A0A0A6YYB9;Q96ET8	Golgi apparatus membrane protein TVP23 homolog;Golgi apparatus membrane protein TVP23 homolog B;Golgi apparatus membrane protein TVP23 homolog C	TVP23B;TVP23C;TVP23C-CDRT4	4	2	2	0	2.38378	0.0533012	1.34697	1.44227	1.29536	1.59622	NaN
P43378;H3BQT6	P43378	Tyrosine-protein phosphatase non-receptor type 9	PTPN9	7	11	4	5	2.21926	0.0657703	1.29468	1.2691	1.29638	1.07502	1.9288
P61018;M0R0X1	P61018;M0R0X1	Ras-related protein Rab-4B	RAB4B	7	4	7	6	2.5596	0.0497792	1.24721	0.98035	1.63971	1.36279	1.3966
P98155;A0A7P0T8N6;A0A804CHQ2;A0A7P0T9P7;A0A7P0T897;A0A7P0TBI2;A0A7P0TB10;A0A7P0T8N9;A0A7P0T8C1;A0A7P0Z477	P98155;A0A7P0T8N6;A0A804CHQ2;A0A7P0T9P7;A0A7P0T897;A0A7P0TBI2;A0A7P0TB10	Very low-density lipoprotein receptor	VLDLR	23	23	21	16	1.73014	0.0997006	1.23855	0.838558	1.2706	1.1509	2.08473
Q9NR09;REV__Q96C03;REV__Q9NR09	Q9NR09	Baculoviral IAP repeat-containing protein 6	BIRC6	14	2	0	3	1.87722	0.0853828	1.16962	1.2466	1.51262	NaN	1.04259
Q9Y2L5;J3QQJ5;J3KSL8;J3QSA1;J3QQS5;J3QR00	Q9Y2L5;J3QQJ5;J3KSL8;J3QSA1	Trafficking protein particle complex subunit 8	TRAPPC8	23	25	13	5	3.90528	0.0360121	1.13471	1.21049	1.36083	1.17075	1.18737
Q07912;A0A5F9ZHJ2;A0A5F9ZI29;A0A5F9ZGX5;C9J1X3;A0A5F9ZHP4;A0A499FJ16;A0A5F9ZHD0;A0A5F9ZHL4;A0A5F9ZH01;A0A5F9ZHB0;A0A5F9ZHQ1;A0A5F9ZGY5;A0A5F9ZHI7;A0A5F9ZH66;A0A5F9ZHX6;A0A5F9ZI44;A0A5F9ZHC7;A0A5F9ZHP9;A0A5F9ZHK8	Q07912;A0A5F9ZHJ2;A0A5F9ZI29;A0A5F9ZGX5;C9J1X3;A0A5F9ZHP4;A0A499FJ16	Activated CDC42 kinase 1	TNK2	6	8	1	2	1.97953	0.0827712	1.12739	1.12465	1.09344	NaN	1.45703
Q9Y487;A0A6Q8PFU6;Q8TBM3;F5H5F3;F5H847;F5GX48;A0A6Q8PHG7	Q9Y487;A0A6Q8PFU6;Q8TBM3	V-type proton ATPase 116 kDa subunit a isoform 2;V-type proton ATPase subunit a	ATP6V0A2	20	14	11	4	2.02621	0.0793317	1.10049	0.706623	1.34891	1.57551	1.16152
O15127;H3BV04;H3BN93;H3BUB6;H3BPL9	O15127;H3BV04;H3BN93;H3BUB6;H3BPL9	Secretory carrier-associated membrane protein 2	SCAMP2	13	10	13	5	1.71994	0.0999512	1.08218	1.01225	1.38432	0.619594	1.70316
O60343;A0A3B3IRT3;Q5JU47;C9JIE2	O60343;A0A3B3IRT3	TBC1 domain family member 4	TBC1D4	9	22	22	8	2.33966	0.0575043	1.07714	1.42472	0.885477	0.983921	1.40505
Q8WVT3;A0A0J9YXQ9;Q53QD4;H7C0T3;A0A0G2JQW1;H7C0K3;H7C2F7;H7C1E5;H7C373;H0Y550;H7C185	Q8WVT3;A0A0J9YXQ9;Q53QD4	Trafficking protein particle complex subunit 12	TRAPPC12;CGI-87	10	13	6	0	1.81342	0.0893778	1.07557	1.44289	1.03181	1.04496	NaN
Q9BRS2;E9PFQ8	Q9BRS2	Serine/threonine-protein kinase RIO1	RIOK1	2	2	2	0	1.88362	0.0853828	1.02095	0.955875	1.34773	1.0522	NaN
O14976;H0Y8H5;D6RAW3;D6RE78;D6RC24;D6RAQ7;D6RF16;H0Y9M4;H0YA39	O14976	Cyclin-G-associated kinase	GAK	67	50	30	42	1.94276	0.0853828	1.01862	0.883603	1.14731	0.813591	1.62058
Q8IUR0;M0QZQ8	Q8IUR0	Trafficking protein particle complex subunit 5	TRAPPC5	5	2	4	3	2.17121	0.0682721	1.01774	1.54284	0.924439	0.877652	1.11663
Q9P2D3;H7C2X3	Q9P2D3	HEAT repeat-containing protein 5B	HEATR5B	15	26	20	20	2.39816	0.0526405	1.00038	1.03875	0.821666	1.10946	1.42224
A0A804HIW2;Q8NB49;A0A067XG54;H7C0E8;H7C113;H7C4W6	A0A804HIW2;Q8NB49;A0A067XG54	Phospholipid-transporting ATPase IG;Phospholipid-transporting ATPase	ATP11C	13	10	4	0	1.76354	0.0947274	0.968706	0.842146	1.06843	1.28849	NaN
A0A1W2PPX5;A0A1W2PQR6;A0A1W2PQB7;A0A1W2PS43;Q14108;A0A1W2PRS1;A0A1W2PPU6;A0A1W2PRF6;A0A1W2PSE4;A0A1W2PS70;A0A1W2PNX7;D6RDG0	A0A1W2PPX5;A0A1W2PQR6;A0A1W2PQB7;A0A1W2PS43;Q14108;A0A1W2PRS1;A0A1W2PPU6;A0A1W2PRF6	Lysosome membrane protein 2	SCARB2	5	6	9	6	2.23095	0.0657703	0.938492	0.96155	0.81854	0.940056	1.42442
A0A7I2V430;A0A7I2V4F0;Q92499;A0A7I2YQ77;A0A7I2V2M5;A0A087WZ71;A0A087X2G1;A0A7I2V4J3;A0A7I2V421;A0A7I2V5X8;A0A7I2YQD0;A0A7I2V4Q0	A0A7I2V430;A0A7I2V4F0;Q92499;A0A7I2YQ77;A0A7I2V2M5;A0A087WZ71;A0A087X2G1;A0A7I2V4J3	ATP-dependent RNA helicase DDX1	DDX1	6	6	2	0	1.71697	0.0999512	0.898447	1.19982	1.02351	0.764963	NaN
A0A7P0TA78;P42858;A0A7P0TAC5;A0A7P0TAN5;A0A7P0Z417;A0A3B3ISR3;A0A3B3IU25;H0YA07	A0A7P0TA78;P42858;A0A7P0TAC5;A0A7P0TAN5;A0A7P0Z417	Huntingtin	HTT	15	16	17	5	2.82151	0.0451473	0.887868	1.20645	0.991817	0.880712	0.863087
A0A494C017;C9JJV6;C9JZL8;A0A499FIY8;C9JC07;Q96S97	A0A494C017;C9JJV6;C9JZL8;A0A499FIY8;C9JC07;Q96S97	Myeloid-associated differentiation marker	MYADM	5	2	2	0	2.08444	0.0743319	0.859298	0.803358	1.06155	1.00594	NaN
P20339	P20339	Ras-related protein Rab-5A	RAB5A	6	5	6	4	2.45416	0.0526405	0.81589	0.822128	1.06545	1.08253	0.684043
P51790;A0A087WU31;E9PE15;H0Y8Z8;G3XAG5;A0A7I2Y1J6;P51793;A0A6Q8PG54;D6RIX3;D6RDZ6;A0A2R8Y6C4	P51790;A0A087WU31;E9PE15	H(+)/Cl(-) exchange transporter 3;Chloride channel protein	CLCN3	9	7	2	0	2.16296	0.0682721	0.814713	1.04564	0.823294	0.868152	NaN
O95487	O95487	Protein transport protein Sec24B	SEC24B	8	4	2	0	2.57949	0.0497792	0.702133	0.834417	0.837331	0.727597	NaN
Q7KZF4;H7C597	Q7KZF4	Staphylococcal nuclease domain-containing protein 1	SND1	7	17	6	3	1.89254	0.0853828	0.682123	0.87715	0.44367	1.0483	0.74996
Q92562;A0A6Q8PHH5;A0A6Q8PF62;A0A6Q8PGY7;A0A6Q8PF70;A0A6Q8PHP5;A0A6Q8PG59;A0A6Q8PHA1;A0A6Q8PGB4;A0A6Q8PFJ3;A0A6Q8PHC7;A0A6Q8PGW5;A0A6Q8PGW0;A0A6Q8PGP4;A0A6Q8PHK3;A0A6Q8PF27;A0A6Q8PGY4;A0A6Q8PGC1;A0A6Q8PF86;A0A6Q8PHM5;A0A6Q8PHB4;A0A6Q8PH92;H0Y6G7;Q5TCS5;Q5TCS4;A0A6Q8PGM1;A0A6Q8PGP1;A0A6Q8PGL0;A0A6Q8PG61;A0A6Q8PG49;A0A6Q8PF90;A0A6Q8PFK7;A0A6Q8PF04	Q92562;A0A6Q8PHH5;A0A6Q8PF62;A0A6Q8PGY7;A0A6Q8PF70;A0A6Q8PHP5;A0A6Q8PG59;A0A6Q8PHA1;A0A6Q8PGB4;A0A6Q8PFJ3;A0A6Q8PHC7;A0A6Q8PGW5;A0A6Q8PGW0;A0A6Q8PGP4;A0A6Q8PHK3;A0A6Q8PF27;A0A6Q8PGY4;A0A6Q8PGC1	Polyphosphoinositide phosphatase	FIG4	6	13	2	2	1.7166	0.0999512	0.626098	0.327747	0.765457	0.906737	0.895043
Q5JWF2;P63092;A0A7I2V5R6;Q5JWE9;A0A0A0MR13;A0A590UJQ9;B0AZR9;A0A590UK28;A0A590UJF0;A0A590UJS2;A0A804HIH4;A0A590UJY2;P38405;A0A590UJC9;K7EPE2;K7EQ80;Q5JWD1;H0Y7E8;A0A590UJX3	Q5JWF2;P63092;A0A7I2V5R6;Q5JWE9;A0A0A0MR13;A0A590UJQ9;B0AZR9;A0A590UK28;A0A590UJF0;A0A590UJS2;A0A804HIH4;A0A590UJY2	Guanine nucleotide-binding protein G(s) subunit alpha isoforms XLas;Guanine nucleotide-binding protein G(s) subunit alpha isoforms short	GNAS	7	7	5	4	2.16029	0.0682721	-0.804824	-0.659962	-0.648122	-0.473853	-1.04676
J3QQV2;J3KTM6;O15427;J3QSC3;J3QQS9;J3KTI8;J3QRA0;J3QRP8	J3QQV2;J3KTM6;O15427;J3QSC3;J3QQS9	Monocarboxylate transporter 4	SLC16A3	14	11	7	8	2.05481	0.0763108	-1.03666	-1.0204	-0.635466	-1.38334	-0.716825
Q15758;M0QXM4;M0QX44;M0R144	Q15758;M0QXM4	Neutral amino acid transporter B(0);Amino acid transporter	SLC1A5	11	10	7	6	1.86881	0.0853828	-1.22973	-0.852005	-1.0299	-1.82265	-0.82379
O00232;J3KTJ5;J3KSK1	O00232	26S proteasome non-ATPase regulatory subunit 12	PSMD12	18	32	24	3	1.87301	0.0853828	-1.3428	-1.03337	-1.49508	-0.6454	-1.80675
P28074;H0YJM8;G8JLC2;G3V3K3	P28074	Proteasome subunit beta type-5	PSMB5	9	21	10	10	2.4637	0.0526405	-1.43004	-1.73581	-1.41684	-0.927188	-1.24973
E7EQ69;Q9GZZ1;C9J5D1;C9JZU6;C9J5J3;A0A0D9SF32;F8WCK0	E7EQ69;Q9GZZ1;C9J5D1	N-alpha-acetyltransferase 50	NAA50	8	15	10	12	2.06201	0.0763108	-1.64392	-1.37285	-1.06549	-1.43543	-2.31134
D6REX3;O94979;D6RHZ5;H7BXG7;H0YAB3;H0Y8V7;H0Y8W8;H0Y9K1;H0Y9T9;D6RE64;D6RCQ9;H0YAF5;H0Y9V3;D6RHE8;D6RBT0	D6REX3;O94979;D6RHZ5;H7BXG7	Protein transport protein Sec31A	SEC31A	55	36	32	18	1.71457	0.0999512	-1.77053	-2.65232	-1.64365	-1.62494	-0.770622
P62879;C9JXA5;E7EP32;C9JIS1;C9JZN1	P62879;C9JXA5;E7EP32;C9JIS1;C9JZN1	Guanine nucleotide-binding protein G(I)/G(S)/G(T) subunit beta-2	GNB2	18	16	3	8	1.89969	0.0853828	-1.8077	-1.06685	-2.30564	-2.27554	-1.19218
P11279	P11279	Lysosome-associated membrane glycoprotein 1	LAMP1	8	9	7	6	2.57276	0.0497792	-1.85146	-1.74729	-1.23728	-2.21187	-1.81879
P14618;A0A804F6T5;A0A804F729;B4DNK4;H3BTN5;H3BQ34;H3BUW1;H3BTJ2;H3BT25;H3BU13;H3BN34;H3BQZ3;P30613	P14618;A0A804F6T5;A0A804F729;B4DNK4;H3BTN5;H3BQ34	Pyruvate kinase PKM;Pyruvate kinase	PKM	27	30	31	20	2.13953	0.0691497	-1.90285	-2.01035	-1.54603	-2.50441	-1.16001
H0YMV8;Q71UM5;C9JLI6	H0YMV8;Q71UM5;C9JLI6	40S ribosomal protein S27;40S ribosomal protein S27-like	RPS27L	6	4	5	8	2.33345	0.0575043	-2.18512	-2.31407	-2.70778	-1.96777	-1.36026
D3YTB1;F8W727;P62910;D3YTI8	D3YTB1;F8W727;P62910	60S ribosomal protein L32	RPL32	9	22	10	9	2.40692	0.0526405	-2.20079	-1.43872	-1.99394	-2.74586	-2.23403
P05387;H0YDD8	P05387	60S acidic ribosomal protein P2	RPLP2	10	23	15	11	1.88718	0.0853828	-2.22948	-1.46207	-3.35531	-1.79247	-1.91748
P46940;A0A0J9YXZ5;H0YLE8;A0A087X225;F2Z2E2;Q86VI3;H0YKA5;A0A087WWP1;E9PDT6	P46940;A0A0J9YXZ5;H0YLE8	Ras GTPase-activating-like protein IQGAP1	IQGAP1	135	139	90	128	1.76605	0.0947274	-2.26481	-3.1335	-2.81314	-1.28175	-1.44024
P49327;A0A0U1RQF0;A0A0U1RRG3;A0A1B0GTR5	P49327;A0A0U1RQF0	Fatty acid synthase;[Acyl-carrier-protein] S-acetyltransferase;[Acyl-carrier-protein] S-malonyltransferase;3-oxoacyl-[acyl-carrier-protein] synthase;3-oxoacyl-[acyl-carrier-protein] reductase;3-hydroxyacyl-[acyl-carrier-protein] dehydratase;Enoyl-[acyl-carrier-protein] reductase;Oleoyl-[acyl-carrier-protein] hydrolase	FASN	222	146	141	134	3.25415	0.0360121	-2.44202	-2.61345	-2.18686	-2.59294	-1.98423
P63241;I3L397;I3L504;Q6IS14;F8WCJ1;C9J7B5;C9J4W5;Q9GZV4	P63241;I3L397;I3L504;Q6IS14	Eukaryotic translation initiation factor 5A-1;Eukaryotic translation initiation factor 5A;Eukaryotic translation initiation factor 5A-1-like	EIF5A;EIF5AL1	16	12	12	9	2.49963	0.0526405	-2.5601	-3.06728	-1.6585	-2.55403	-2.56998
P68104;A0A7I2V659;A0A087WVQ9;A0A7I2V5N4;Q5VTE0;A0A7I2V3H3;A0A087WV01;A0A2R8Y488;Q5JR01;A0A2R8Y660;A6PW80;A0A2R8YDN5;A0A6Q8PFK6	P68104;A0A7I2V659;A0A087WVQ9;A0A7I2V5N4;Q5VTE0;A0A7I2V3H3;A0A087WV01	Elongation factor 1-alpha 1;Putative elongation factor 1-alpha-like 3;Elongation factor 1-alpha	EEF1A1;EEF1A1P5	47	50	44	38	1.89348	0.0853828	-2.59954	-3.18747	-3.06206	-2.67724	-1.08079
P63173;J3KT73;J3QL01;J3KSP2	P63173;J3KT73;J3QL01	60S ribosomal protein L38	RPL38	14	15	6	12	1.76662	0.0947274	-2.68872	-2.99032	-2.89378	-3.51541	-0.964775
P11142;E9PKE3;E9PN89;E9PNE6;A8K7Q2;E9PLF4;E9PQQ4;E9PQK7;E9PPY6;P54652;E9PN25;E9PI65;E9PS65;E9PM13	P11142;E9PKE3;E9PN89;E9PNE6;A8K7Q2	Heat shock cognate 71 kDa protein	HSPA8	21	50	32	19	2.30551	0.0601455	-2.72862	-2.87183	-2.64677	-1.63499	-3.37027
P62249;M0R210;M0R3H0;M0R1M5;Q6IPX4;M0QX76	P62249;M0R210;M0R3H0;M0R1M5;Q6IPX4	40S ribosomal protein S16	RPS16	16	24	24	22	1.76698	0.0947274	-2.76036	-1.67165	-3.48366	-3.81542	-1.68012
Q9UBI6	Q9UBI6	Guanine nucleotide-binding protein G(I)/G(S)/G(O) subunit gamma-12	GNG12	9	4	3	3	1.9259	0.0853828	-2.79179	-1.99018	-4.11065	-1.92449	-2.75125
P08238;Q58FF7	P08238	Heat shock protein HSP 90-beta	HSP90AB1	33	38	47	26	2.13485	0.0691497	-2.85873	-3.25334	-2.22922	-1.83721	-3.72455
P62899;C9JU56;B7Z4E3;B7Z4C8;H7C2W9;B8ZZK4	P62899;C9JU56;B7Z4E3;B7Z4C8;H7C2W9;B8ZZK4	60S ribosomal protein L31	RPL31	9	11	6	11	1.89724	0.0853828	-2.96267	-3.38012	-3.89205	-2.85195	-1.33598
P46776;E9PLL6;E9PJD9;E9PLX7;H0YF34	P46776;E9PLL6;E9PJD9	60S ribosomal protein L27a	RPL27A	10	17	8	8	2.0305	0.0793317	-3.08517	-2.30637	-3.56525	-4.13046	-1.94799
M0R0F0;P46782;M0R0R2;M0QZN2	M0R0F0;P46782;M0R0R2;M0QZN2	40S ribosomal protein S5;40S ribosomal protein S5, N-terminally processed	RPS5	34	43	19	27	1.86993	0.0853828	-3.31984	-3.71158	-3.72847	-4.10559	-1.34314
P62277;J3KMX5;E9PS50	P62277;J3KMX5	40S ribosomal protein S13	RPS13	14	21	16	17	1.86326	0.0853828	-3.42075	-3.08301	-3.70173	-4.82707	-1.68059
P62857	P62857	40S ribosomal protein S28	RPS28	10	6	7	5	2.11293	0.0716595	-3.47657	-2.82041	-3.47402	-4.85704	-2.36419
P07355;H0YMW4;H0YN42;H0YMU9;H0YMD0;H0YM50;H0YL33;A6NMY6;H0YNP5;H0YNB8;H0YKS4;H0YN28;H0YMM1;A0A7I2V4P4;H0YKX9;H0YMT9;H0YLV6;H0YKZ7;H0YKL9;H0YNA0;H0YKV8;H0YMD9;H0YKN4;H0YLE2	P07355;H0YMW4;H0YN42;H0YMU9;H0YMD0;H0YM50;H0YL33;A6NMY6;H0YNP5;H0YNB8;H0YKS4;H0YN28	Annexin A2;Annexin;Putative annexin A2-like protein	ANXA2;ANXA2P2	44	28	26	22	1.81206	0.0893778	-3.50354	-4.50389	-1.43525	-4.30501	-3.37941
P42766;F2Z388	P42766;F2Z388	60S ribosomal protein L35	RPL35	2	6	5	3	4.01674	0.0360121	-3.73262	-3.86392	-3.84356	-3.32628	-3.50611
P15880;H0YEN5;E9PQD7;E9PMM9;I3L404;E9PPT0;E9PM36;H3BNG3;H0YE27	P15880;H0YEN5;E9PQD7;E9PMM9;I3L404;E9PPT0	40S ribosomal protein S2	RPS2	38	27	32	16	3.11072	0.0360121	-3.77095	-4.41851	-3.62896	-3.49184	-3.1539
F5GZS6;A0A7P0Z4A0;A0A7P0TAN7;J3KPF3;A0A7P0Z4P5;P08195;A0A7P0TAT7	F5GZS6;A0A7P0Z4A0;A0A7P0TAN7;J3KPF3;A0A7P0Z4P5;P08195;A0A7P0TAT7	4F2 cell-surface antigen heavy chain	SLC3A2	100	79	61	68	2.48308	0.0526405	-3.85169	-4.80801	-3.31129	-4.12095	-2.77591
P20290;A0A7I2V5Y3	P20290;A0A7I2V5Y3	Transcription factor BTF3	BTF3	16	24	13	12	2.01545	0.0802522	-3.87444	-4.03263	-5.08778	-4.02689	-1.95986
C9JXB8;C9JNW5;P83731	C9JXB8;C9JNW5;P83731	60S ribosomal protein L24	RPL24	16	21	16	11	1.9572	0.0840312	-3.96878	-4.86562	-3.38534	-5.13174	-2.10182
P05388;F8VWS0;F8VU65;F8VW21;G3V210;F8VZS0;Q8NHW5;F8VQY6;F8VPE8;F8VRK7;F8VS58;F8VWV4;F8W1K8;F8VYN4	P05388;F8VWS0;F8VU65;F8VW21;G3V210;F8VZS0;Q8NHW5;F8VQY6;F8VPE8;F8VRK7	60S acidic ribosomal protein P0;60S acidic ribosomal protein P0-like	RPLP0;RPLP0P6	27	55	43	25	1.93391	0.0853828	-4.0599	-5.06629	-4.14705	-4.79788	-1.8378
P32969;A0A2R8Y5Y7;D6RAN4;H0Y9V9;H0Y9R4	P32969;A0A2R8Y5Y7;D6RAN4;H0Y9V9	60S ribosomal protein L9	RPL9	47	32	20	26	1.75037	0.0959766	-4.14602	-4.32267	-4.52353	-5.7454	-1.60189
E7EPB3;P50914	E7EPB3;P50914	60S ribosomal protein L14	RPL14	15	12	7	11	2.59021	0.0497792	-4.17445	-5.25563	-4.13669	-3.78749	-3.1274
P04406;E7EUT5;O14556	P04406;E7EUT5	Glyceraldehyde-3-phosphate dehydrogenase	GAPDH	44	30	34	36	2.80366	0.0451473	-4.19571	-3.74407	-3.35703	-5.11688	-4.17427
F8VZJ2;A0A7I2V2K5;H0YHX9;A0A7I2V473;Q13765;E9PAV3;F8W0W4;F8VNW4;F8VZ58	F8VZJ2;A0A7I2V2K5;H0YHX9;A0A7I2V473;Q13765;E9PAV3;F8W0W4;F8VNW4	Nascent polypeptide-associated complex subunit alpha;Nascent polypeptide-associated complex subunit alpha, muscle-specific form	NACA	34	17	12	9	1.83979	0.0866103	-4.25767	-5.72098	-3.26084	-5.38649	-2.27178
P30050	P30050	60S ribosomal protein L12	RPL12	14	13	11	15	1.80767	0.0894661	-4.28039	-5.18284	-4.34506	-5.49452	-1.70853
P18124;A8MUD9;C9JIJ5;C9JZ88	P18124;A8MUD9	60S ribosomal protein L7	RPL7	48	41	31	40	2.26081	0.063029	-4.33857	-5.32619	-4.03594	-4.96901	-2.63254
C9J9K3;P08865;A0A0C4DG17;A0A8I5KQE6	C9J9K3;P08865;A0A0C4DG17;A0A8I5KQE6	40S ribosomal protein SA	RPSA	44	66	43	27	2.17298	0.0682721	-4.39486	-4.79338	-5.26008	-4.76944	-2.36592
P62241;Q5JR95	P62241;Q5JR95	40S ribosomal protein S8	RPS8	42	35	18	26	1.77527	0.0947274	-4.45107	-5.78972	-4.10461	-5.67	-1.84937
P62906	P62906	60S ribosomal protein L10a	RPL10A	19	21	27	17	2.81775	0.0451473	-4.4545	-3.80289	-4.45914	-3.72384	-5.44151
P39023;G5E9G0;H7C422;B5MCW2;H7C3M2;F8WCR1;Q92901	P39023;G5E9G0;H7C422;B5MCW2;H7C3M2	60S ribosomal protein L3	RPL3	80	92	25	24	2.58443	0.0497792	-4.4559	-5.64725	-4.22641	-4.21907	-3.34026
A0A7I2V539;P30419;A0A7I2V3X4;A0A7I2V3U5;A0A7I2V4Y5;B7Z8J4;K7EN82;K7EN42;A0A7I2V3M5	A0A7I2V539;P30419;A0A7I2V3X4;A0A7I2V3U5	Glycylpeptide N-tetradecanoyltransferase 1	NMT1	26	33	19	21	1.87796	0.0853828	-4.60561	-5.33815	-5.73761	-5.02822	-1.92788
P62753;A2A3R7	P62753	40S ribosomal protein S6	RPS6	31	32	29	19	1.993	0.0813003	-4.64932	-5.92532	-5.35197	-4.64808	-2.28132
P63244;J3KPE3;D6RAC2;D6REE5;H0YAF8;D6RHH4;H0Y8W2;H0YAM7;D6R9Z1;D6R9L0;D6RFX4;D6RAU2;D6RBD0;D6RFZ9;H0Y8R5;H0Y9P0	P63244;J3KPE3;D6RAC2;D6REE5;H0YAF8;D6RHH4;H0Y8W2;H0YAM7;D6R9Z1;D6R9L0;D6RFX4	Guanine nucleotide-binding protein subunit beta-2-like 1;Guanine nucleotide-binding protein subunit beta-2-like 1, N-terminally processed	GNB2L1	53	66	19	46	1.81511	0.0893778	-4.71482	-4.41587	-6.11414	-5.90663	-2.03204
P62424;Q5T8U2;Q5T8U3	P62424;Q5T8U2	60S ribosomal protein L7a	RPL7A	31	27	24	19	1.84949	0.0859391	-4.7564	-4.53883	-6.32816	-5.64584	-2.12219
P36578;H3BM89;H3BU31	P36578;H3BM89	60S ribosomal protein L4	RPL4	39	70	29	16	2.27206	0.0625553	-4.86975	-6.62776	-4.38373	-4.62808	-3.44884
Q02878;F8VZ45;U3KQR5;F8VR69;F8VZA3;F8VWR1;F8VU16	Q02878	60S ribosomal protein L6	RPL6	25	28	19	16	2.22636	0.0657703	-4.94462	-5.31548	-5.07932	-6.14499	-2.8481
P46781;B5MCT8;C9JM19;F2Z3C0;A8MXK4	P46781;B5MCT8;C9JM19	40S ribosomal protein S9	RPS9	21	21	19	11	2.52655	0.0522231	-5.01768	-5.16878	-4.41824	-6.36067	-3.73246
P26038;V9GZ54	P26038	Moesin	MSN	53	42	45	39	1.91978	0.0853828	-5.06752	-2.28188	-5.19622	-6.24361	-6.1578
P26373;J3QSB4;H3BTH3;H3BUK8;J3KS98	P26373;J3QSB4	60S ribosomal protein L13	RPL13	23	22	16	14	2.46296	0.0526405	-5.15696	-6.76315	-4.42598	-5.05383	-3.99429
Q9BXJ9	Q9BXJ9	N-alpha-acetyltransferase 15, NatA auxiliary subunit	NAA15	75	94	46	42	2.4276	0.0526405	-5.2716	-3.30823	-6.03686	-5.37748	-5.97322
Q00839;A0A1X7SBS1;Q5RI18;A0A1W2PPH7;A0A1W2PPL4;A0A1W2PQL0;A0A1W2PP34	Q00839;A0A1X7SBS1;Q5RI18;A0A1W2PPH7;A0A1W2PPL4;A0A1W2PQL0;A0A1W2PP34	Heterogeneous nuclear ribonucleoprotein U	HNRNPU	116	89	64	30	2.00765	0.0806444	-5.63792	-5.504	-7.63188	-6.02135	-3.00387
V9GYY3;F5H2F4;P11586;V9GZ78;A0A494C1T2;A0A8C8UXK2;V9GY75	V9GYY3;F5H2F4;P11586;V9GZ78;A0A494C1T2	C-1-tetrahydrofolate synthase, cytoplasmic;Methylenetetrahydrofolate dehydrogenase;Methenyltetrahydrofolate cyclohydrolase;Formyltetrahydrofolate synthetase;C-1-tetrahydrofolate synthase, cytoplasmic, N-terminally processed	MTHFD1	45	50	58	23	3.37833	0.0360121	-5.87925	-5.85502	-4.91877	-5.77683	-6.57579
P13639;M0R0I6	P13639	Elongation factor 2	EEF2	175	205	117	83	2.6731	0.0497792	-5.94111	-5.72906	-6.89873	-6.526	-4.22006
Q9UPM8;H0YK95;H0YL95;H0YK94	Q9UPM8	AP-4 complex subunit epsilon-1	AP4E1	2	5	2	2	1.60901	0.109501	3.03415	4.7276	1.22256	3.3785	3.19855
H3BS10;H3BP20;P06865;A0A804HKX5;A0A804HLJ5;A0A804HIQ5;A0A804HIC8;A0A804HJ97;A0A804HIU3;H3BU85;H3BTD4;A0A087WUJ7	H3BS10;H3BP20;P06865;A0A804HKX5;A0A804HLJ5;A0A804HIQ5;A0A804HIC8	Beta-hexosaminidase;Beta-hexosaminidase subunit alpha	HEXA	2	2	1	4	1.07098	0.197318	2.48055	4.11839	1.92403	NaN	1.69219
E9PDF6;O43795;E7EQD9;H7C2Y7;C9JYW1;C9JUP5;A0A0U1RRI3;C9K0I9;Q9UBC5;G3V342	E9PDF6;O43795	Unconventional myosin-Ib	MYO1B	9	4	1	3	0.920116	0.241152	2.42807	2.74564	4.01107	NaN	0.820448
Q6PGP7;D6RCE2;H0Y964;D6RDA0	Q6PGP7	Tetratricopeptide repeat protein 37	TTC37	5	20	2	4	0.555326	0.417936	2.13394	1.35941	0.0939489	7.01394	0.459046
Q5URX0;P07686;H0YA83;H0Y9B6;D6REQ8	Q5URX0;P07686;H0YA83;H0Y9B6	Beta-hexosaminidase subunit beta;Beta-hexosaminidase subunit beta chain B;Beta-hexosaminidase subunit beta chain A	HEXB	2	2	0	6	1.46598	0.129527	2.04343	2.33579	2.6941	NaN	1.39333
Q9UI30	Q9UI30	Multifunctional methyltransferase subunit TRM112-like protein	TRMT112	5	2	2	1	0.849412	0.26677	2.03644	1.01345	3.82429	1.56452	NaN
Q9Y485;F5H269;E7EMZ0	Q9Y485;F5H269	DmX-like protein 1	DMXL1	2	2	3	0	0.910924	0.245531	1.96284	2.50558	0.580115	3.09576	NaN
O00425;F8WD15	O00425	Insulin-like growth factor 2 mRNA-binding protein 3	IGF2BP3	2	3	2	1	0.789206	0.290073	1.90652	0.991307	1.26512	3.75609	NaN
P11940;A0A7I2YQ88;H0YAR2;E7EQV3;A0A7I2V649;A0A7I2V4N4;A0A7I2YQE4;E7ERJ7;A0A7I2YQ90;A0A087WTT1;Q9H361;E5RJB9;E5RGH3;H0YAP2;B1ANR1;E5RH24;H0YB75;H0YEQ8;H0YAS7;H0YB86;H0YAS6;H0YBN4;A0A6Q8JFV4;A0A7I2V4V6;H0YER0;H0YEU6;H0Y6X6;E5RHG7;Q4VXU2;A0A6Q8JFT6;Q96DU9;H0YC10	P11940;A0A7I2YQ88;H0YAR2;E7EQV3;A0A7I2V649;A0A7I2V4N4;A0A7I2YQE4;E7ERJ7;A0A7I2YQ90;A0A087WTT1	Polyadenylate-binding protein 1;Polyadenylate-binding protein	PABPC1	2	2	2	0	0.937433	0.233953	1.86243	3.34615	1.1858	1.34829	NaN
H3BPE1;H3BQK9;H0Y314;H0Y4F5	H3BPE1;H3BQK9		MACF1	28	3	3	6	1.38753	0.136838	1.74257	0.873582	2.99991	2.36237	1.12501
P49588;A0A6Q8PGN5;A0A6Q8PGR9;H3BPK7;A0A6Q8PFY2;A0A6Q8PF33;A0A6Q8PGE8;A0A6Q8PFK3;A0A6Q8PGB5;A0A6Q8PHJ2;A0A6Q8PH44;A0A6Q8PHP7;A0A6Q8PHP3;A0A6Q8PF77;A0A6Q8PG28;A0A6Q8PG62;A0A6Q8PGI8;A0A6Q8PHN5	P49588;A0A6Q8PGN5;A0A6Q8PGR9;H3BPK7;A0A6Q8PFY2;A0A6Q8PF33;A0A6Q8PGE8;A0A6Q8PFK3;A0A6Q8PGB5;A0A6Q8PHJ2;A0A6Q8PH44	Alanine--tRNA ligase, cytoplasmic	AARS	4	2	5	3	1.38121	0.136838	1.72901	3.30025	1.55452	1.43075	1.02112
P07858;A0A7I2V440;A0A7I2V668;E9PHZ5;A0A7P0NGZ6;A0A7I2YQK9;A0A7I2V4Z9;E9PSG5;E9PQM1;E9PR21;E9PCB3;A0A7I2V4S6;A0A7I2V302;A0A7I2V367;E9PLY3;E9PNL5;A0A7I2V2J1;E9PKQ7;R4GMQ5;E9PS78	P07858;A0A7I2V440;A0A7I2V668;E9PHZ5;A0A7P0NGZ6;A0A7I2YQK9;A0A7I2V4Z9;E9PSG5;E9PQM1;E9PR21	Cathepsin B;Cathepsin B light chain;Cathepsin B heavy chain	CTSB	5	2	0	4	1.28949	0.150935	1.6983	2.17815	2.21431	NaN	0.995384
A0A0G2JNZ2;A0A669KB89;Q14160;A0A0G2JPP5;A0A0G2JMS7;H0YCG0;H0YDF9;A0A669KAX5;Q5T0G3;Q9BTT6	A0A0G2JNZ2;A0A669KB89;Q14160;A0A0G2JPP5;A0A0G2JMS7	Protein scribble homolog	SCRIB	8	2	2	1	1.34608	0.142073	1.68441	1.38554	1.43872	2.5219	NaN
O75396;A0A087X1A9	O75396	Vesicle-trafficking protein SEC22b	SEC22B	2	2	6	2	1.38301	0.136838	1.66302	3.02555	1.49698	1.82696	0.693182
P08581;H7C174;H7C3Z8;H7C074;P42685;Q04912	P08581	Hepatocyte growth factor receptor	MET	4	3	1	3	1.15336	0.17688	1.63465	1.31981	1.23077	NaN	2.64631
Q13085;Q59FY4;A0A087X0W4;A0A087WYK6;A0A0C4DGT1;S4R3S7	Q13085;Q59FY4	Acetyl-CoA carboxylase 1;Biotin carboxylase	ACACA	4	3	2	0	0.794499	0.287569	1.59952	1.04763	0.885542	3.15834	NaN
Q14008;E9PQH5;H0YDX5;H0YCF6;H0YEK7	Q14008	Cytoskeleton-associated protein 5	CKAP5	10	2	2	2	1.45461	0.129751	1.56038	1.41879	0.860119	1.49006	2.86315
P78537;G8JLQ3;A0A087WSV2;F8W036;F8VP73;F8W099;H0YHA4;F8VNQ1;F8W606	P78537;G8JLQ3;A0A087WSV2;F8W036;F8VP73	Biogenesis of lysosome-related organelles complex 1 subunit 1	BLOC1S1	5	2	1	2	0.588916	0.395279	1.50529	0.76742	0.522137	NaN	3.51925
Q96AJ9	Q96AJ9	Vesicle transport through interaction with t-SNAREs homolog 1A	VTI1A	3	0	2	3	1.44223	0.130049	1.50035	1.2872	NaN	1.32285	2.18394
Q9P2B2	Q9P2B2	Prostaglandin F2 receptor negative regulator	PTGFRN	7	3	6	3	0.784456	0.290799	1.48499	0.505026	0.0610855	2.16588	3.59857
Q9NZN4	Q9NZN4	EH domain-containing protein 2	EHD2	6	6	4	0	0.834325	0.26827	1.45164	1.38971	2.70546	0.55271	NaN
P36915;A0A140T8Y2;A2AB27;A0A140T994	P36915;A0A140T8Y2	Guanine nucleotide-binding protein-like 1	GNL1	2	5	2	6	1.151	0.17714	1.44626	0.0229094	1.65975	2.23215	2.26084
P07737;K7EJ44;I3L3D5;CON__P02584	P07737;K7EJ44	Profilin-1	PFN1	2	3	4	3	0.823205	0.272859	1.42771	0.949424	1.63465	0.00306697	3.51429
O15031;E2PU09;A6QRG9;A6QRH1;H0Y6J7	O15031	Plexin-B2	PLXNB2	12	5	3	4	1.53431	0.119919	1.39175	0.924477	0.833364	2.04635	2.15342
Q9HCJ1;D6RGI5;A0A2R8Y5E7	Q9HCJ1	Progressive ankylosis protein homolog	ANKH	13	8	6	2	1.28969	0.150935	1.36828	0.945338	2.54242	1.77187	0.604072
P05455;E7ERC4;E9PGX9;E9PFL9	P05455;E7ERC4	Lupus La protein	SSB	0	2	4	3	0.59527	0.391438	1.35561	NaN	-0.239634	2.08422	2.51518
P12277;A0A0S2Z471;H0YJG0;G3V4N7;G3V461	P12277;A0A0S2Z471	Creatine kinase B-type	CKB	2	3	6	4	1.20148	0.16912	1.34198	1.23536	1.77292	2.47551	0.274713
A0A2R8YD45;A0A804HJ17;O14773;A0A2R8Y7U1;A0A2R8YGD1;A0A2R8YE64;A0A2R8YDY1;A0A2R8Y7I4;E7EV34	A0A2R8YD45;A0A804HJ17;O14773;A0A2R8Y7U1;A0A2R8YGD1	Tripeptidyl-peptidase 1	TPP1	4	0	4	5	0.981796	0.21823	1.33615	0.516511	NaN	1.7228	2.06207
K7EIP7;K7ERW0;Q9BWQ6;K7EQH3;K7ENZ5;K7ENM8	K7EIP7;K7ERW0;Q9BWQ6;K7EQH3;K7ENZ5;K7ENM8	Protein YIPF;Protein YIPF2	YIPF2	5	0	4	2	0.85653	0.264084	1.32576	0.848623	NaN	0.890199	2.53141
P10586;H0Y6Z7;H0Y4H1;H0Y7Z9;H0Y380;A2A437	P10586;H0Y6Z7;H0Y4H1;H0Y7Z9;H0Y380	Receptor-type tyrosine-protein phosphatase F	PTPRF	10	2	3	2	1.35315	0.141935	1.29264	0.759063	1.81274	0.720938	2.2684
A0A7I2V5R1;Q8TD19;A0A7I2V454;G3V5V0;G3V2Z5;G3V459;A0A7I2V4E9;REV__Q5SQT3;REV__A0A7I2YQD6;REV__A0A7I2V423;REV__Q9P0M6	A0A7I2V5R1;Q8TD19;A0A7I2V454;G3V5V0	Serine/threonine-protein kinase Nek9	NEK9	1	5	3	3	0.923203	0.240207	1.27391	NaN	2.31237	1.10275	0.699572
P30260	P30260	Cell division cycle protein 27 homolog	CDC27	2	4	2	0	0.908054	0.246379	1.26883	1.01087	0.747915	2.34064	NaN
P22102;C9JBJ1;C9JTV6;F8WD69;C9JZG2;C9JKQ7;H7C366;A0A140TA71	P22102	Trifunctional purine biosynthetic protein adenosine-3;Phosphoribosylamine--glycine ligase;Phosphoribosylformylglycinamidine cyclo-ligase;Phosphoribosylglycinamide formyltransferase	GART	3	2	2	0	0.516278	0.448604	1.26392	0.0545354	0.884763	3.14541	NaN
P56192;H0YHV5;F5H2V6;H0YIP0;F8VS26;F8W0M7;F8W0S4;F8VZZ9;H0YIC2;H0YI94;F8VPL7;H0YHL6;H0YI27	P56192	Methionine--tRNA ligase, cytoplasmic	MARS	3	1	5	7	0.725261	0.317267	1.21956	2.32693	NaN	1.43695	0.187755
Q15642;W4VSQ9;M0R2H7;M0R0F9	Q15642;W4VSQ9;M0R2H7;M0R0F9	Cdc42-interacting protein 4	TRIP10	1	4	7	2	0.745247	0.309243	1.20705	NaN	0.560965	0.871442	2.48168
A0A087X256;Q2M389;F8VYH7;F8W1W1;F8VQX3;F8VNZ5;R4GMM5	A0A087X256;Q2M389	WASH complex subunit 7	KIAA1033	4	6	2	1	1.14283	0.17838	1.20156	0.840252	1.0917	1.96566	NaN
Q9NUM4;C9JZ87;F2Z3N7	Q9NUM4;C9JZ87;F2Z3N7	Transmembrane protein 106B	TMEM106B	4	1	4	2	0.992749	0.21605	1.18847	0.56041	NaN	1.98334	1.3146
J3QRU4;F8WCA0;L7N2F9;P63027;K7ENK9;K7EKX0;F5GZV7;P23763	J3QRU4;F8WCA0;L7N2F9;P63027;K7ENK9;K7EKX0	Vesicle-associated membrane protein 2	VAMP2;VAMP3	5	10	6	3	1.46016	0.129751	1.18773	0.568607	1.2718	1.16751	2.13361
P20810;A0A6Q8PH20;A0A0C4DGB5;B7Z574;A0A6Q8PG72;E9PCH5;A0A6Q8PGG5;A0A6Q8PGN6;E7EVY3;A0A6Q8PFE5;A0A6Q8PFF6;E7ES10;E9PDE4;H0Y7F0;H0Y9H6;E7EQA0;E7EQ12;H0YD33;A0A6Q8PFL0;F8W7E0;A0A0C4DGD1;D6RC54;E9PSG1;H0Y944;A0A6Q8PFR3;H0YA91;E7EQK6;D6RAA8	P20810;A0A6Q8PH20;A0A0C4DGB5;B7Z574;A0A6Q8PG72;E9PCH5;A0A6Q8PGG5;A0A6Q8PGN6;E7EVY3;A0A6Q8PFE5;A0A6Q8PFF6;E7ES10;E9PDE4;H0Y7F0;H0Y9H6;E7EQA0;E7EQ12;H0YD33	Calpastatin	CAST	1	6	3	2	0.685985	0.336528	1.1584	NaN	1.30578	0.145529	2.31683
O14980;A0A7I2V461;A0A7I2V3W6;A0A7I2V2Y6;A0A7I2YQV4;A0A7I2V2H0;A0A7I2V2S3;A0A7I2V6B9;A0A7I2V488;A0A7I2V3P3;A0A7I2V3N0;A0A7I2V4A3;A0A7I2YQX3;C9JKM9;C9J673;A0A7I2V3J1;A0A7I2V2C5;A0A7I2YQP1;F8WF71;A0A7P0Z4B7;C9IYM2	O14980;A0A7I2V461;A0A7I2V3W6;A0A7I2V2Y6;A0A7I2YQV4;A0A7I2V2H0;A0A7I2V2S3;A0A7I2V6B9;A0A7I2V488;A0A7I2V3P3;A0A7I2V3N0;A0A7I2V4A3;A0A7I2YQX3	Exportin-1	XPO1	9	3	4	1	0.349767	0.586007	1.15808	0.0733216	-0.0282332	3.72208	NaN
P29401;E9PFF2;F8W888;F8WAX4	P29401	Transketolase	TKT	4	3	12	3	0.479206	0.475482	1.15771	0.106803	-0.0916461	0.798887	4.20737
Q9H1A4;H0Y564;F8WAS1;A0A2R8YF63	Q9H1A4;H0Y564	Anaphase-promoting complex subunit 1	ANAPC1	3	6	2	1	0.949983	0.229998	1.14015	1.61022	0.403502	1.69967	NaN
A0A7P0T8D4;A0A7P0T8S8;A0A7P0T8Z2;A0A7P0T8C7;Q9Y5X1;A0A7P0T8Z7;A0A7P0TBI9;A0A7P0Z4A2;A0A7P0Z4A5;A0A7P0T8M2;A0A7P0T8L2	A0A7P0T8D4;A0A7P0T8S8;A0A7P0T8Z2;A0A7P0T8C7;Q9Y5X1;A0A7P0T8Z7;A0A7P0TBI9;A0A7P0Z4A2;A0A7P0Z4A5	Sorting nexin-9	SNX9	4	2	0	2	1.20145	0.16912	1.13544	0.742567	1.18205	NaN	1.77464
O43617;A6NKE1	O43617;A6NKE1	Trafficking protein particle complex subunit 3	TRAPPC3	4	5	5	2	1.45571	0.129751	1.13473	1.24271	1.08232	0.555498	2.04899
Q16531;A0A7P0TAK7;A0A7P0Z4B9;A0A7P0T965;A0A7P0T870;A0A7P0Z3Z5;A0A7P0TB30;F5GY55;F5GWI0;F5H2L3;A0A7P0Z4L2;F5GZY8;F5H198;A0A7P0TAX4	Q16531;A0A7P0TAK7;A0A7P0Z4B9;A0A7P0T965;A0A7P0T870;A0A7P0Z3Z5;A0A7P0TB30;F5GY55	DNA damage-binding protein 1	DDB1	6	8	4	3	1.0904	0.190793	1.12617	0.969186	1.04227	2.4615	0.422297
Q9H2H9;F8VX04;F8VX12	Q9H2H9;F8VX04	Sodium-coupled neutral amino acid transporter 1	SLC38A1	40	19	17	23	1.50063	0.12319	1.11643	0.46352	1.24344	1.25779	1.89155
P34932	P34932	Heat shock 70 kDa protein 4	HSPA4	6	4	1	3	0.730731	0.314947	1.11566	1.94348	1.58995	NaN	0.106505
P60891;B1ALA9;A0A2R8Y7H4;A0A6Q8PHI4;A0A6Q8PGP2;A0A6Q8PEU0;A0A6Q8PG82;A0A6Q8PGX9;A0A6Q8PG13;A0A6Q8PHK9;B1ALA7;A0A0A0MRQ9;A0A6Q8PFD7;Q15244;A0A6Q8PFD1;A0A6Q8PGF9;A0A6Q8PG31	P60891;B1ALA9;A0A2R8Y7H4	Ribose-phosphate pyrophosphokinase 1	PRPS1	1	3	2	2	1.20707	0.16912	1.11163	NaN	0.628186	1.48468	1.51497
P09525;Q6P452;B4E1S2	P09525;Q6P452	Annexin A4;Annexin	ANXA4	10	5	4	8	0.905751	0.24691	1.10974	1.24409	1.43349	2.34142	-0.18943
Q641Q2;F8W7U3;E7ESD2;A0A087WYF6	Q641Q2;F8W7U3;E7ESD2;A0A087WYF6	WASH complex subunit FAM21A	FAM21A	5	6	2	0	1.19101	0.170337	1.08539	1.51503	0.605889	1.42819	NaN
H7C4K3;A0A7I2V2F9;E7EUI6;P05556;A0A7I2V348;C9JPK5;A0A7I2V5Z8;A0A7I2V5T3;E7EQW5;H7C4N8;Q5T3E6;E9PLR6	H7C4K3;A0A7I2V2F9;E7EUI6;P05556;A0A7I2V348;C9JPK5;A0A7I2V5Z8;A0A7I2V5T3	Integrin beta;Integrin beta-1	ITGB1	5	2	3	1	0.408491	0.527205	1.07089	-0.800257	2.1116	2.19428	NaN
Q8WUM4;A0A3B3IT07;C9IZF9;F8WEQ7;F8WBR8;F8WDK9	Q8WUM4	Programmed cell death 6-interacting protein	PDCD6IP	2	3	1	4	0.693718	0.332306	1.0472	0.462377	2.25528	NaN	0.71689
H0Y9V7;B4E2Q0;P98194;H0Y8X9;H0Y9S7;D6RGE9;D6REJ1;D6RHV9	H0Y9V7;B4E2Q0;P98194	Calcium-transporting ATPase;Calcium-transporting ATPase type 2C member 1	ATP2C1	5	12	2	2	1.19153	0.170337	1.04682	1.00496	1.22462	0.28676	2.06155
A0A087WW40;Q9Y371	A0A087WW40;Q9Y371	Endophilin-B1	SH3GLB1	3	13	17	11	1.03393	0.206539	1.0203	1.88005	0.65236	0.177099	1.76227
P32004;H0Y5C3;E9PHJ4;E7EMY4;E7EVM4;E7EPI4;H3BLW5	P32004	Neural cell adhesion molecule L1	L1CAM	6	3	6	1	1.05363	0.201654	1.01838	1.76121	0.857273	0.729604	NaN
Q12965;H0YNQ8;O00160;H0YLE5;H0YN00;H0YLJ4	Q12965	Unconventional myosin-Ie	MYO1E	6	2	0	2	0.822254	0.272859	1.00864	0.579193	0.752908	NaN	1.98676
P55060	P55060	Exportin-2	CSE1L	9	6	5	0	0.837026	0.267382	1.00399	1.58591	0.240602	1.4784	NaN
Q10589;A0A7P0T9F9	Q10589	Bone marrow stromal antigen 2	BST2	5	4	7	4	1.33612	0.142245	1.00267	0.968195	1.38285	0.315621	1.73462
P49585;C9JEJ2;C9J050;H7C1T3;C9J2E1;H7BZN1;C9JPY0;Q9Y5K3;C9JVS0;F8WAZ5;F2Z2B1	P49585;C9JEJ2;C9J050;H7C1T3	Choline-phosphate cytidylyltransferase A	PCYT1A	3	7	8	0	1.05396	0.201654	0.988278	0.490949	1.56255	1.20428	NaN
Q96T51;J3KPP6;H0YAC8;H0Y9Y8;Q7L099	Q96T51	RUN and FYVE domain-containing protein 1	RUFY1	3	10	4	1	0.617572	0.377367	0.987238	0.199342	0.828236	2.22708	NaN
O15126;A0A087WXB0;A0A087WZA6;A0A087WTX8;A0A087WU14	O15126;A0A087WXB0;A0A087WZA6	Secretory carrier-associated membrane protein 1	SCAMP1	25	14	19	8	1.33381	0.142245	0.983868	0.503488	1.0589	0.851021	1.91266
P20340;Q9NRW1;F5H3K7;C9JU14;J3KR73;F5GX61;C9JB90;C9J0I2	P20340	Ras-related protein Rab-6A	RAB6A	7	5	7	8	1.21755	0.166539	0.97569	0.286898	1.81837	1.36681	0.821274
E9PJK1;E9PRJ8;H0YDL9;H0YDJ9;E9PIF1;A6NMH8;P60033;E9PM31;H0YEE2	E9PJK1;E9PRJ8;H0YDL9;H0YDJ9;E9PIF1;A6NMH8;P60033	Tetraspanin;CD81 antigen	CD81	8	9	3	2	1.51177	0.121569	0.973222	1.13003	1.52201	0.35396	1.27748
Q9P265;E7EPU2;A0A0U1RQW6;Q9Y2E4	Q9P265	Disco-interacting protein 2 homolog B	DIP2B	10	7	3	1	1.0506	0.202333	0.964348	0.598375	1.64689	0.940723	NaN
Q9Y2I7;E9PDH4;F8WEZ0;C9JL08	Q9Y2I7;E9PDH4	1-phosphatidylinositol 3-phosphate 5-kinase	PIKFYVE	17	16	11	1	1.13367	0.179709	0.959576	0.531685	1.46391	1.17608	NaN
P50454;E9PJH8;E9PKH2;E9PR70;E9PPV6;E9PIG2;E9PRS3;E9PNX1;E9PK86;E9PMI5;H0YEP8;E9PQ34;E9PLA6	P50454;E9PJH8;E9PKH2;E9PR70;E9PPV6	Serpin H1	SERPINH1	2	2	2	2	0.969001	0.222544	0.955102	0.557448	1.54419	0.152566	1.95679
P18084;H7C4W1;V9GZ57;V9GYZ1;H7C5U2;V9GYD8;H7C580	P18084;H7C4W1;V9GZ57	Integrin beta-5;Integrin beta	ITGB5	2	3	2	1	1.529	0.120611	0.954012	1.03165	1.35183	0.771497	NaN
O95466	O95466	Formin-like protein 1	FMNL1	6	4	3	1	1.41903	0.133047	0.950249	0.671511	1.17967	1.29252	NaN
Q9NVJ2	Q9NVJ2	ADP-ribosylation factor-like protein 8B	ARL8B	5	4	1	2	1.41021	0.133063	0.933472	1.05861	1.345	NaN	0.68975
O43861;K7ES39;K7EII3;K7EPH4;A0A0G2JNU9;A0A0J9YYD2;K7EJG1;B4DJ94;K7ERE0;K7EQQ5	O43861	Probable phospholipid-transporting ATPase IIB	ATP9B	4	5	4	0	1.51249	0.121569	0.927651	0.722505	1.29658	1.05681	NaN
Q92538;A0A7I2V452;A0A7I2YQM2;A0A669KBG8;A0A7P0RGV0;A0A669KB10;A0A7I2V2L5;A0A7I2YQ65;A0A7I2V514;A0A7I2V529;A0A7I2V4K2;A0A7I2V2L4;A0A7I2V3Y5;A0A7I2V5C9;A0A7I2V3Q4;A0A7I2V342;A0A7I2V3J0;A0A7I2V329;A0A7I2V4H1;A0A7I2V2I0;A0A7I2V3E5;A0A7I2V3S0;A0A7I2V2Y7;A0A7I2YQM0;A0A7I2V4M6;A0A7I2V3H2;A0A7I2YQP6;A0A7I2V4E0;A0A7I2V4F1;A0A7I2YQN3;A0A7I2V2F8;A0A7I2V4F9;A0A7I2YQN6;A0A7I2V470;A0A7I2V5Z2;A0A7I2V338;A0A7I2V…	Q92538;A0A7I2V452;A0A7I2YQM2;A0A669KBG8;A0A7P0RGV0;A0A669KB10;A0A7I2V2L5;A0A7I2YQ65;A0A7I2V514;A0A7I2V529;A0A7I2V4K2;A0A7I2V2L4;A0A7I2V3Y5	Golgi-specific brefeldin A-resistance guanine nucleotide exchange factor 1	GBF1	2	7	7	4	0.949035	0.229998	0.902793	2.12509	0.786897	0.192069	0.897707
P50570;K7EMQ3;E5RHK8;H0YBC6;Q9UQ16;A0A0D9SFB1;A0A0U1RQP1;A0A0D9SFE4;Q05193;A0A1B0GUX5;A0A8I5KXV5;A0A1B0GU67;E5RIK2;K7EPK9;H7C5U0	P50570	Dynamin-2	DNM2	7	0	2	3	1.28118	0.152431	0.881371	0.911776	NaN	0.653658	1.37163
Q9UKK3	Q9UKK3	Poly [ADP-ribose] polymerase 4	PARP4	16	16	3	0	0.521506	0.444393	0.878731	1.62986	-0.294649	1.59393	NaN
Q15836	Q15836	Vesicle-associated membrane protein 3	VAMP3	29	18	18	20	1.17795	0.172153	0.875583	0.545122	0.863618	0.605034	1.87915
P61026;A0A2R8YDI9;H0YLJ8;H0YL94;G3V196;A0A2R8YFB8;P59190	P61026	Ras-related protein Rab-10	RAB10	8	6	4	6	1.29896	0.149065	0.865106	1.52736	1.33109	0.513191	0.479378
Q9UP95;I3L4N6;I3L1N8;J3QSF2;A0A1B0GVB1	Q9UP95;I3L4N6	Solute carrier family 12 member 4	SLC12A4	54	44	37	17	1.27678	0.152578	0.864464	0.399345	1.12575	0.659743	1.66361
Q07960;H0YE29;E9PNR6	Q07960;H0YE29	Rho GTPase-activating protein 1	ARHGAP1	13	11	20	7	1.50825	0.121799	0.855604	0.584457	1.01028	0.658528	1.55974
Q969E2;K7EJJ4;C9JWM2	Q969E2;K7EJJ4;C9JWM2	Secretory carrier-associated membrane protein 4	SCAMP4	5	4	2	3	1.24365	0.16068	0.850052	0.646252	1.54061	0.317162	1.28678
P55327;H0YC42;E5RFR7;H0YC44;E5RK35	P55327;H0YC42;E5RFR7;H0YC44	Tumor protein D52	TPD52	9	15	15	9	1.12103	0.181915	0.843317	0.656363	0.495318	0.735686	1.87649
O14579;M0QXB4;M0R061	O14579;M0QXB4	Coatomer subunit epsilon	COPE	3	6	6	0	1.22942	0.16344	0.841202	1.14655	0.511233	1.15877	NaN
Q13144;A0A3B3IUB1;A0A3B3ITG6;A0A3B3ISX3;A0A3B3ISM8;A0A3B3IUF2;A0A3B3IRP4;A0A3B3ITQ2;A0A3B3ISV1;A0A3B3IS56;A0A3B3ISS1;A0A3B3ISI2;A0A3B3IST9;C9JRD9;A0A3B3ITK8;A0A3B3IT53;H7C2X0	Q13144;A0A3B3IUB1;A0A3B3ITG6;A0A3B3ISX3	Translation initiation factor eIF-2B subunit epsilon	EIF2B5	2	8	3	0	0.587239	0.395453	0.83678	0.212688	0.60959	1.98101	NaN
P33992;B1AHB1;B1AHA9;B1AHB2	P33992;B1AHB1	DNA replication licensing factor MCM5;DNA helicase	MCM5	5	4	2	0	0.505594	0.45509	0.824729	0.155502	2.13962	0.472006	NaN
Q15751;H0YNB1;H0YKW7;H0YL74;H0YLG2;H0YMH0	Q15751	Probable E3 ubiquitin-protein ligase HERC1	HERC1	22	7	5	0	1.08141	0.194061	0.823405	1.14079	1.20612	0.416252	NaN
Q7Z392;D6RHE5;D6R9T9	Q7Z392	Trafficking protein particle complex subunit 11	TRAPPC11	19	22	9	5	0.991946	0.21605	0.821132	1.50716	-0.0506774	0.856401	1.36224
Q9BZG1;C9JY26;C9JBG0;Q96PJ7;E7ES60;J3QLC6;K7EIF2;H7C0Y7;V9GY61;K7EJW7	Q9BZG1;C9JY26;C9JBG0;Q96PJ7;E7ES60	Ras-related protein Rab-34	RAB34	7	1	4	5	0.748603	0.308903	0.799456	0.80169	NaN	1.61914	0.270487
A0A8Q3SIN5;V9GYM8;A0A5F9ZI21;Q92974;V9GZ14;V9GYG5;V9GYF5;V9GZ58	A0A8Q3SIN5;V9GYM8;A0A5F9ZI21;Q92974	Rho guanine nucleotide exchange factor 2	ARHGEF2	50	21	9	7	0.389374	0.545108	0.797803	0.117346	2.71055	-1.01115	1.76506
C9JC87;O00189;C9JWL4;C9JMG3;C9IZL5;H0Y6K1;F8WCR6;H7C0A0;H7BZV3;F8WDR3;F8WCC5	C9JC87;O00189;C9JWL4;C9JMG3;C9IZL5;H0Y6K1;F8WCR6	AP-4 complex subunit mu-1	AP4M1	1	3	2	2	0.359013	0.578463	0.790658	NaN	0.750985	-0.461435	2.37537
F5GYQ1;P61421;J3QL14;H3BQB4;H3BSG7;H3BQJ1	F5GYQ1;P61421;J3QL14	V-type proton ATPase subunit d 1	ATP6V0D1	6	9	1	7	1.33644	0.142245	0.783105	1.01765	0.534865	NaN	1.08975
Q9NX55;J3QT56	Q9NX55	Huntingtin-interacting protein K	HYPK	2	5	2	2	0.390391	0.544985	0.78163	0.787503	-0.843521	0.502214	3.07092
Q9UIQ6	Q9UIQ6	Leucyl-cystinyl aminopeptidase;Leucyl-cystinyl aminopeptidase, pregnancy serum form	LNPEP	32	54	39	21	1.06704	0.198388	0.776363	0.336126	0.621182	0.785962	1.75278
Q68DH5	Q68DH5	LMBR1 domain-containing protein 2	LMBRD2	14	6	5	3	1.36748	0.13906	0.773188	0.582192	1.01219	0.4387	1.45027
Q9NRX5	Q9NRX5	Serine incorporator 1	SERINC1	7	6	3	3	0.977474	0.219685	0.773073	0.218013	0.390837	1.61325	1.26078
P17931;G3V3R6	P17931;G3V3R6	Galectin-3;Galectin	LGALS3	5	3	4	0	1.4294	0.13136	0.765632	0.750371	0.675384	1.16409	NaN
P23921;E9PL69;E9PP77;H0YCY7	P23921;E9PL69	Ribonucleoside-diphosphate reductase large subunit	RRM1	2	6	3	10	1.0193	0.211375	0.765632	1.7038	0.70741	0.164942	0.876971
Q93008;O00507;H7C2M9	Q93008	Probable ubiquitin carboxyl-terminal hydrolase FAF-X	USP9X	12	14	9	3	0.684622	0.336716	0.762004	0.0732064	0.713058	2.22831	0.424037
Q86SZ2;G3V4C3;G3V2H7	Q86SZ2;G3V4C3;G3V2H7	Trafficking protein particle complex subunit 6B	TRAPPC6B	3	2	2	1	1.13975	0.17895	0.742447	1.26209	0.602179	0.656014	NaN
Q9NZB2;A0A0C4DG79;A0A0C4DH52;A0A494C0Y9;F8W881;Q5T035;Q9NX05	Q9NZB2;A0A0C4DG79	Constitutive coactivator of PPAR-gamma-like protein 1	FAM120A	5	11	6	1	0.337536	0.595665	0.737433	0.0711309	-0.0242008	2.45831	NaN
A0A3B3IT31;Q9NUN5;A0A3B3IRS7;A0A3B3IU68;A0A3F2YP66;A0A3B3ITP2;A0A494C126	A0A3B3IT31;Q9NUN5;A0A3B3IRS7;A0A3B3IU68;A0A3F2YP66;A0A3B3ITP2	Probable lysosomal cobalamin transporter	LMBRD1	6	2	2	1	1.02161	0.210989	0.73169	0.385214	1.22411	0.878696	NaN
Q13596;H0YK42;H0YK43	Q13596;H0YK42	Sorting nexin-1	SNX1	5	23	25	18	1.01356	0.211572	0.716561	1.52711	0.873934	0.0602543	0.795541
F5GWN5;O00750;Q5SW98;Q5SW97;Q5SWA0	F5GWN5;O00750	Phosphatidylinositol 4-phosphate 3-kinase C2 domain-containing subunit beta	PIK3C2B	3	18	8	5	0.87069	0.260303	0.715829	1.46852	0.7113	1.205	-0.130912
Q06210;A0A6I8PRN4;A0A6I8PTT9;O94808;E5RJP4;A0A6I8PRT6	Q06210;A0A6I8PRN4;A0A6I8PTT9	Glutamine--fructose-6-phosphate aminotransferase [isomerizing] 1	GFPT1	2	4	6	1	0.721279	0.318491	0.71082	0.964722	1.34589	0.114788	NaN
A0A669KBL1;Q93009;H3BND8;F5H2X1;H3BUV0;H3BTM1;H3BRA2;H3BQD1;I3L2D8;H3BMF6	A0A669KBL1;Q93009;H3BND8	Ubiquitin carboxyl-terminal hydrolase 7;Ubiquitin carboxyl-terminal hydrolase	USP7	8	8	10	7	1.6607	0.103426	0.699042	0.654824	1.08837	0.415773	1.02779
Q4G0F5;H0YCI7	Q4G0F5	Vacuolar protein sorting-associated protein 26B	VPS26B	3	2	2	0	0.447354	0.501361	0.697179	1.8289	0.759728	-0.204145	NaN
A0A087WUT6;O60841	A0A087WUT6;O60841	Eukaryotic translation initiation factor 5B	EIF5B	7	5	1	3	0.310139	0.620122	0.696384	-0.132385	0.064991	NaN	2.44949
Q9BV40;B8ZZT4;C9JXZ5	Q9BV40;B8ZZT4	Vesicle-associated membrane protein 8	VAMP8	17	7	7	10	1.03901	0.205588	0.691951	0.279926	1.05255	0.367409	1.45852
A0A2R8Y891;P08237;F8VZI0;F8VX13;F8VZQ1;F8VP00;F8VSF7;F8VTQ3;F8VW30;F8VUB8;F8VYK8;F8VVE3	A0A2R8Y891;P08237;F8VZI0	ATP-dependent 6-phosphofructokinase, muscle type	PFKM	0	2	2	4	1.12089	0.181915	0.689664	NaN	0.385519	1.01217	0.964252
P20338;A0A087WYT5	P20338;A0A087WYT5	Ras-related protein Rab-4A	RAB4A	11	6	10	17	1.20212	0.16912	0.670779	0.180212	1.20747	0.625493	1.06053
F5H365;Q15436;G3V4V1;G3V1W4;G3V3G5;G3V2R6;G3V5X8;G3V4Q2;G3V5K1	F5H365;Q15436	Protein transport protein Sec23A	SEC23A	9	18	9	5	0.866351	0.261109	0.658011	0.562299	-0.0572798	1.08157	1.43605
Q04941	Q04941	Proteolipid protein 2	PLP2	4	2	0	3	0.447436	0.501361	0.654809	-0.346301	1.22076	NaN	1.38291
O95807	O95807	Transmembrane protein 50A	TMEM50A	4	3	2	3	1.58871	0.112366	0.654284	0.822403	1.14579	0.64926	0.390273
P33176;Q12840;O60282;A0A6Q8PGJ3;A0A6Q8PEZ8;A0A7I2V492;J3KNA1;A0A7I2V3N5;A0A7I2V4K6;A0A0G2JMZ6;A0A7I2V581;A0A7I2V3V4;A0A7I2V352;A0A7I2YQQ7;A0A7I2YQB4;A0A6Q8PFV6;A0A6Q8PGN1;A0A6Q8PGT2	P33176	Kinesin-1 heavy chain	KIF5B	13	8	7	6	1.40701	0.133106	0.648561	0.388367	0.466689	1.05485	1.07494
P63010;A0A087X253;A0A087WU93;A0A087WZQ6;A0A087WYD1;K7ERB2;K7EN71;K7EJ01;K7EJX1;A0A087WXS3;K7EKZ5	P63010;A0A087X253;A0A087WU93;A0A087WZQ6;A0A087WYD1	AP-2 complex subunit beta	AP2B1	42	41	45	42	1.40949	0.133063	0.647961	0.202927	0.939908	0.836266	1.00334
Q14C86;C9IZ08;H0Y7I9;B4DGD8;B0QZ65	Q14C86;C9IZ08;H0Y7I9	GTPase-activating protein and VPS9 domain-containing protein 1	GAPVD1	20	24	12	15	1.70534	0.101268	0.644247	0.74864	0.644245	0.451759	1.12294
Q92609;C9J3F6;C9JDR8;C9K0P2;C9J397;C9JWX0;C9JW04;C9JNM0;C9JED7;F2Z3C3;C9JMP7;C9JIU4;F2Z3I5	Q92609;C9J3F6	TBC1 domain family member 5	TBC1D5	6	2	3	0	0.848241	0.26677	0.639003	0.211747	1.11105	0.887159	NaN
Q9Y5K5;Q5LJA9;H0Y6Y4;H0Y4E0	Q9Y5K5;Q5LJA9;H0Y6Y4;H0Y4E0	Ubiquitin carboxyl-terminal hydrolase isozyme L5;Ubiquitin carboxyl-terminal hydrolase	UCHL5	2	14	10	2	0.691335	0.333269	0.623592	-0.0913852	0.356009	0.929819	1.69052
E9PBC6;E7EMZ9;O95359;Q4VXL8;D6RAA5;Q4VXL4;E9PGB3;H0Y911;A0A0U1RRM9;H0Y8P9;H0Y9C3;H0Y9Y7;H0YA73;H0Y954;E7EVI4;E7ET87;H0YBT8;B4E3H6;O75410;H0YAY0	E9PBC6;E7EMZ9;O95359	Transforming acidic coiled-coil-containing protein 2	TACC2	3	2	5	15	0.410002	0.5265	0.62161	-0.0330444	1.18653	2.23439	-0.510842
Q709C8;A0A3B3IU50;A0A3B3IT88	Q709C8	Vacuolar protein sorting-associated protein 13C	VPS13C	14	11	10	3	1.09355	0.19012	0.620374	0.852254	1.31324	0.506093	0.200503
P20042	P20042	Eukaryotic translation initiation factor 2 subunit 2	EIF2S2	6	7	5	5	0.651277	0.356242	0.614793	0.876292	1.11305	1.32121	-0.460787
J3KMZ9;P01130;H0YMD1;H0YM92;H0YMQ3	J3KMZ9;P01130;H0YMD1	Low-density lipoprotein receptor	LDLR	23	41	18	13	0.741937	0.309442	0.613589	0.0952745	0.339792	0.7069	1.70298
Q15043;E5RIP4;E5RFZ8;E5RGA7;E5RJ40;E5RJG5;E5RFT1	Q15043;E5RIP4	Zinc transporter ZIP14	SLC39A14	7	9	2	3	0.761755	0.302171	0.600026	0.209756	0.918039	0.110055	1.55285
O00159;F5H6E2;I3L501	O00159;F5H6E2	Unconventional myosin-Ic	MYO1C	22	9	8	8	0.50513	0.45509	0.584248	-0.708281	1.5002	1.08247	0.853191
P78527;F5GX40;H0YG84	P78527	DNA-dependent protein kinase catalytic subunit	PRKDC	15	7	16	10	0.839537	0.267148	0.578845	0.973144	1.2139	0.659986	-0.141056
Q9NUP1	Q9NUP1	Biogenesis of lysosome-related organelles complex 1 subunit 4	BLOC1S4	5	4	3	0	0.28776	0.641366	0.572319	2.12681	-0.158645	0.0417325	NaN
F5H5D3;Q9BQE3;F8VVB9;F8VQQ4;F8VS66;A0A7P0TA31;F8VRZ4;F8VX09;F8VWV9;C9K0S6;F8VRK0;A0A7P0Z4A1;F8W0F6;Q9H853	F5H5D3;Q9BQE3	Tubulin alpha-1C chain	TUBA1C	3	4	0	2	0.430372	0.511131	0.570425	-0.212426	0.702183	NaN	1.51446
P62820;E7END7	P62820;E7END7	Ras-related protein Rab-1A	RAB1A	16	14	13	13	1.27858	0.152578	0.56513	0.28471	0.423144	1.01457	0.928684
P30825;Q5JR49;A0A1W2PR06;P52569	P30825	High affinity cationic amino acid transporter 1	SLC7A1	14	19	11	10	0.864067	0.261109	0.563622	-0.0818598	0.545181	1.08579	1.09597
Q9Y490	Q9Y490	Talin-1	TLN1	22	5	6	0	0.500309	0.458059	0.560891	0.0906146	0.399505	1.4855	NaN
Q14103;H0YA96;D6RAF8;H0Y8G5;D6RF44;D6RD83;D6RBQ9	Q14103;H0YA96;D6RAF8;H0Y8G5;D6RF44;D6RD83;D6RBQ9	Heterogeneous nuclear ribonucleoprotein D0	HNRNPD	3	2	4	0	0.194102	0.732278	0.54923	-0.777554	2.58754	0.130649	NaN
Q01970	Q01970	1-phosphatidylinositol 4,5-bisphosphate phosphodiesterase beta-3	PLCB3	15	23	10	8	0.5345	0.435362	0.544811	0.998909	0.315795	-0.361547	1.61668
P55209;H0YIV4;F5H4R6;F8VY35;F8W118;F8W0J6;F8VV59;B7Z9C2;H0YH88;H0YHC3;F8W020;F8W543;F8VUX1;F8VXI6;F8VRJ2;F8VVB5;B7Z4K9	P55209;H0YIV4;F5H4R6;F8VY35;F8W118;F8W0J6;F8VV59;B7Z9C2;H0YH88;H0YHC3;F8W020;F8W543;F8VUX1;F8VXI6;F8VRJ2;F8VVB5	Nucleosome assembly protein 1-like 1	NAP1L1	2	7	2	4	0.647599	0.358168	0.542793	1.48056	0.943781	-0.121652	0.259077
Q16832;Q5T244	Q16832	Discoidin domain-containing receptor 2	DDR2	7	3	2	5	1.0425	0.204672	0.53663	1.12931	0.668078	0.0666201	0.673108
J9JIC5;Q9HAS0;J3KRR1;K7EII1;K7ERX0;J3QKQ1;K7EIQ2;J3KT97	J9JIC5;Q9HAS0;J3KRR1	Protein Njmu-R1	C17orf75	5	8	2	8	0.627129	0.371915	0.535803	1.25581	0.16791	-0.138169	1.24825
Q15477;H7C5N0;B4E0B4;H7C4L3;F8WDE8	Q15477	Helicase SKI2W	SKIV2L	8	10	1	4	0.67411	0.344078	0.523039	0.250882	0.421443	NaN	1.18974
P61020;F8VUA5	P61020;F8VUA5	Ras-related protein Rab-5B	RAB5B	7	3	3	4	0.993826	0.21605	0.522516	0.212479	1.21229	0.346735	0.709149
O94915;F2Z2S2;A0A6E1XQM6;A0A286YEZ9;A0A669KB90;H0Y9X0;D6R9B9;A0A2R8YCY2;A0A286YFA9;A0A2R8Y5V8;Q5TBA9	O94915;F2Z2S2;A0A6E1XQM6	Protein furry homolog-like	FRYL	14	14	4	2	1.31453	0.145114	0.511764	0.345601	0.636778	1.04719	0.408079
Q8IVF2	Q8IVF2	Protein AHNAK2	AHNAK2	9	3	13	10	1.13285	0.179709	0.507459	0.662579	0.419829	1.1034	0.234618
P11166;A0A6Q8PFI8;A0A590UJ26;A0A0D9SFK9	P11166;A0A6Q8PFI8	Solute carrier family 2, facilitated glucose transporter member 1	SLC2A1	15	12	9	6	0.966503	0.223096	0.504909	0.15005	1.15816	0.74518	0.35684
P09497;D6RJD1;H0Y9Q6	P09497	Clathrin light chain B	CLTB	4	7	12	5	0.541852	0.430083	0.504388	0.678648	0.179082	-0.115541	1.66596
Q9ULH0;A0A8I5KX08;A0A8I5KZ42;A0A8I5KPM9;A0A8I5QJC0;A0A1W2PPB7;A0A8I5QL22;A0A8I5KQK7;H7C584;A0A8I5KTL1	Q9ULH0;A0A8I5KX08;A0A8I5KZ42;A0A8I5KPM9;A0A8I5QJC0;A0A1W2PPB7;A0A8I5QL22;A0A8I5KQK7;H7C584;A0A8I5KTL1	Kinase D-interacting substrate of 220 kDa	KIDINS220	6	4	4	1	0.604366	0.384985	0.503618	-0.0211865	0.96668	0.858307	NaN
Q7L2H7;J3KNJ2;H0YCQ8;E9PN86;E9PRY0;E9PRI2;E7ESM3	Q7L2H7;J3KNJ2;H0YCQ8	Eukaryotic translation initiation factor 3 subunit M	EIF3M	7	6	7	2	0.479144	0.475482	0.494221	1.41439	0.921337	-0.596109	0.627862
Q01813;A0A7I2V3Z0;B1APP6;H0Y757;Q5VSR5;V9GYV7;A0A7I2V5S1;H0Y3Y3;V9GY25	Q01813;A0A7I2V3Z0;B1APP6	ATP-dependent 6-phosphofructokinase, platelet type	PFKP	11	14	7	2	0.440208	0.503484	0.488399	0.592036	-0.103716	-0.0177619	1.87363
Q7Z2W4;C9J6P4;A0A7P0T8C6;H7C5K1	Q7Z2W4;C9J6P4;A0A7P0T8C6	Zinc finger CCCH-type antiviral protein 1	ZC3HAV1	2	2	2	1	0.287747	0.641366	0.477691	1.1471	-0.643729	1.22265	NaN
Q7Z6Z7;H0Y659;A0A087X146;A0A087X1S3;A0A1B0GXC7;A5YM72	Q7Z6Z7	E3 ubiquitin-protein ligase HUWE1	HUWE1	16	5	7	5	0.216668	0.714619	0.477351	-0.000788154	1.65244	2.15865	-1.5103
P0CW18	P0CW18	Serine protease 56	PRSS56	3	10	2	1	0.158254	0.776988	0.471189	-1.40449	0.992059	2.11895	NaN
P08133;E7EMC6;E5RFF0;E5RJF5;E5RI05;E5RK63;E5RJR0;E5RIU8;H0YC77	P08133;E7EMC6	Annexin A6;Annexin	ANXA6	14	16	7	2	0.668961	0.347289	0.469153	-0.0675617	0.182152	1.05195	1.10067
Q08211	Q08211	ATP-dependent RNA helicase A	DHX9	12	16	13	3	0.743583	0.309243	0.462412	-0.175953	0.677262	0.643785	1.09515
P0DP25;P0DP24;P0DP23;M0QZ52;E7EMB3;F8WBR5;G3V479;Q96HY3;G3V361;A0A590UJI2;A0A590UJC0;G3V226	P0DP25;P0DP24;P0DP23;M0QZ52;E7EMB3;F8WBR5;G3V479;Q96HY3		CALM3;CALM2;CALM1	2	1	2	2	0.220155	0.711555	0.461308	2.06274	NaN	-0.134513	-0.251359
Q68EM7;C9IZD3;I3L460;I3L4P0;I3L4P6;I3L3P1;I3L1S9;I3L4Y5	Q68EM7	Rho GTPase-activating protein 17	ARHGAP17	7	7	8	3	0.769705	0.297513	0.450288	0.110176	1.26547	0.465536	0.350563
A0A6Q8PGK1;P04792;A0A6Q8PFK8;A0A6Q8PFE7;A0A6Q8PF43;A0A6Q8PHJ6;A0A6Q8PHA6;A0A6Q8PH65;A0A6Q8PGY2;C9J3N8	A0A6Q8PGK1;P04792;A0A6Q8PFK8;A0A6Q8PFE7;A0A6Q8PF43;A0A6Q8PHJ6;A0A6Q8PHA6;A0A6Q8PH65;A0A6Q8PGY2	Heat shock protein beta-1	HSPB1	6	1	3	5	0.537445	0.433443	0.449337	0.224253	NaN	1.17738	0.239321
O75390;B4DJV2;A0A0C4DGI3;H0YIC4;F8VPF9;H0YH82;F8W1S4;F8VPA1;F8VRI6;F8VX68;F8VRP1;F8VZK9;F8W4S1;F8VX07;F8VR34;F8VTT8;F8VWQ5;F8W642	O75390;B4DJV2;A0A0C4DGI3	Citrate synthase, mitochondrial;Citrate synthase	CS	2	2	2	1	0.207728	0.724088	0.438002	1.54437	1.0009	-0.938323	NaN
O00458;A0A6Q8PHD2;A0A6Q8PH75;A0A6Q8PF03;A0A6Q8PHN0;C9JNM6;A0A6Q8PFA5;C9JA65;E9PMY4;H0YEE3;C9JLG5	O00458;A0A6Q8PHD2;A0A6Q8PH75;A0A6Q8PF03;A0A6Q8PHN0	Interferon-related developmental regulator 1	IFRD1	2	7	4	2	0.557955	0.417512	0.425161	-0.20654	0.215605	0.854138	1.22803
P07195;A0A5F9ZHM4;A0A3B3IS95;A8MW50;C9J7H8;F5H793	P07195;A0A5F9ZHM4;A0A3B3IS95;A8MW50;C9J7H8	L-lactate dehydrogenase B chain;L-lactate dehydrogenase	LDHB	9	2	2	7	0.273775	0.649549	0.425091	-0.172807	0.718829	2.13875	-0.593813
O75822;H0YGJ7;H0YLP3	O75822	Eukaryotic translation initiation factor 3 subunit J	EIF3J	6	6	4	5	0.454157	0.497995	0.419255	0.346555	0.730953	1.40755	-0.417446
Q9UBF2	Q9UBF2	Coatomer subunit gamma-2	COPG2	9	13	5	0	1.17741	0.172153	0.417588	0.361351	0.736438	0.44792	NaN
Q93050;B7Z641;B7Z2A9;F5H1T6;K7EM24;K7EPG4;K7EN36;K7ELZ6;K7EQW2;K7ERA0;K7ERA6	Q93050;B7Z641;B7Z2A9	V-type proton ATPase 116 kDa subunit a isoform 1;V-type proton ATPase subunit a	ATP6V0A1	19	18	11	0	1.04678	0.203392	0.415751	0.269606	0.539908	0.730684	NaN
Q96QD8;F8VUY8;F8VQW8	Q96QD8	Sodium-coupled neutral amino acid transporter 2	SLC38A2	39	28	29	25	0.618321	0.377367	0.413297	-0.193451	0.681832	0.392963	1.16244
Q12802;H0YMW2;A0A087WTD7;A8MYJ1;A0A087WY36;A0A087X047;A0A087WX73;H0YLH1;H0YK84	Q12802;H0YMW2;A0A087WTD7;A8MYJ1	A-kinase anchor protein 13	AKAP13	14	13	4	14	0.502739	0.456551	0.409415	0.60357	1.42806	0.0602543	-0.0636285
A0A0C4DGX8;Q15904	A0A0C4DGX8;Q15904	V-type proton ATPase subunit S1	ATP6AP1	2	3	1	2	0.561195	0.41628	0.399339	-0.0380139	0.736293	NaN	0.792682
A0A8Q3SIT1;Q9BVN2;Q68CX2;A0A087WZ68;A0A087WYB2	A0A8Q3SIT1;Q9BVN2;Q68CX2;A0A087WZ68	RUN and SH3 domain-containing protein 1	RUSC1;DKFZp761A1822	5	8	5	3	0.401221	0.534962	0.392027	-0.0566781	0.233985	0.11195	1.66945
Q14204;A0A7P0T9C4;A0A7P0TA13;A0A2R8Y5T0;A0A2R8Y706;A0A7P0T9R4;A0A7P0TAW9;A0A7P0T7V5;A0A7P0T916;A0A7P0T8N2;A0A7P0TBJ7;A0A7P0TAF3;A0A7P0TB75;A0A2R8Y6H2;A0A7P0T9K2;A0A7P0T9F1;A0A7P0T8W5;A0A2R8YFZ7;A0A7P0TAM4;A0A7P0T825;A0A7P0TB64;A0A7P0TAV5;A0A7P0T990;A0A804HHY6;A0A7P0T942;A0A2R8YGC7;A0A7P0T9S3;A0A7P0T934;A0A7P0T9Y3;A0A7P0TBC9;A0A7P0TAS7;A0A7P0TB96	Q14204;A0A7P0T9C4;A0A7P0TA13;A0A2R8Y5T0;A0A2R8Y706;A0A7P0T9R4;A0A7P0TAW9;A0A7P0T7V5;A0A7P0T916;A0A7P0T8N2;A0A7P0TBJ7;A0A7P0TAF3;A0A7P0TB75;A0A2R8Y6H2;A0A7P0T9K2;A0A7P0T9F1;A0A7P0T8W5;A0A2R8YFZ7;A0A7P0TAM4;A0A7P0T825;A0A7P0TB64;A0A7P0TAV5;A0A7P0T990;A0A804HHY6;A0A7P0T942;A0A2R8YGC7;A0A7P0T9S3;A0A7P0T934	Cytoplasmic dynein 1 heavy chain 1	DYNC1H1	42	17	15	5	0.464886	0.489134	0.386537	0.189171	0.542465	1.40904	-0.203938
P53675;A0A087WX41;A0A087WXH4;A0A087WV74;F5H5N6;H0YGJ9;H0Y529	P53675;A0A087WX41	Clathrin heavy chain 2	CLTCL1	29	36	30	32	0.695658	0.331686	0.382448	1.01747	0.179188	0.00612727	0.717599
P02786;G3V0E5;H7C3V5;F8WBE5;Q9UP52	P02786;G3V0E5	Transferrin receptor protein 1;Transferrin receptor protein 1, serum form	TFRC	108	109	88	79	0.450228	0.501361	0.382372	-0.0863572	0.162881	0.34764	1.49592
Q99543;H7C3L7;C9IZ83;F2Z3N9;F2Z3H0	Q99543	DnaJ homolog subfamily C member 2;DnaJ homolog subfamily C member 2, N-terminally processed	DNAJC2	5	14	7	6	1.69767	0.101422	0.380811	0.242811	0.502366	0.529235	0.639425
A0A2R8YFH5;Q15437;Q5QPE2;Q5QPE1;A0A2R8Y633;A0A2R8Y7S7;A0A2R8YF30	A0A2R8YFH5;Q15437;Q5QPE2	Protein transport protein Sec23B	SEC23B	5	7	5	0	1.63736	0.106644	0.377548	0.569832	0.368796	0.486961	NaN
Q9Y3A5;F8WE72	Q9Y3A5	Ribosome maturation protein SBDS	SBDS	3	8	3	1	1.28319	0.15243	0.375745	0.302119	0.602811	0.515251	NaN
Q9Y295;F8WEE0;H0YI06	Q9Y295	Developmentally-regulated GTP-binding protein 1	DRG1	4	9	2	1	0.108178	0.846479	0.363303	0.770692	-1.64392	2.25608	NaN
A0A1B0GUI1;A0A7P0TAR5;Q6GYQ0;H0YJB5;H0YJ04	A0A1B0GUI1;A0A7P0TAR5;Q6GYQ0;H0YJB5	Ral GTPase-activating protein subunit alpha-1	RALGAPA1	11	5	1	2	0.210041	0.721896	0.354358	0.215197	-0.45454	NaN	1.59536
Q8IWB7;C9JJ54;A0A494C0A6	Q8IWB7;C9JJ54	WD repeat and FYVE domain-containing protein 1	WDFY1	6	9	5	5	0.271708	0.65139	0.347634	-0.211724	-0.404969	0.61651	1.78131
Q6YHK3	Q6YHK3	CD109 antigen	CD109	18	8	8	4	0.293682	0.63895	0.345043	0.0151334	-0.1694	0.110292	1.81474
P50579;G3V1U3;F8VSC4	P50579;G3V1U3	Methionine aminopeptidase 2	METAP2	2	4	2	1	0.280486	0.645823	0.342098	1.32126	-0.13197	0.129948	NaN
P53367	P53367	Arfaptin-1	ARFIP1	0	2	6	4	0.441547	0.503484	0.341614	NaN	0.634848	-0.133952	0.816893
Q9UNH7;A0A0A0MRI2;G3V5X9;H0YJF8;G3V4Z5;G3V2U1;G3V5U2;Q86XE0	Q9UNH7;A0A0A0MRI2;G3V5X9	Sorting nexin-6;Sorting nexin-6, N-terminally processed	SNX6	13	23	17	22	0.317059	0.614012	0.334353	1.14578	-0.296962	-0.285596	1.16478
Q93100;I3NHZ9;I3L0Z1;I3L1N3	Q93100	Phosphorylase b kinase regulatory subunit beta	PHKB	2	2	9	7	0.136827	0.807707	0.333239	2.33283	1.41929	-0.517775	-1.5108
Q9ULX3;H3BUR4	Q9ULX3	RNA-binding protein NOB1	NOB1	4	4	0	2	0.150541	0.78756	0.332386	-0.94752	1.70384	NaN	0.533783
P24534;C9JZW3;F2Z2G2;F8WF65	P24534;C9JZW3	Elongation factor 1-beta	EEF1B2	1	6	4	3	0.354562	0.581988	0.329818	NaN	0.655259	-0.253874	0.881016
Q9Y5X3;Q5QPE5;Q5QPE4;A0A087WUY5;U3KQL0;U3KQP5	Q9Y5X3;Q5QPE5;Q5QPE4	Sorting nexin-5	SNX5	5	14	9	12	0.505337	0.45509	0.319433	0.736105	0.784391	-0.351393	0.499222
Q92616	Q92616	Translational activator GCN1	GCN1L1	17	11	9	5	0.179277	0.753294	0.315868	0.290074	1.61222	1.11886	-1.36709
O00443;A0A0C4DGF9;E9PPP3	O00443	Phosphatidylinositol 4-phosphate 3-kinase C2 domain-containing subunit alpha	PIK3C2A	113	111	92	91	0.604036	0.384985	0.310356	-0.0991547	0.506342	0.282874	0.941954
Q7Z2Z2;A0A8Q3SIF5;H0YKI9;A0A8Q3SIM9;A0A8Q3WL51;A0A3B3ITU1	Q7Z2Z2;A0A8Q3SIF5;H0YKI9	Elongation factor Tu GTP-binding domain-containing protein 1	EFTUD1	1	3	2	2	0.441376	0.503484	0.295833	NaN	-0.111343	0.651053	0.640735
Q08J23;A0A140T9Y7	Q08J23	tRNA (cytosine(34)-C(5))-methyltransferase	NSUN2	7	18	8	0	0.161766	0.773424	0.292378	1.29403	-0.826695	0.702741	NaN
Q9HAV0;A0A6Q8PFE0;A0A6Q8PFV8;A0A7I2S2S9;H7C5J5;A0A6Q8PFW8;A0A6Q8PG88;C9JD14	Q9HAV0;A0A6Q8PFE0;A0A6Q8PFV8;A0A7I2S2S9;H7C5J5;A0A6Q8PFW8;A0A6Q8PG88	Guanine nucleotide-binding protein subunit beta-4	GNB4	9	7	0	4	0.237266	0.687922	0.282946	-0.320716	1.16577	NaN	0.296726
P46976;C9JQ42;G5E9W8;C9J8R8;C9J7C7	P46976;C9JQ42;G5E9W8	Glycogenin-1	GYG1	1	4	7	7	0.319062	0.61242	0.282496	NaN	-0.247875	0.531007	0.857302
P54578;A6NJA2;J3QQT6;J3KS55	P54578;A6NJA2	Ubiquitin carboxyl-terminal hydrolase 14;Ubiquitin carboxyl-terminal hydrolase	USP14	4	9	13	0	0.430745	0.511131	0.280758	0.152888	0.86849	0.113843	NaN
Q15046;H3BVA8;J3KRL2;H3BPV7;H3BRC9	Q15046	Lysine--tRNA ligase	KARS	3	0	7	10	0.20308	0.729126	0.273734	-0.036024	NaN	1.32928	-0.179106
P04083;Q5T3N1;Q5T3N0	P04083;Q5T3N1	Annexin A1;Annexin	ANXA1	4	5	4	3	0.604282	0.384985	0.269069	0.541046	-0.158377	0.370776	0.713425
O94973;A0A0G2JS82;A0A8I5KPP9;A0A0G2JRF9;A0A0G2JQA4;A0A0G2JRS3;E9PNC4;A0A8I5KY83;A0A8I5QJV7;M0R2D9;A0A8I5KV06	O94973;A0A0G2JS82;A0A8I5KPP9	AP-2 complex subunit alpha-2	AP2A2	22	22	14	17	0.439767	0.503484	0.264405	-0.35254	0.595841	0.764662	0.440251
Q9BZQ8;H0Y7M9	Q9BZQ8	Protein Niban	FAM129A	9	1	2	2	0.240647	0.685164	0.26341	0.209127	NaN	1.11059	-0.23654
Q15286;F5H157;E9PI18;E9PJQ5;E9PRF7;E9PNB9;E9PS06;E9PMJ1;Q15771;E9PQ07;F5H7F8;A8MSP2;A8MTC6;A8MZI4;B7Z3L0;Q96AX2	Q15286;F5H157	Ras-related protein Rab-35	RAB35	3	3	4	11	0.44638	0.501373	0.260417	-0.0695955	0.559826	0	0.94203
P00533;E9PFD7;Q504U8;C9JYS6	P00533;E9PFD7;Q504U8	Epidermal growth factor receptor;Receptor protein-tyrosine kinase	EGFR	26	23	13	10	0.368279	0.56744	0.248172	0.643616	-0.463447	0.675688	0.527423
Q9UNQ2;A0A7P0Z4I0;A0A7P0T9Y7;A0A494C0G7;A0A7P0T9J1;A0A0C4DGB1;B4DRY2;D6RCL3;A0A7P0T967;A0A7P0T8X7	Q9UNQ2;A0A7P0Z4I0;A0A7P0T9Y7;A0A494C0G7;A0A7P0T9J1;A0A0C4DGB1;B4DRY2	Probable dimethyladenosine transferase	DIMT1	3	2	3	0	0.310582	0.620122	0.245616	0.754185	-0.222173	0.497782	NaN
B7ZKQ9;A0A7P0T9I2;Q8WTV0;A0A7P0T913;F5H4X0;A0A7P0T9B3;A0A7P0Z4E3;A0A0S2Z3I2;F5H5E8	B7ZKQ9;A0A7P0T9I2;Q8WTV0;A0A7P0T913;F5H4X0;A0A7P0T9B3;A0A7P0Z4E3	Scavenger receptor class B member 1	SCARB1	9	4	3	3	0.0920777	0.868009	0.244198	0.030169	-0.284339	2.97256	-1.351
Q8N1G4	Q8N1G4	Leucine-rich repeat-containing protein 47	LRRC47	10	12	9	1	0.266298	0.655893	0.242592	0.120248	-0.0934374	0.993911	NaN
Q9NXG2;H3BNW0	Q9NXG2	THUMP domain-containing protein 1	THUMPD1	0	5	4	2	0.275647	0.648092	0.23925	NaN	0.829992	0.437661	-0.25696
Q92572;F5H459	Q92572;F5H459	AP-3 complex subunit sigma-1	AP3S1	1	7	2	3	1.21747	0.166539	0.237056	NaN	0.360409	0.218257	0.425449
Q96CT7;M0R2F5	Q96CT7;M0R2F5	Coiled-coil domain-containing protein 124	CCDC124	5	7	10	4	0.0698227	0.895406	0.235514	2.90469	-2.67853	0.21341	0.893081
O43776;K7EQ35;K7EIU7;K7EJ19;K7EPK2;K7EMQ6	O43776	Asparagine--tRNA ligase, cytoplasmic	NARS	6	7	9	3	0.203266	0.729126	0.235239	0.294825	-0.729286	0.365424	1.40059
Q9H0U4;E9PLD0;Q92928	Q9H0U4;E9PLD0	Ras-related protein Rab-1B	RAB1B	27	26	27	19	0.421355	0.518466	0.229239	-0.319718	0.500332	0.431319	0.695615
P53582;H0Y955;H0Y903;H0YAI3	P53582	Methionine aminopeptidase 1	METAP1	8	14	0	3	0.173452	0.760912	0.220077	0.130804	-0.34462	NaN	1.16699
Q8NHH9;B5MCN0;C9JQQ5;H7C3A2;C9JC25;A0A804HLC1;Q8WXF7	Q8NHH9;B5MCN0	Atlastin-2	ATL2	3	11	9	0	0.178678	0.753294	0.204959	0.120694	-0.289111	1.07624	NaN
Q8NBN3;H3BMU0;H3BTS6;H3BUZ1;H3BPJ4;H3BM87;H3BSZ0	Q8NBN3	Transmembrane protein 87A	TMEM87A	21	15	13	1	0.735772	0.31302	0.201111	0.114773	0.46147	0.320034	NaN
Q8NFJ5;A0A3B3ITN8;F5GWG3	Q8NFJ5	Retinoic acid-induced protein 3	GPRC5A	15	4	6	4	0.104228	0.851288	0.191049	-0.28761	-1.01721	0.456894	2.00272
O75436;S4R3Q6;S4R2Y3	O75436;S4R3Q6	Vacuolar protein sorting-associated protein 26A	VPS26A	8	13	12	2	0.259619	0.663387	0.186346	0.197017	0.200334	-0.299714	1.03834
O43813;E9PHS0;F8WDS9;H7C2E3	O43813;E9PHS0	LanC-like protein 1	LANCL1	3	3	2	5	0.110278	0.845301	0.185541	0.545537	1.8617	-0.635668	-0.638816
Q8NCG7;E7ET49;C9JA85;F8WBN0	Q8NCG7;E7ET49	Sn1-specific diacylglycerol lipase beta	DAGLB	42	37	26	15	0.172594	0.760912	0.182723	-0.212848	-0.262626	0.18252	1.41444
Q13442;F8WBW6	Q13442	28 kDa heat- and acid-stable phosphoprotein	PDAP1	3	5	7	2	0.0687385	0.896153	0.176441	-0.846938	2.68527	0.451104	-1.19308
Q9Y5T5;H9KVB6	Q9Y5T5	Ubiquitin carboxyl-terminal hydrolase 16	USP16	7	8	2	1	0.171971	0.760912	0.175919	-0.375851	0.865595	0.330957	NaN
Q9BUP3;E9PI87	Q9BUP3;E9PI87	Oxidoreductase HTATIP2	HTATIP2	3	1	6	4	0.243539	0.683194	0.174832	-0.154072	NaN	0.74373	0.227785
P26639;D6R9F8;D6RCA5;D6RDJ6;A2RTX5;B7ZLP8;D6RBR8	P26639	Threonine--tRNA ligase, cytoplasmic	TARS	11	9	6	15	0.286154	0.642459	0.171801	0.177106	0.877009	-0.263393	0.287077
H3BLV9;Q96SB4;D6RBF8;D6RBM8;H0Y932	H3BLV9;Q96SB4	SRSF protein kinase 1	SRPK1	8	8	5	4	0.646748	0.358168	0.170512	-0.0288334	0.283429	0.302611	0.515433
O43390;A0A6Q8PEX7;A0A6Q8PH31;B4DT28;A0A6Q8PH35;A0A6Q8PHG0;A0A286YEZ8	O43390;A0A6Q8PEX7;A0A6Q8PH31;B4DT28;A0A6Q8PH35	Heterogeneous nuclear ribonucleoprotein R	HNRNPR	6	7	4	0	0.300503	0.630981	0.167776	0.62558	0.257966	-0.0872709	NaN
Q96EV8;D6RCT8;A6NFV8;D6RID1;A0A087WYP9;D6RJC6;D6RAR7;D6RAX1	Q96EV8;D6RCT8;A6NFV8;D6RID1;A0A087WYP9	Dysbindin	DTNBP1	4	4	2	0	0.34505	0.588743	0.162014	0.510397	-0.0766366	0.345225	NaN
Q93096;A0A0D9SGK2;A0A3B3ISR8	Q93096;A0A0D9SGK2	Protein tyrosine phosphatase type IVA 1	PTP4A1	6	3	4	3	0.132099	0.815121	0.152406	1.40896	-0.499295	0.241382	-0.150835
P05783;F8VZY9;CON__H-INV:HIT000015463	P05783;F8VZY9	Keratin, type I cytoskeletal 18	KRT18	3	5	2	2	0.0752434	0.887884	0.151947	-1.10397	-0.391858	2.13009	0.36411
Q9UBQ5;K7ERF1;K7ES31;A0A087WVB9;K7EQM4;K7EK53;B4DQ48	Q9UBQ5;K7ERF1;K7ES31;A0A087WVB9;K7EQM4	Eukaryotic translation initiation factor 3 subunit K	EIF3K	1	3	3	3	0.136859	0.807707	0.148632	NaN	0	-0.242872	0.981712
Q7Z3C6;H7C152;H7C1G6;C9JXG2;C9JX27;C9IYZ9;C9JKV7;C9JDK4;C9JS65;C9JFV2;F2Z3I6;C9JD65;Q674R7	Q7Z3C6	Autophagy-related protein 9A	ATG9A	54	54	29	19	0.146947	0.791878	0.145919	-0.236788	0.00980624	-0.113879	1.31513
Q92542;H0Y6T7;Q5T205;H0Y3Z4;Q5T209;Q5T210	Q92542;H0Y6T7	Nicastrin	NCSTN	10	14	11	9	0.194757	0.732278	0.13248	-0.218478	0.716202	0.623004	-0.200213
P05198;G3V4T5;H0YJS4	P05198;G3V4T5;H0YJS4	Eukaryotic translation initiation factor 2 subunit 1	EIF2S1	5	4	8	9	0.586621	0.395453	0.127922	0.2384	0.359848	0.342807	-0.0387709
P06241;E5RFS5;E5RH71;E5RIX5;E5RGT0;E5RGM6;E5RI25;E5RFM0;E5RK23;E5RFM4;E5RHF7;E5RFM6;E5RJX7;E5RHX7	P06241	Tyrosine-protein kinase Fyn	FYN	6	2	5	3	0.0899948	0.86923	0.121285	1.04446	-0.604357	1.01944	-0.583811
P54136;E5RJM9;E5RH09;E5RI24	P54136	Arginine--tRNA ligase, cytoplasmic	RARS	5	0	6	9	0.347323	0.586879	0.112767	0.441105	NaN	0.15785	0.0322901
A0A024R4E5;Q00341;H0Y394;H7C0A4;C9JIZ1;C9J5E5;H7C2D1;H7BZC3;C9JZI8;C9JHZ8;C9JHS7;C9JES8;C9JK79;C9JT62;C9JHN6;C9JEJ8;C9JBS3;C9JQ82;C9JMQ6;C9J739;H7C3D0;C9JHS9	A0A024R4E5;Q00341;H0Y394	Vigilin	HDLBP	8	10	8	5	0.0864247	0.874925	0.104591	1.37385	-0.0417566	0.0973169	-0.620449
Q14974;J3KTM9;J3QR48;J3QKQ5;J3QRG4;J3KS06	Q14974;J3KTM9	Importin subunit beta-1	KPNB1	9	10	9	4	0.282014	0.645402	0.103208	0.46633	0.429752	-0.0475957	-0.045062
Q14677;H0YD52	Q14677	Clathrin interactor 1	CLINT1	106	91	97	88	0.196852	0.731736	0.0991904	0.243835	0.0957469	-0.230813	0.678586
P62873;F6UT28;B1AKQ8;F6X3N5;B3KVK2;F5H8J8;F5H100;F5H0S8;E9PCP0;P16520	P62873;F6UT28;B1AKQ8;F6X3N5	Guanine nucleotide-binding protein G(I)/G(S)/G(T) subunit beta-1	GNB1	7	9	1	3	0.0346858	0.949919	0.0979468	-1.59847	0.974823	NaN	1.21043
O60488;A0A804HI36;D6RF95;H0Y9A0;D6RDA8	O60488;A0A804HI36	Long-chain-fatty-acid--CoA ligase 4	ACSL4	31	53	23	19	0.123721	0.826663	0.0879073	-0.12708	0.125091	-0.177021	0.921233
Q9Y2T2;E5RJ52;P53677;H0YBM0;H0YBA0;E7ER80	Q9Y2T2	AP-3 complex subunit mu-1	AP3M1	3	11	8	2	0.0533521	0.916757	0.0840632	1.30551	-1.25972	0.331872	0.349189
Q6PKG0;A0A8I5KWU3;A0A8I5KSP1;A0A0B4J210;E5RH50;H0YBW1;H0YC73;H0YC33;H0YAN4;A0A3B3ISF0;Q659C4;H0YBR8;H0YAX9;E5RHK4	Q6PKG0;A0A8I5KWU3;A0A8I5KSP1;A0A0B4J210;E5RH50	La-related protein 1	LARP1	8	3	3	2	0.0400476	0.941712	0.0829211	0.023506	-1.1121	2.12256	-0.311697
Q9BTU6;E9PAM4	Q9BTU6;E9PAM4	Phosphatidylinositol 4-kinase type 2-alpha	PI4K2A	5	10	6	6	0.278163	0.648023	0.0697628	-0.118106	0.201065	0.280138	0.306548
Q6UVK1	Q6UVK1	Chondroitin sulfate proteoglycan 4	CSPG4	14	4	3	2	0.0483029	0.925493	0.0609768	0.4021	0.220145	-1.00549	1.01774
Q9BZH6;S4R3Z0;S4R3P9;S4R451	Q9BZH6	WD repeat-containing protein 11	WDR11	67	80	27	32	0.0531332	0.916757	0.0588148	-0.20976	-0.538826	0.191173	1.18327
O95071;E7EMW7;E7ET84;E5RFK7;H0YBB4;H0YAV7	O95071;E7EMW7	E3 ubiquitin-protein ligase UBR5	UBR5	26	19	3	0	0.0135244	0.977069	0.0588139	-2.54719	1.33028	1.6863	NaN
P29966	P29966	Myristoylated alanine-rich C-kinase substrate	MARCKS	3	7	3	1	0.112765	0.841926	0.0507479	-0.130128	0.396409	0.178908	NaN
A0A096LP25;Q2M2I8;E9PG46;A0A096LNZ0;Q6ZSR9;A0A096LP60;K4DI97	A0A096LP25;Q2M2I8;E9PG46	AP2-associated protein kinase 1	AAK1	8	14	4	1	0.101527	0.853674	0.0496818	0.39262	0.215399	-0.166029	NaN
O00291;C9JMG5	O00291	Huntingtin-interacting protein 1	HIP1	7	7	7	5	0.121708	0.829061	0.0470387	-0.120081	-0.0571547	0.443787	0.312197
P09496;F8WF69;C9J8P9	P09496;F8WF69;C9J8P9	Clathrin light chain A	CLTA	13	13	12	8	0.0545695	0.916735	0.0437748	-0.0129681	-0.124626	-0.239123	0.94241
P61106;X6RFL8	P61106;X6RFL8	Ras-related protein Rab-14	RAB14	22	23	20	21	0.0550958	0.916735	0.0394098	-0.443607	0.1662	0.0879595	0.73768
O14828	O14828	Secretory carrier-associated membrane protein 3	SCAMP3	56	46	36	31	0.031149	0.954965	0.0382548	-0.316378	0.00598735	-0.462474	1.31648
Q5VZ89;X6RAE7;X6R5W5;R4GMN2;A0A0A0MRX3	Q5VZ89	DENN domain-containing protein 4C	DENND4C	83	69	45	29	0.0601173	0.911093	0.0366965	-0.0863572	0.378336	-0.328322	0.573723
A0A087X1Z3;Q9UL46;H0YM70;H0YKU2	A0A087X1Z3;Q9UL46;H0YM70	Proteasome activator complex subunit 2	PSME2	5	2	13	3	0.0149052	0.977069	0.0314557	1.49749	0.99982	-0.493385	-1.48751
P06756;H7BZG1	P06756	Integrin alpha-V;Integrin alpha-V heavy chain;Integrin alpha-V light chain	ITGAV	6	3	6	5	0.0249964	0.96702	0.0295662	0.359368	1.02492	-0.830956	-0.0444753
P00966;Q5T6L6;Q5T6L5	P00966;Q5T6L6	Argininosuccinate synthase	ASS1	12	4	5	6	0.0209989	0.972809	0.0275396	-0.521891	1.3835	-0.265651	-0.0952024
Q1KMD3;H3BQZ7	Q1KMD3;H3BQZ7	Heterogeneous nuclear ribonucleoprotein U-like protein 2	HNRNPUL2;HNRNPUL2-BSCL2	5	8	3	0	0.0237703	0.968185	0.0231657	0.733045	-0.228063	-0.142539	NaN
Q9BY44;F8WAE5;C9IZE1;H7C5R5;H7C5Q3;F8WF18;F8WAT3	Q9BY44;F8WAE5	Eukaryotic translation initiation factor 2A;Eukaryotic translation initiation factor 2A, N-terminally processed	EIF2A	8	10	9	2	0.0142043	0.977069	0.0218721	-0.543866	-0.862267	1.28582	0.5984
Q9Y265;E7ETR0;H7C4G5;J3QLR1;H7C4I3	Q9Y265;E7ETR0	RuvB-like 1	RUVBL1	6	5	5	2	0.0159875	0.977069	0.0217318	-0.100194	-0.968242	0.415006	1.13095
P16989;A0A0D9SEI8	P16989	Y-box-binding protein 3	YBX3	7	7	1	2	0.00144408	0.99826	0.00290921	0.377397	-1.08407	NaN	1.00835
A0A087WVQ6;Q00610;J3KS13;J3KRF5;J3KSQ2;J3QL20	A0A087WVQ6;Q00610	Clathrin heavy chain;Clathrin heavy chain 1	CLTC	763	653	569	537	1.93239e-08	1	-1.59505e-08	-0.248837	-0.0970265	-0.151747	0.888204
P37108;H0YLA2;H0YLW0	P37108;H0YLA2	Signal recognition particle 14 kDa protein	SRP14	1	3	2	5	0.00811376	0.984607	-0.010779	NaN	0.117921	0.783958	-0.641271
P51148;K7ENY4;K7ERI8;K7ERQ8;F8VVK3;F8VWU4;F8VVZ0;F8VSF8;K7EIP6;F8WCY6;F8WD79;F8VPW9;F8VWZ7	P51148;K7ENY4;K7ERI8;K7ERQ8	Ras-related protein Rab-5C	RAB5C	19	19	20	15	0.0191549	0.973982	-0.0116918	-0.335141	0.223438	-0.117899	0.573429
Q658Y4;E7ER68;G3V120;H0YBR6;P0C866;H0YC80	Q658Y4;E7ER68	Protein FAM91A1	FAM91A1	29	35	12	10	0.0120675	0.978791	-0.0157034	-0.369917	-0.531749	-0.0850981	1.31454
P61586;A0A7I2V3G1;C9JNR4;C9JX21;A0A7I2YQV1;A0A7I2V5E6;C9JRM1	P61586;A0A7I2V3G1;C9JNR4;C9JX21;A0A7I2YQV1	Transforming protein RhoA	RHOA	13	13	7	7	0.0579511	0.912627	-0.0205916	-0.178969	0.40205	0.0565689	0.0285774
P11233;H7C3P7;C9JPE8;C9JYR1;F8WEQ6	P11233;H7C3P7	Ras-related protein Ral-A	RALA	6	5	4	7	0.0341556	0.949919	-0.0245068	-0.107228	0.759799	-0.330701	-0.0293038
C9JYN0;H7C4J8;A0A0U1RQT9	C9JYN0		SYPL1	16	15	10	9	0.0190746	0.973982	-0.0253952	-0.946492	0.257163	-0.159584	1.13793
C9JGT8;C9JPV8;E9PFW3;Q96CW1;A0A087WY71;H7C4C3;C9JTK4;C9JJD3;A0A8I5KWD3;A0A8I5QJU5;C9JJ47;A0A8I5KT55;A0A8I5KTP2	C9JGT8;C9JPV8;E9PFW3;Q96CW1;A0A087WY71;H7C4C3;C9JTK4;C9JJD3;A0A8I5KWD3	AP-2 complex subunit mu	AP2M1	15	19	10	16	0.103285	0.85168	-0.026003	0.297885	-0.0287228	0.120683	-0.103264
P84095	P84095	Rho-related GTP-binding protein RhoG	RHOG	5	6	4	5	0.0168255	0.977069	-0.0276891	-0.560324	0.76574	1.16751	-1.09309
P51809;E5RH06	P51809	Vesicle-associated membrane protein 7	VAMP7	6	10	4	10	0.0148325	0.977069	-0.0291082	-0.0187282	0.441021	-1.6041	1.45597
Q9Y6Y8;H7C0V8;H7C4C4	Q9Y6Y8	SEC23-interacting protein	SEC23IP	18	24	14	5	0.0835928	0.876262	-0.0326965	0.231808	-0.332028	0.114788	0.245239
O75955;A0A140T9R1;A2AB10;A0A140T9W4;A2AB09;A2AB12;A0A140T9X0;A0A0G2JJQ6;A2AB13;A0A140T959;A2AB11;A0A140T9C3;A0A140T974;A0A140T910;A0A140T957;A0A140T9B1;A0A140T905;A2ABJ5;A0A140T907	O75955;A0A140T9R1;A2AB10	Flotillin-1	FLOT1	11	5	1	2	0.0101486	0.981562	-0.0408838	0.43116	-2.27338	NaN	2.01251
A0A494C1L5;P50851;E9PEM5;A0A494BZW2;H0YAC6;A0A494C0R9;A0A3B3IS13;A0A3B3IU76;A0A3B3ISK3;Q8NFP9;H0YA17;Q5T321;A0A8I5QKR1;A0A8I5KSX3;A0A0D9SF28;H0Y9N9;A0A8I5QKR6;A0A8I5KX92;A0A8I5KXL4;A0A8I5KWL1;A0A8I5KTV6;A0A8I5KXY8;A0A8I5KQL6;A0A8I5QJB2;A0A8I5KRX1;A0A8I5KS18	A0A494C1L5;P50851;E9PEM5;A0A494BZW2;H0YAC6	Lipopolysaccharide-responsive and beige-like anchor protein	LRBA	8	4	11	3	0.0609304	0.910897	-0.0423657	0.305163	0.584682	-0.226376	-0.442338
Q6IAA8;F5GX19;F5H3Y3;H0YFI1;F5H479	Q6IAA8;F5GX19;F5H3Y3;H0YFI1;F5H479	Ragulator complex protein LAMTOR1	LAMTOR1	3	4	1	2	0.0835663	0.876262	-0.057434	-0.378874	0.407307	NaN	0.0922103
P09543;K7ERC4;C9K0L8;K7ERZ0;K7EN66	P09543	2,3-cyclic-nucleotide 3-phosphodiesterase	CNP	7	6	1	2	0.085206	0.875904	-0.0610761	0.314649	0.233271	NaN	-0.438203
P53985;Q5T8R5;Q5T8R3	P53985;Q5T8R5;Q5T8R3	Monocarboxylate transporter 1	SLC16A1	10	3	2	2	0.0383266	0.943909	-0.0785692	-1.15672	1.68097	-1.03483	0.586891
Q53Z42;A0A140T9I0;A0A140T9X5;A0A140T913;A0A140T955;A0A140T933;A0A1W2PPQ2;A0A1W2PRT9;A0A140T975;A0A140T941;A0A1W2PQS8;Q9GJ45;A0A1W2PS39;A0A140T9Z6;Q5RJ27;B0UXQ0	Q53Z42;A0A140T9I0;A0A140T9X5;A0A140T913;A0A140T955;A0A140T933;A0A1W2PPQ2;A0A1W2PRT9;A0A140T975;A0A140T941;A0A1W2PQS8;Q9GJ45;A0A1W2PS39;A0A140T9Z6;Q5RJ27;B0UXQ0		HLA-A	5	5	4	8	0.116436	0.836283	-0.106027	-0.265658	0.522972	-0.805648	0.514821
O00410;H0Y8C6;E7ETV3;E7EV12;E7EQT5;H0Y3V4;E7EWK4;E7EX05;E7ESZ1;C9JQT6;C9JZD8;E7ETV8;C9J875;C9JXE0;C9J583;C9JZ53;F8WF30;O60518	O00410;H0Y8C6	Importin-5	IPO5	15	8	7	1	0.212606	0.719994	-0.122135	-0.424495	0.258869	0.0921658	NaN
P48444;B0YIW6;E9PK34	P48444;B0YIW6	Coatomer subunit delta	ARCN1	5	20	7	1	0.150085	0.78756	-0.128352	0.524539	-0.12528	-0.491369	NaN
P14923;C9JK18;C9JKY1;C9JTX4;C9J826;C9JPI2;K7ERP3;A0A2R8Y6G0;A0A2R8Y5C3;A0A2R8Y5Z1;B4DGU4	P14923	Junction plakoglobin	JUP	17	26	8	8	0.26872	0.654627	-0.130095	0.256169	0.113935	0.0851886	-0.585079
C9JYQ9;H0Y8C2;Q6P5R6	C9JYQ9;H0Y8C2;Q6P5R6	60S ribosomal protein L22-like 1	RPL22L1	2	2	3	2	0.058348	0.912627	-0.130131	2.03875	-0.544416	-1.55028	-0.0739846
P61019;E9PKL7;A0A3B3ITL1;H7C125;H0YD31;E9PE37;H0YDL5;A0A1D5RMT4	P61019;E9PKL7	Ras-related protein Rab-2A	RAB2A	12	15	8	8	0.219279	0.711661	-0.138508	-0.525969	0.341687	0.398505	-0.37766
P60228;A0A7I2V3S3;A0A7I2V2H9;A0A7I2V2W0;A0A7I2V3I0;A0A7I2V3I2;A0A7I2V4B4;A0A7I2V5Z6;B3KW56;H0YBP5;A0A7I2V4G3;E5RGA2;A0A7I2V5P9;E5RHS5;A0A161SXE1;A0A7I2V570;A0A7I2V429;A0A7I2V3W9;H0YBR5;A0A7I2V2S9;A0A7I2V5K7;E5RII3;A0A7I2V2Q9;H0YAW4;E5RJ25;E5RIP5	P60228;A0A7I2V3S3;A0A7I2V2H9;A0A7I2V2W0;A0A7I2V3I0;A0A7I2V3I2;A0A7I2V4B4;A0A7I2V5Z6;B3KW56;H0YBP5;A0A7I2V4G3;E5RGA2;A0A7I2V5P9;E5RHS5	Eukaryotic translation initiation factor 3 subunit E	EIF3E	11	8	11	10	0.192276	0.734034	-0.142222	0.616279	0.175687	-0.338849	-0.631409
O00592	O00592	Podocalyxin	PODXL	5	4	0	2	0.299997	0.630981	-0.146953	-0.28588	0.305249	NaN	-0.167282
P20020;E7ERY9;A0A2R8Y4R4;Q01814;A0A0U1RQU3;A0A2U3U055;A0A2U3TZI3;H0YHH6;F8W1V5;A0A2R8Y535	P20020;E7ERY9	Plasma membrane calcium-transporting ATPase 1;Calcium-transporting ATPase	ATP2B1	15	13	7	6	0.15412	0.783034	-0.147471	-0.221867	0.933766	-0.193691	-0.717496
Q9UKS6;A0A0C4DGG1;E9PIY1;E9PJ75;E9PNM9;E9PJ33;E9PIZ6;H0YDM6	Q9UKS6;A0A0C4DGG1;E9PIY1	Protein kinase C and casein kinase substrate in neurons protein 3	PACSIN3	0	6	2	4	0.0749338	0.887884	-0.15353	NaN	-0.940595	-0.499774	1.27272
P61225;F6U784;P10114	P61225;F6U784;P10114	Ras-related protein Rap-2b;Ras-related protein Rap-2a	RAP2B;RAP2A	2	0	2	3	0.254011	0.669453	-0.16658	-0.528975	NaN	0.270202	0.0519787
P55735;A8MXL6;E7ERC8	P55735;A8MXL6	Protein SEC13 homolog	SEC13	10	6	5	5	0.104844	0.851288	-0.168911	0.681825	-1.22936	-0.837982	1.10046
O60749;D6RC15	O60749	Sorting nexin-2	SNX2	26	27	30	40	0.162697	0.773186	-0.169927	0.404483	-0.515516	-0.907162	0.729083
P31949	P31949	Protein S100-A11;Protein S100-A11, N-terminally processed	S100A11	5	2	2	0	0.108623	0.846479	-0.172512	0.389663	-1.14685	0.532599	NaN
H0YD13;P16070;H0Y2P0;H0YE40;H0Y5E4;H0YDW7;H0YCV9;E9PKC6;H0YDX6;H0YD17;J3KN83;Q86UZ1;H0YF08	H0YD13;P16070;H0Y2P0;H0YE40	CD44 antigen	CD44	7	2	0	4	0.266214	0.655893	-0.173544	0.326781	-0.497075	NaN	-0.0573929
P60953;Q5JYX0;A0A8Q3WLC5;A0A590UJK8;A0A8Q3SI43;A0A494C1M1;A0A494BZX6;A0A3B3IRV0;A0A8Q3WKT2;F8WET9;B1AH79;G3V4H1;G3V476;P17081;Q9H4E5	P60953;Q5JYX0;A0A8Q3WLC5;A0A590UJK8;A0A8Q3SI43	Cell division control protein 42 homolog	CDC42	11	14	7	10	0.180069	0.753294	-0.173879	0.155502	-0.212407	0.731146	-0.979164
Q13347;A0A7I2YQF8;A0A7I2V3U3;A0A7P0MRT9;A0A7I2YQU2;A0A7I2V613;A0A7I2V607;A0A7I2V3N2;A0A7I2V2M3;A0A7I2V640;A0A7I2V685;A0A7I2YQC8;A0A7I2YQT9;A0A7I2YQI2;A0A7I2V5V8;Q5TFK1;A0A7I2YQI6;A0A7I2V4S8;A0A7I2V3K6;A0A7I2V4C2;A0A7I2YQP9;A0A7I2V391;A0A7I2YQN1;A0A7I2V3T4;A0A7I2V5E4;A0A7I2YQX4	Q13347;A0A7I2YQF8;A0A7I2V3U3;A0A7P0MRT9;A0A7I2YQU2;A0A7I2V613;A0A7I2V607;A0A7I2V3N2;A0A7I2V2M3;A0A7I2V640;A0A7I2V685;A0A7I2YQC8;A0A7I2YQT9;A0A7I2YQI2;A0A7I2V5V8;Q5TFK1;A0A7I2YQI6;A0A7I2V4S8;A0A7I2V3K6;A0A7I2V4C2	Eukaryotic translation initiation factor 3 subunit I	EIF3I	4	3	2	2	0.283817	0.64466	-0.176955	0.316889	-0.548359	0.365027	-0.450785
F8VVA7;P61923;F8W651;F8VXB1;F8W156;F8VYZ4;F8VUC5;F8VXR1;F8VYK5;F8VYE0	F8VVA7;P61923;F8W651;F8VXB1;F8W156;F8VYZ4;F8VUC5;F8VXR1	Coatomer subunit zeta-1	COPZ1	2	4	6	0	0.195421	0.732278	-0.196485	0.537208	-0.699206	-0.134513	NaN
O95373;E9PLB2;E9PLJ0	O95373	Importin-7	IPO7	17	6	5	6	0.125963	0.823838	-0.197094	-1.76823	0.271449	0.523907	0.575094
O43760;K7ELS8;K7ELD9;K7ENG9;K7EJ35	O43760;K7ELS8	Synaptogyrin-2	SYNGR2	8	6	13	8	0.170727	0.761731	-0.198005	-0.5944	0.0217935	-0.880729	1.05191
Q14244;A0A087WZ40	Q14244;A0A087WZ40	Ensconsin	MAP7	12	9	3	1	0.0792656	0.882017	-0.199754	-1.68945	0.243342	1.13979	NaN
P53992;G5EA31;A0A0U1RR49	P53992;G5EA31	Protein transport protein Sec24C	SEC24C	14	19	8	4	0.699927	0.3293	-0.203242	-0.130791	-0.18473	-0.346668	0.239815
O14617;A0A2R8Y611;A0A2R8Y4J3;K7ELX8;A0A087WYN6;K7ERW8;A0A2R8YCY8	O14617;A0A2R8Y611	AP-3 complex subunit delta-1	AP3D1	37	39	18	2	0.337295	0.595665	-0.203506	-0.569919	-0.47161	0.339171	0.278926
O75146;H0YH66	O75146	Huntingtin-interacting protein 1-related protein	HIP1R	17	16	6	4	0.319489	0.61242	-0.212258	0.0611732	-0.716867	0.515519	-0.318265
Q15907;H3BMH2;H3BSC1;P62491;B4DQU5;M0R2D0;P57735	Q15907;H3BMH2;H3BSC1;P62491	Ras-related protein Rab-11B;Ras-related protein Rab-11A	RAB11B;RAB11A	13	8	20	13	0.0813383	0.879291	-0.215122	0.226223	1.43664	-2.75542	0.622662
P27695;G3V3M6;G3V5Q1;G3V3C7;A0A0C4DGK8;G3V5M0;G3V359;H7C4A8;G3V5D9;G3V3Y6;G3V2D9	P27695;G3V3M6;G3V5Q1;G3V3C7;A0A0C4DGK8	DNA-(apurinic or apyrimidinic site) lyase;DNA-(apurinic or apyrimidinic site) lyase, mitochondrial	APEX1	17	20	10	10	0.238845	0.686717	-0.216199	0.523865	-0.554073	0.417402	-0.861398
P55072;A0A7P0TAW3;A0A7I2V540;C9JUP7;A0A7P0T8A3;A0A7P0T8Q5;A0A7P0TAQ1;A0A7P0Z4C6;A0A7I2V2Y2;A0A7I2V5G8;A0A7P0TAY0;A0A7P0TBK7;A0A7P0Z4D1;A0A7P0T946;A0A7P0T971;A0A7P0T9X5;A0A7P0TA22;A0A7I2YQJ0;A0A7P0T8D6;A0A7P0T8Q4	P55072;A0A7P0TAW3;A0A7I2V540;C9JUP7;A0A7P0T8A3;A0A7P0T8Q5;A0A7P0TAQ1;A0A7P0Z4C6;A0A7I2V2Y2	Transitional endoplasmic reticulum ATPase	VCP	3	12	12	5	0.334075	0.59887	-0.217623	0.308299	-0.358614	-0.739313	0.309728
Q5T8U5;O15260;B7Z1G8	Q5T8U5;O15260;B7Z1G8	Surfeit locus protein 4	SURF4	2	2	0	3	0.161021	0.773424	-0.218206	-0.950938	-0.0998528	NaN	0.689117
Q53EL6;Q5VZS7	Q53EL6	Programmed cell death protein 4	PDCD4	0	4	3	2	0.169394	0.762712	-0.224794	NaN	0.110494	0.534102	-1.02603
P23528;G3V1A4;E9PP50;E9PK25;E9PQB7;E9PLJ3;E9PS23	P23528;G3V1A4;E9PP50;E9PK25;E9PQB7;E9PLJ3;E9PS23	Cofilin-1	CFL1	3	1	3	3	0.0700357	0.895406	-0.226053	1.90787	NaN	-0.627661	-1.66542
O00487;C9JW37	O00487	26S proteasome non-ATPase regulatory subunit 14	PSMD14	14	14	22	2	0.480159	0.475482	-0.229179	-0.351164	-0.320939	-0.316247	0.462225
P61513;C9J4Z3;Q6P4E4;E9PEL3;M0R0A1;M0R2L6;G5E9R3;A6NKH3	P61513;C9J4Z3;Q6P4E4;E9PEL3;M0R0A1;M0R2L6;G5E9R3	60S ribosomal protein L37a	RPL37A	3	11	5	8	0.0934085	0.866825	-0.236943	0.842011	-1.83318	1.85017	-1.41618
P53618;E9PP73;E9PP63;E9PKQ1	P53618;E9PP73	Coatomer subunit beta	COPB1	12	38	21	2	0.116463	0.836283	-0.243607	-0.0468774	-2.18713	1.36155	0.28863
Q9UHA4	Q9UHA4	Ragulator complex protein LAMTOR3	LAMTOR3	4	2	2	1	0.289727	0.640973	-0.251572	-0.642107	0.446403	-0.266067	NaN
A0A7I2V428;C9JLB1;H7BY16;P19338;A0A7I2V5M5;A0A7I2V3F3;A0A7I2V2U7;A0A7I2V349;A0A7I2V506;A0A7I2V699;A0A7I2V2S8	A0A7I2V428;C9JLB1;H7BY16;P19338;A0A7I2V5M5;A0A7I2V3F3;A0A7I2V2U7;A0A7I2V349;A0A7I2V506;A0A7I2V699	Nucleolin	NCL	13	27	9	2	0.263705	0.658431	-0.265061	-0.302124	-1.21589	0.455309	0.393053
Q9Y230;M0R0Y3;X6R2L4;M0QXI6;M0R0Z0;M0QXZ7;A0A1W2PS48	Q9Y230;M0R0Y3	RuvB-like 2	RUVBL2	3	10	8	1	0.257899	0.664751	-0.291849	-0.702944	-0.501332	0.621674	NaN
Q96K17;E9PL10	Q96K17;E9PL10	Transcription factor BTF3 homolog 4;Transcription factor BTF3	BTF3L4	2	7	5	5	0.199344	0.730106	-0.311548	1.52685	-0.689652	-0.66415	-1.02865
A0A494C0R8;K7EIG1;I3L2B0;I3L4B5;I3L318;Q9Y5I4	A0A494C0R8;K7EIG1;I3L2B0		CLUH	3	13	16	10	0.902689	0.247103	-0.311944	-0.222716	0.195312	-0.332939	-0.496842
Q6N069	Q6N069	N-alpha-acetyltransferase 16, NatA auxiliary subunit	NAA16	8	18	5	1	1.1775	0.172153	-0.325415	-0.056426	-0.35085	-0.276023	NaN
D9J307;Q2L6G2;D5H3J5;A0A140TA13;A0A140T953;A0A140T9G0;A0A140TA14;A0A140TA11;A0A140T9H3;A0A140T9A9;A0A140T9Y5;A0A140T997	D9J307;Q2L6G2;D5H3J5;A0A140TA13;A0A140T953;A0A140T9G0		HLA-B	3	6	3	3	0.448355	0.501361	-0.326545	-0.905202	0.438898	-0.522489	0.0732056
Q6RW13;D6RB40;D6RBK6;X6R9H3	Q6RW13	Type-1 angiotensin II receptor-associated protein	AGTRAP	13	7	9	1	0.48165	0.475482	-0.330042	-0.748202	-0.00468743	0.0557076	NaN
Q0VDF9;H7C2A1	Q0VDF9	Heat shock 70 kDa protein 14	HSPA14	2	5	3	3	0.923864	0.240207	-0.330717	0.127035	-0.499855	-0.473569	-0.0858851
Q09666;E9PKR9;E9PLK4;E9PJZ0;E9PJC6;E9PQE3;P48552	Q09666	Neuroblast differentiation-associated protein AHNAK	AHNAK	141	90	57	88	0.0986707	0.857844	-0.338671	-1.57824	3.01257	0.0623384	-2.46077
O15027;A0A3F2YNZ0;A0A3F2YNX0;A0A0C4DH09	O15027;A0A3F2YNZ0;A0A3F2YNX0	Protein transport protein Sec16A	SEC16A	37	28	15	15	0.314894	0.615838	-0.350712	-1.05137	-0.664937	-0.276999	0.981048
P43121	P43121	Cell surface glycoprotein MUC18	MCAM	10	5	4	1	0.209848	0.721896	-0.352936	-0.305746	-1.27109	0.810969	NaN
P53999	P53999	Activated RNA polymerase II transcriptional coactivator p15	SUB1	5	6	3	2	0.202316	0.729126	-0.355154	0.162884	-1.86386	-0.602252	1.27321
P05026;B7Z9S8;A0A8I5KNT2;A0A8I5KX89	P05026;B7Z9S8;A0A8I5KNT2;A0A8I5KX89	Sodium/potassium-transporting ATPase subunit beta-1	ATP1B1	5	3	1	5	0.230678	0.697126	-0.358398	-1.32882	-0.0206664	NaN	0.567241
P43007	P43007	Neutral amino acid transporter A	SLC1A4	4	6	6	1	0.19679	0.731736	-0.369144	-0.98549	1.06166	-0.890656	NaN
Q16513;B1AL79;H0Y5V5;H0Y429;K7EL10;Q6P5Z2;Q16512	Q16513;B1AL79	Serine/threonine-protein kinase N2	PKN2	8	3	2	0	0.373796	0.562636	-0.370893	0.218222	-0.0373168	-1.00064	NaN
C9JKI3;E9PCT5;P56539	C9JKI3;E9PCT5	Caveolin	CAV1	4	3	1	2	0.244235	0.683194	-0.389898	-0.399928	0.759444	NaN	-1.23627
P63000;P60763;J3KSC4;J3QLK0;P15153;B1AH77;B1AH78;B1AH80	P63000;P60763;J3KSC4;J3QLK0	Ras-related C3 botulinum toxin substrate 1;Ras-related C3 botulinum toxin substrate 3	RAC1;RAC3	5	6	6	10	0.325986	0.607645	-0.40621	-0.89232	1.11316	-1.06548	-0.389609
Q8NB90;A0A6Q8PGU6	Q8NB90;A0A6Q8PGU6	Spermatogenesis-associated protein 5	SPATA5	8	14	3	5	0.128187	0.821062	-0.414591	0.859086	0.231636	-3.72589	1.36739
O00571;A0A0D9SG12;A0A0D9SF53;A0A2R8YF78;A0A0D9SFB3;A0A2R8YFS5;A0A2R8Y4A4;A0A2R8YFR4;A0A2R8YCW1;A0A2U3TZJ9;A0A2R8Y645;A0A2R8Y5G6;F6S8Q4;A0A2R8YDT5;A0A2R8Y7T2;A0A2R8YDH3;O15523;A0A0J9YVQ7;A0A087WVZ1;A0A2R8Y650;A0A2R8YCU0;C9J081;C9J8G5;A0A087WX09;A0A2R8YF89;Q9NQI0;A0A2R8Y4D2;D6RCM4;H0Y960;A0A2R8Y770	O00571;A0A0D9SG12;A0A0D9SF53;A0A2R8YF78;A0A0D9SFB3;A0A2R8YFS5;A0A2R8Y4A4;A0A2R8YFR4;A0A2R8YCW1;A0A2U3TZJ9;A0A2R8Y645;A0A2R8Y5G6;F6S8Q4;A0A2R8YDT5;A0A2R8Y7T2;A0A2R8YDH3;O15523	ATP-dependent RNA helicase DDX3X;ATP-dependent RNA helicase DDX3Y	DDX3X;DDX3Y	12	11	10	2	0.27559	0.648092	-0.432368	0.541046	-1.4535	0.889301	-1.31572
R4GMR5;P48556;K7EJR3;K7EJC1;K7ERW6;K7ENY6	R4GMR5;P48556;K7EJR3	26S proteasome non-ATPase regulatory subunit 8	PSMD8	14	12	12	3	0.605254	0.384985	-0.432491	-0.821222	0.540816	-0.627167	-0.431795
Q08AM6;H3BUU8;H3BQD9;A0A087WT26;H3BN23	Q08AM6	Protein VAC14 homolog	VAC14	51	43	28	27	0.567781	0.411001	-0.436241	-0.951172	-0.293428	-0.654593	0.544823
P11169;Q8TDB8;F5GYR5;F5H076;F5GXP8	P11169;Q8TDB8	Solute carrier family 2, facilitated glucose transporter member 3;Solute carrier family 2, facilitated glucose transporter member 14	SLC2A3;SLC2A14	16	10	7	7	0.393162	0.542668	-0.436925	-1.46823	0.0146844	-0.561867	0.658307
A0A140T912;O78179;A0A1W2PRZ0;A0A140T930;A0A140T937;A0A1W2PRX1;A0A1W2PP77;A0A140T9M5;A0A140T9Z4;A0A140TA03;A0A140T939;A0A140T9C2;A0A140T9D9;A0A140T9V0;A0A140T8X0;A0A140T9W3;A0A0G2JPA3;D0EV57;A0A140T9W7;A0A140T9X6;A0A140T9B7;A0A0G2JH66;P30511	A0A140T912;O78179;A0A1W2PRZ0;A0A140T930;A0A140T937;A0A1W2PRX1;A0A1W2PP77;A0A140T9M5		HLA-C	10	16	8	11	0.343654	0.589422	-0.441458	-1.79962	0.566323	-0.256683	0.114744
O43396;K7ER96;K7EML9;K7EPB7;K7EME7;K7EKG2	O43396;K7ER96	Thioredoxin-like protein 1	TXNL1	3	5	4	1	0.090631	0.86923	-0.454187	-3.53127	2.15479	0.306857	NaN
P42677;C9J1C5	P42677	40S ribosomal protein S27	RPS27	24	19	11	16	0.412647	0.525409	-0.461781	-0.0868719	0.659823	-0.498002	-1.53148
P61599;A8MZB2	P61599;A8MZB2	N-alpha-acetyltransferase 20	NAA20	3	11	1	2	0.2012	0.729661	-0.461898	0.923774	-0.134471	NaN	-1.88205
B3KS98;O15372;E5RJT0;E5RGU4;E5RFH0;E5RFW7	B3KS98;O15372;E5RJT0	Eukaryotic translation initiation factor 3 subunit H	EIF3H	7	6	6	5	0.372212	0.563505	-0.464283	-0.823838	-1.33528	1.00861	-0.31603
Q32Q12;J3KPD9;P22392;E7ERL0;E5RHP0;O60361;F6XY72;C9K028	Q32Q12;J3KPD9;P22392;E7ERL0	Nucleoside diphosphate kinase;Nucleoside diphosphate kinase B	NME1-NME2;NME2;NME1	7	7	9	6	0.57544	0.40479	-0.481997	0.411882	-1.27837	-0.508282	-0.162622
P07814;V9GYZ6;V9GZ76	P07814;V9GYZ6	Bifunctional glutamate/proline--tRNA ligase;Glutamate--tRNA ligase;Proline--tRNA ligase	EPRS	27	23	36	65	0.417686	0.52061	-0.485185	0.0871956	-0.0177479	0.187359	-1.80695
M0R0N4;M0QYZ2;P53680;X6R390;M0QZ21;M0R1S0	M0R0N4;M0QYZ2;P53680;X6R390;M0QZ21	AP-2 complex subunit sigma	AP2S1	6	2	3	6	0.515385	0.448604	-0.492054	0.313186	0.0371947	-0.42842	-1.49958
O75821;K7EL20;K7ER90;K7ENA8;K7EP16;K7EL60;K7ENH0	O75821;K7EL20;K7ER90;K7ENA8	Eukaryotic translation initiation factor 3 subunit G	EIF3G	6	8	4	3	1.00732	0.211572	-0.493843	-0.970068	-0.0064943	-0.199217	-0.408998
A6NNI4;A0A2R8Y478;A0A7I2V3T0;A0A7I2V3T7;G8JLH6;A0A087WU13;F5GXT1;P21926	A6NNI4;A0A2R8Y478;A0A7I2V3T0;A0A7I2V3T7;G8JLH6;A0A087WU13;F5GXT1;P21926	Tetraspanin;CD9 antigen	CD9	23	20	6	9	0.729874	0.314947	-0.49487	-0.627071	0.469379	-0.689322	-0.741874
Q9UMY1;H7C2B1	Q9UMY1;H7C2B1	Nucleolar protein 7	NOL7	4	2	2	0	0.306449	0.624163	-0.515191	-0.808853	-1.24207	0.798299	NaN
Q5SRN7;A0A1W2PS24;Q5SRN5;P04439;A0A0G2JI36;A0A1W2PQD0;Q5SUL5;A0A1W2PSE7;A0A0G2JIF2;A0A0G2JL56	Q5SRN7;A0A1W2PS24;Q5SRN5;P04439;A0A0G2JI36;A0A1W2PQD0;Q5SUL5;A0A1W2PSE7;A0A0G2JIF2;A0A0G2JL56	HLA class I histocompatibility antigen, A-3 alpha chain	HLA-A	2	2	2	1	0.418745	0.520464	-0.515748	-1.34179	0.102022	-0.014528	NaN
O95782	O95782	AP-2 complex subunit alpha-1	AP2A1	38	40	16	35	1.24885	0.160516	-0.518395	-0.514305	-0.34587	-0.821951	-0.000860772
H3BST1;Q9UL45;H3BPR6;H3BN13	H3BST1;Q9UL45	Biogenesis of lysosome-related organelles complex 1 subunit 6	BLOC1S6	2	2	1	2	0.627892	0.371915	-0.527485	-0.438013	-0.970544	NaN	0.119048
Q9Y3I0	Q9Y3I0	tRNA-splicing ligase RtcB homolog	RTCB	5	6	2	1	0.29079	0.640672	-0.540001	-1.07469	0.922097	-1.17446	NaN
P54577;A0A6Q8PFX2;A0A0C4DGZ5;A0A6Q8PFX4;A0A6Q8PF15;A0A6Q8PFC1	P54577;A0A6Q8PFX2	Tyrosine--tRNA ligase, cytoplasmic;Tyrosine--tRNA ligase, cytoplasmic, N-terminally processed	YARS	10	15	14	26	0.442594	0.503484	-0.559257	0.625816	0.17993	-1.60499	-1.04719
P39748;I3L3E9;F5H1Y3	P39748;I3L3E9	Flap endonuclease 1	FEN1	3	8	4	1	0.787318	0.290517	-0.569994	0.00296692	-0.907896	-0.512108	NaN
O75340;A0A024QZ42;A0A087WZ38;A0A6Q8PH81;H0Y9X3;D6RA21;Q86W51	O75340;A0A024QZ42	Programmed cell death protein 6	PDCD6	6	6	5	6	0.459904	0.492553	-0.573072	-0.372332	-0.391716	0.685266	-1.82291
Q14126;A0A804HJ09;A0A804HLK9;J3KSI6;A0A804HIA2;A0A804HJQ3	Q14126	Desmoglein-2	DSG2	33	36	16	6	0.292132	0.639962	-0.58638	-0.626004	-2.45752	1.37739	-0.248792
P06733;A0A2R8Y6G6;K7EM90;A0A2R8YEM5;A0A2R8Y879;P09104;P13929;K7ERS8;A0A2R8YEG5;A0A2R8Y798;K7EKN2;F5H0C8;E5RGZ4;E5RI09;K7EPM1;E5RG95;F5H1C3;A0A2R8Y6I8	P06733;A0A2R8Y6G6	Alpha-enolase	ENO1	15	6	3	11	0.319877	0.61242	-0.588858	0.485418	-1.74045	1.03063	-1.74044
Q99536;K7ERT7;K7ESA3;K7ENX2;K7EM19;K7EJM4;K7ER81	Q99536;K7ERT7	Synaptic vesicle membrane protein VAT-1 homolog	VAT1	35	43	21	19	0.663102	0.35021	-0.589583	-0.361296	-0.814805	-1.28455	0.492914
P07900;G3V2J8;Q14568;Q58FG0;Q58FG1	P07900	Heat shock protein HSP 90-alpha	HSP90AA1	4	7	7	4	0.838671	0.267148	-0.593895	0.345315	-1.06688	-0.504648	-0.758778
O75131;A0A087WYQ3;E5RHZ0;A0A087WXR6;A0A087WUS8;H0YB26;E5RFT7;Q96A23;O95741;Q9UBL6	O75131;A0A087WYQ3	Copine-3	CPNE3	3	5	2	4	0.398773	0.536841	-0.62346	-1.84319	0.367123	0.742583	-1.36976
O15371;B0QYA5;B0QYA6;B0QYA4;B0QYA8;A0A0D9SGB5	O15371	Eukaryotic translation initiation factor 3 subunit D	EIF3D	9	18	3	4	0.350544	0.586007	-0.636248	1.15114	-2.39654	-0.572747	-0.336252
Q9P258	Q9P258	Protein RCC2	RCC2	12	24	8	12	0.42408	0.517463	-0.666482	-2.35708	0.246076	0.482115	-0.646444
F8VV56;F8W022;F8VWK8;P08962;F8VNT9	F8VV56;F8W022;F8VWK8;P08962;F8VNT9	Tetraspanin;CD63 antigen	CD63	5	7	7	3	0.885775	0.253703	-0.679677	-1.29206	0.257966	-0.454687	-0.839337
P51149;A0A6Q8PGE6;A0A6Q8PG52;A0A6Q8PH84;C9J592;C9J8S3;C9IZZ0;C9J4V0;C9J4S4;C9J7D1;A0A6Q8PF79	P51149;A0A6Q8PGE6;A0A6Q8PG52;A0A6Q8PH84;C9J592;C9J8S3;C9IZZ0;C9J4V0	Ras-related protein Rab-7a	RAB7A	21	15	9	14	0.75554	0.305683	-0.680597	-1.35129	-0.481678	0.443129	-0.941957
P48643;B7ZAR1;E9PCA1;E7ENZ3;D6RIZ7;H0Y914	P48643;B7ZAR1;E9PCA1;E7ENZ3	T-complex protein 1 subunit epsilon	CCT5	23	21	26	8	0.281617	0.645402	-0.710651	-3.29556	-0.77496	0.373149	1.24536
P35579;A0A8I5KWT8;A0A8I5KYI1;Q5BKV1;A0A8I5KU92;B1AH99;A0A494C024;A0A2R8Y4C3;A0A8I5KSC2;A0A8I5KTT7;P12883;Q9UKX3;Q9Y623;P12882;P13533;P11055;Q9UKX2;P13535	P35579;A0A8I5KWT8	Myosin-9	MYH9	59	16	11	2	0.229617	0.697524	-0.713796	-4.16429	0.712252	0.37601	0.611441
P28070	P28070	Proteasome subunit beta type-4	PSMB4	9	9	13	6	1.24065	0.16068	-0.737761	-0.541465	-0.424903	-0.241072	-1.35301
Q5STZ8;Q8NE71;H0YGW7;A0A0G2JIC2;A0A0G2JJB9;F5GYK6	Q5STZ8;Q8NE71;H0YGW7	ATP-binding cassette sub-family F member 1	ABCF1	14	15	2	5	1.25523	0.158889	-0.738314	0.000787637	-0.58695	-0.832368	-1.14413
Q5VWC4;H7C2J9	Q5VWC4		PSMD4	3	14	10	4	0.841997	0.267148	-0.744668	-1.75746	-0.0903681	-0.479175	-0.261078
Q60FE5	Q60FE5		FLNA	26	1	2	2	0.199684	0.730106	-0.760095	-2.02691	NaN	-2.00903	2.0486
P02794;G3V1D1;G3V192;E9PPQ4;E9PRK8;E9PKY7;E9PQR3;E9PKM5;E9PK45	P02794;G3V1D1;G3V192	Ferritin heavy chain;Ferritin heavy chain, N-terminally processed;Ferritin	FTH1	12	10	13	3	0.70036	0.3293	-0.764374	-1.04433	-1.7652	-0.216265	0.358888
P25786;F5GX11;B4DEV8	P25786;F5GX11	Proteasome subunit alpha type-1	PSMA1	7	15	7	8	0.701023	0.3293	-0.770446	-0.897188	0.144653	-1.90376	-0.034896
Q06830;A0A0A0MSI0;A0A0A0MRQ5	Q06830;A0A0A0MSI0	Peroxiredoxin-1	PRDX1	4	3	9	11	0.530735	0.437237	-0.77395	0.925371	-0.394442	-1.44476	-1.79137
Q9UG63;C9JHK9;C9JZV3	Q9UG63	ATP-binding cassette sub-family F member 2	ABCF2	6	9	6	1	1.39157	0.136838	-0.782284	-0.506397	-1.00932	-0.538193	NaN
P41091;Q2VIR3;H7BZU1	P41091;Q2VIR3	Eukaryotic translation initiation factor 2 subunit 3;Putative eukaryotic translation initiation factor 2 subunit 3-like protein	EIF2S3;EIF2S3L	9	13	10	9	1.00691	0.211572	-0.786486	-0.358729	-1.50002	-0.916138	0.0195414
P60174;U3KQF3;U3KPZ0;U3KPS5	P60174	Triosephosphate isomerase	TPI1	1	2	2	2	0.323613	0.609733	-0.788857	NaN	-0.202018	0.57065	-2.44226
P61224;F5H7Y6;E7ESV4;F5GX62;A6NIZ1;F5H004;F5H6R7;F5GZG1;F5GYB5;B7ZB78;F5H823;F5H500;F5H0B7;F5H491;F5GWU8;F5H077;F5H4H0;F5GYH7;F8WBC0	P61224;F5H7Y6;E7ESV4;F5GX62;A6NIZ1;F5H004;F5H6R7;F5GZG1;F5GYB5;B7ZB78;F5H823;F5H500;F5H0B7	Ras-related protein Rap-1b;Ras-related protein Rap-1b-like protein	RAP1B	14	10	7	10	0.828405	0.271166	-0.798359	-0.72963	0.465473	-1.40259	-1.1361
Q9HC35;B5MBZ0	Q9HC35;B5MBZ0	Echinoderm microtubule-associated protein-like 4	EML4	16	22	8	13	1.43479	0.130469	-0.807703	-0.152724	-1.24398	-0.65897	-0.784548
P61221;D6R9I9;D6RGF4;H0Y990	P61221;D6R9I9;D6RGF4	ATP-binding cassette sub-family E member 1	ABCE1	7	8	12	5	1.44003	0.130049	-0.809963	-1.14169	-1.05381	-0.28569	-0.368066
P84077;P61204;F5H423;F5H0C7;H0YGG7	P84077;P61204;F5H423	ADP-ribosylation factor 1;ADP-ribosylation factor 3	ARF1;ARF3	11	5	10	12	1.16495	0.172911	-0.827219	0.121697	-1.19546	-0.783218	-1.0613
Q01968;A0A2R8YG38;A0A2R8YCN4;A0A2R8YF88;A0A8I5KTM3;E7ESY0;P32019	Q01968;A0A2R8YG38	Inositol polyphosphate 5-phosphatase OCRL-1	OCRL	22	30	15	14	0.411834	0.525409	-0.84181	0.472197	-3.19959	0.0763589	-0.325612
P50990;H7C4C8;H7C2U0	P50990	T-complex protein 1 subunit theta	CCT8	20	24	24	12	1.16772	0.172505	-0.844316	-0.685507	-0.540466	-0.169477	-1.59122
P62258;B4DJF2;I3L3T1;K7EM20;K7EIT4;I3L0W5;A0A0J9YWZ2	P62258	14-3-3 protein epsilon	YWHAE	5	3	10	9	0.716561	0.321118	-0.847359	0.726759	-1.24204	-0.962748	-1.52081
O00560;B4DHN5;E9PBU7	O00560;B4DHN5;E9PBU7	Syntenin-1	SDCBP	7	4	3	3	0.385968	0.54824	-0.860557	0.0738975	1.36959	-2.51417	-1.98095
P25789;H0YMZ1;H0YL69;H0YN18;H0YMA1;H0YLC2;H0YMI6;H0YKT8;H0YLS6;H0YKS0;H0YMV3	P25789;H0YMZ1;H0YL69;H0YN18;H0YMA1;H0YLC2;H0YMI6;H0YKT8	Proteasome subunit alpha type-4;Proteasome subunit alpha type;Proteasome subunit beta type	PSMA4	16	19	3	4	0.422029	0.518466	-0.873766	0.49809	0.36349	-3.16305	-0.803005
E7EX17;P23588;F8VX11;F8VSC7;F8VP89;F8W0K0;F8VYE9;F8VRU1	E7EX17;P23588;F8VX11;F8VSC7;F8VP89;F8W0K0;F8VYE9;F8VRU1	Eukaryotic translation initiation factor 4B	EIF4B	3	1	3	2	0.794201	0.287569	-0.873874	-1.49003	NaN	-0.732687	-0.105961
H0YDT6;O00303;A0A7I2YQA0;A0A1W2PP79;A0A7I2V4S2	H0YDT6;O00303	Eukaryotic translation initiation factor 3 subunit F	EIF3F	4	9	3	3	0.840158	0.267148	-0.895797	-0.368571	-2.14773	-0.149759	-0.526534
Q04637;A0A7I2Y1C3;E7EUU4;E9PGM1;E7EX73;C9JF13;C9J6B6;C9K073;C9J2Z7;H7C044;A0A8I5KV92;A0A0U1RQK7;A0A8I5KT99;A0A8J9G7U8;A0A804HJV5;A0A8I5QJH9;H7C0V6;A0A0A0MSA7;O43432;A0A6Q8PFB2;F8WCF2;C9JHW9;C9J556;REV__F5H7J8;C9JWH7;REV__J3KQX6;REV__C9JQZ6;REV__Q8NEG2;C9JWW9;C9JSU8	Q04637;A0A7I2Y1C3;E7EUU4;E9PGM1;E7EX73;C9JF13	Eukaryotic translation initiation factor 4 gamma 1	EIF4G1	15	9	7	0	0.241938	0.684421	-0.901518	-3.48452	0.264573	0.808341	NaN
O75165;A0A3B3IRM0;H0Y8Q2;H0YA63	O75165	DnaJ homolog subfamily C member 13	DNAJC13	154	132	107	56	0.7119	0.323726	-0.913342	-1.56656	-1.16873	-1.33733	0.809838
P28066	P28066	Proteasome subunit alpha type-5	PSMA5	10	13	5	6	1.66756	0.103426	-0.931288	-1.20853	-0.295886	-1.12689	-0.70325
P62937;F8WE65;C9J5S7;A0A7I2V5J5;A0A7I2V4V1;E5RIZ5;A0A7P0S768;P0DN26;A0A0H2UH34;A0A0B4J2A2;A0A075B767;A0A075B759;Q9Y536;F5H284;P0DN37	P62937;F8WE65;C9J5S7	Peptidyl-prolyl cis-trans isomerase A;Peptidyl-prolyl cis-trans isomerase A, N-terminally processed;Peptidyl-prolyl cis-trans isomerase	PPIA	4	11	3	7	0.530591	0.437237	-0.951713	0.635758	-0.209907	-0.955586	-2.88652
P49720;A0A087WUL2;A0A087WXQ8;A0A087WY10	P49720;A0A087WUL2;A0A087WXQ8;A0A087WY10	Proteasome subunit beta type-3	PSMB3	12	9	6	4	0.939206	0.233749	-0.973018	-0.60463	0.231739	-1.78364	-1.34495
P00338;F5GXY2;F5GYU2;F5GXH2;F5H5J4;F5H6W8;F5GZQ4;F5GWW2;F5GXC7;F5H8H6;F5GXU1;P07864;Q6ZMR3;F5H5G7;F5H155;G3XAP5;F5H245	P00338;F5GXY2;F5GYU2;F5GXH2	L-lactate dehydrogenase A chain	LDHA	3	1	5	2	0.46571	0.489134	-1.01003	-1.4808	NaN	0.699987	-1.95635
P01111;A0A804HKM6;A0A8I5KXN3;G3V4K2;A0A8I5KQU3;A0A8I5KR86;G3V5T7	P01111;A0A804HKM6	GTPase NRas	NRAS	4	4	3	6	1.35104	0.141935	-1.01109	-1.50616	-0.181324	-1.30419	-0.662098
P25788;G3V4X5;G3V3W4;G3V5N4	P25788;G3V4X5	Proteasome subunit alpha type-3	PSMA3	6	7	9	7	1.63606	0.106644	-1.04515	-0.519978	-0.625824	-1.58809	-1.0561
A0A024RA52;P25787;A0A7I2V2H3;A0A7I2YQP7;C9JCK5;H3BT36	A0A024RA52;P25787;A0A7I2V2H3;A0A7I2YQP7;C9JCK5	Proteasome subunit alpha type;Proteasome subunit alpha type-2	PSMA2	9	11	9	4	1.61349	0.109147	-1.06237	-0.722332	-0.421524	-1.57973	-1.13529
P55884;C9JZG1;C9JQN7	P55884	Eukaryotic translation initiation factor 3 subunit B	EIF3B	39	34	26	17	0.784498	0.290799	-1.0689	-2.57574	-0.956155	-0.526445	0.173342
P53396;K7ESG8;K7EIE7	P53396	ATP-citrate synthase	ACLY	34	37	27	14	1.34978	0.141935	-1.07346	-0.97423	-1.76442	-0.185594	-0.978992
F8W1R7;G3V1V0;P60660;J3KND3;G8JLA2;B7Z6Z4;G3V1Y7;F8VPF3;F8VZU9;F8W180;H0YI43;F8W1I5;A0A8Q3SIC5;P14649;F8VXL3;A0A8Q3SI90	F8W1R7;G3V1V0;P60660;J3KND3;G8JLA2;B7Z6Z4;G3V1Y7;F8VPF3;F8VZU9;F8W180	Myosin light polypeptide 6	MYL6	1	5	4	8	1.3162	0.145114	-1.10962	NaN	-0.508757	-1.31084	-1.2163
P68133;P68032;A6NL76;P63267;P62736;A0A804HKV3;F8WB63;B8ZZJ2;C9JFL5;F6UVQ4;F6QUT6	P68133;P68032;A6NL76;P63267;P62736;A0A804HKV3;F8WB63;B8ZZJ2;C9JFL5;F6UVQ4;F6QUT6	Actin, alpha skeletal muscle;Actin, alpha cardiac muscle 1;Actin, gamma-enteric smooth muscle;Actin, aortic smooth muscle	ACTA1;ACTC1;ACTG2;ACTA2	1	2	2	2	1.66157	0.103426	-1.12053	NaN	-0.732572	-1.31523	-1.02085
P12268;A0A7I2V2T3;H0Y4R1;E7ETK5;A0A7I2YQK5;A0A7I2V5N6	P12268;A0A7I2V2T3;H0Y4R1;E7ETK5;A0A7I2YQK5	Inosine-5-monophosphate dehydrogenase 2	IMPDH2	3	28	17	8	1.14362	0.17838	-1.12352	-0.358216	-2.01043	-0.336052	-1.39877
Q5JP53;P07437;Q5ST81;A6NNZ2;G3V2A3;CON__ENSEMBL:ENSBTAP00000025008;Q9H4B7;G3V5W4;G3V2R8;G3V3R4;G3V2N6	Q5JP53;P07437;Q5ST81	Tubulin beta chain	TUBB	8	14	13	10	0.81404	0.276293	-1.1269	-2.11018	-0.794016	-1.75412	0.541319
Q16186;A0A087WX59;A0A087WUX6	Q16186;A0A087WX59	Proteasomal ubiquitin receptor ADRM1	ADRM1	10	6	4	1	0.461915	0.491382	-1.14855	0.627464	-1.16638	-2.61377	NaN
Q6P3W7;A0A0U1RQQ9;F8VSC5;H0YIK6;H0YI32;F8VPW3	Q6P3W7;A0A0U1RQQ9;F8VSC5	SCY1-like protein 2	SCYL2	15	18	12	22	1.559	0.116312	-1.17031	-1.80499	-1.2764	-0.602543	-0.606725
P04075;J3KPS3;H3BQN4;H3BPS8;H3BUH7;H3BR04;H3BMQ8;H3BU78;H3BR68;A0A3B3IS80;P05062	P04075;J3KPS3;H3BQN4;H3BPS8;H3BUH7;H3BR04	Fructose-bisphosphate aldolase A;Fructose-bisphosphate aldolase	ALDOA	10	14	6	6	0.432201	0.511131	-1.20894	-0.354538	-4.45748	-0.406009	0.772845
Q01628;E9PS44;A0A7P0TB91;A0A7P0T8W2;R4GNG9;A0A7P0T9U8;A0A7P0TB46;A0A7P0TBF9;C9JQL5	Q01628;E9PS44;A0A7P0TB91;A0A7P0T8W2;R4GNG9;A0A7P0T9U8	Interferon-induced transmembrane protein 3	IFITM3	4	3	2	7	1.0621	0.199925	-1.24774	0.298476	-1.80063	-1.30688	-1.79132
Q86TU7;Q6NXR6;C9K0W5	Q86TU7;Q6NXR6	Histone-lysine N-methyltransferase setd3	SETD3	2	18	2	1	0.513787	0.449214	-1.25025	-0.903047	0.297947	-2.85269	NaN
P15311;E9PNP4	P15311	Ezrin	EZR	34	15	22	23	0.525288	0.441572	-1.2621	-3.85328	-0.013139	0.699436	-1.49082
A0A7P0Z497;P23284;A0A7P0TB45;A0A7P0T7U3	A0A7P0Z497;P23284;A0A7P0TB45	Peptidyl-prolyl cis-trans isomerase B	PPIB	3	2	0	2	0.864661	0.261109	-1.26504	-2.14589	-0.359861	NaN	-0.996431
Q9UQ80;F8VR77;F8W0A3;H0YIN7;F8VZ69	Q9UQ80;F8VR77	Proliferation-associated protein 2G4	PA2G4	15	21	14	15	0.489358	0.468681	-1.27625	0.626287	0.223952	-1.41482	-4.14983
P63104;E7EX29;B0AZS6;B7Z2E6;H0YB80;E7ESK7;E5RGE1;E5RIR4;E9PD24;E7EVZ2	P63104;E7EX29;B0AZS6;B7Z2E6;H0YB80;E7ESK7	14-3-3 protein zeta/delta	YWHAZ	6	3	8	12	1.33577	0.142245	-1.28182	-0.277069	-0.974123	-1.33465	-2.15085
Q99613;B5ME19;H3BPE4;H3BPE3;H3BTY8	Q99613;B5ME19	Eukaryotic translation initiation factor 3 subunit C;Eukaryotic translation initiation factor 3 subunit C-like protein	EIF3C;EIF3CL	21	26	8	13	0.884508	0.253703	-1.28371	-0.551823	-2.85689	-1.33555	0
P54709;C9JA36;C9JXZ1;H7C547;F8WBY4;C9J6S2;H7C4L9	P54709	Sodium/potassium-transporting ATPase subunit beta-3	ATP1B3	8	4	3	4	0.868373	0.260898	-1.28792	-2.53618	-1.38487	0.527727	-1.36777
Q5VYK3;A0A804HJA4;J3KN16;R4GMY1;F6XAQ5;R4GMY3	Q5VYK3;A0A804HJA4;J3KN16	Proteasome-associated protein ECM29 homolog	ECM29;KIAA0368	46	44	32	0	0.357232	0.579628	-1.29184	0.731951	-3.79337	-0.521148	NaN
H3BLV0;A0A8Q3SI94;A0A8Q3WKT6;B1AP13;P08174;A0A8Q3WLV2;A0A8Q3SI51;B1AP15;A0A2R8YEC5;A0A2R8YDY3	H3BLV0;A0A8Q3SI94;A0A8Q3WKT6;B1AP13;P08174;A0A8Q3WLV2;A0A8Q3SI51;B1AP15	Complement decay-accelerating factor	CD55	13	11	0	3	0.84166	0.267148	-1.29652	-0.138243	-1.45364	NaN	-2.00475
P02792	P02792	Ferritin light chain	FTL	3	2	3	0	0.34866	0.586286	-1.31571	-3.22405	-1.9207	1.49056	NaN
A0A286YF22;O43175;A0A2C9F2M7;A0A286YFA2;A0A286YFL2;A0A286YFM8;A0A286YER3;A0A286YFC8;A0A286YFB2;A0A286YF34;A0A286YF78;A0A286YFF3;A0A286YFK5;A0A286YFE1	A0A286YF22;O43175;A0A2C9F2M7;A0A286YFA2;A0A286YFL2;A0A286YFM8	D-3-phosphoglycerate dehydrogenase	PHGDH	13	12	9	14	1.16852	0.172505	-1.32254	-2.47001	-0.254444	-0.816534	-1.35857
P29692;E9PK01;E9PMW7;E9PPR1;E9PL12;E9PQ49;E9PI39;E9PQZ1;E9PIZ1;H0YCK7;E9PK72;E9PK06	P29692;E9PK01;E9PMW7;E9PPR1;E9PL12;E9PQ49;E9PI39;E9PQZ1;E9PIZ1;H0YCK7	Elongation factor 1-delta	EEF1D	6	12	15	11	1.12583	0.181254	-1.323	-1.25748	-2.24437	-1.51392	0.11434
Q99832;F8WAM2;F8WBP8	Q99832	T-complex protein 1 subunit eta	CCT7	22	27	15	8	0.593694	0.391905	-1.32509	-0.655315	-0.134998	-4.03188	-0.0875731
O43399;A0A087WYR3;A0A087WZ51	O43399;A0A087WYR3;A0A087WZ51	Tumor protein D54	TPD52L2	8	30	47	18	0.276786	0.648092	-1.33534	-6.71447	-0.0468299	-0.0441622	1.85468
O75061;S4R305	O75061;S4R305	Putative tyrosine-protein phosphatase auxilin	DNAJC6	24	23	15	19	1.51216	0.121569	-1.3377	-0.930231	-1.01682	-2.26616	-0.747005
P49721;A0A087WVV1	P49721;A0A087WVV1	Proteasome subunit beta type-2	PSMB2	10	6	8	5	1.54541	0.118073	-1.33922	-0.722712	-2.0987	-0.684215	-1.46065
A0A6I8PIV1;Q9P2J5;A0A6I8PRS0;A0A6I8PIT3;B4DER1;A0A6I8PL42;A0A6I8PLB8;A0A6I8PS05;A0A6I8PLB3;A0A6I8PIP7;A0A6I8PTV8;A0A6I8PRU9;A0A6I8PRP1	A0A6I8PIV1;Q9P2J5;A0A6I8PRS0;A0A6I8PIT3;B4DER1;A0A6I8PL42;A0A6I8PLB8;A0A6I8PS05;A0A6I8PLB3;A0A6I8PIP7;A0A6I8PTV8	Leucine--tRNA ligase, cytoplasmic	LARS	13	7	24	30	0.557287	0.417512	-1.34785	0.242914	0.612418	-3.66782	-2.18832
P62273;A0A2R8Y851;A0A087WTT6;A0A2R8Y6P7	P62273;A0A2R8Y851;A0A087WTT6	40S ribosomal protein S29	RPS29	2	3	2	4	0.839786	0.267148	-1.37839	-3.32672	-0.128162	-0.759202	-0.908885
P08754	P08754	Guanine nucleotide-binding protein G(k) subunit alpha	GNAI3	12	4	7	9	0.654524	0.354483	-1.37967	-3.24011	1.10966	-1.53382	-1.46382
A0A0G2JIW1;P0DMV9;P0DMV8;V9GZ37	A0A0G2JIW1;P0DMV9;P0DMV8;V9GZ37	Heat shock 70 kDa protein 1B;Heat shock 70 kDa protein 1A	HSPA1B;HSPA1A	30	34	33	22	0.745562	0.309243	-1.39775	-3.6643	-0.446865	-0.186714	-0.902518
P28072;A0A087X2I4;I3L3X7	P28072	Proteasome subunit beta type-6	PSMB6	4	5	2	3	0.661472	0.350633	-1.42541	-0.0900942	-0.198984	-4.00956	-1.01241
P41252;A0A804HJN6;A0A804HHW9;A0A0A0MSX9;A0A804HL54;J3KR24;A0A804HJ36;A0A804HIV9;A0A804HKU1;A0A804HK69;A0A804HIG2;A0A804HKW6;A0A0D9SFC1	P41252;A0A804HJN6;A0A804HHW9;A0A0A0MSX9;A0A804HL54;J3KR24;A0A804HJ36;A0A804HIV9;A0A804HKU1;A0A804HK69	Isoleucine--tRNA ligase, cytoplasmic	IARS	16	18	26	38	0.771512	0.2971	-1.458	-0.369855	0.303402	-3.22533	-2.14962
P62195;J3QQM1;J3QSA9;J3KRP2;J3QLH6;J3QSE0;J3QRW1;J3QRR3;J3KTQ9	P62195;J3QQM1;J3QSA9;J3KRP2;J3QLH6	26S protease regulatory subunit 8	PSMC5	12	25	16	2	0.898776	0.248563	-1.46792	-1.30458	-0.817023	-3.31478	-0.0447008
P43686	P43686	26S protease regulatory subunit 6B	PSMC4	7	20	25	5	1.07716	0.195248	-1.46924	-0.716663	-2.93871	-1.49576	-0.335221
P13473;H0YCG2	P13473	Lysosome-associated membrane glycoprotein 2	LAMP2	2	4	3	2	1.27475	0.152596	-1.48341	-1.36262	-0.450484	-2.70333	-1.02663
Q2NL82;I3L1Q5;I3L4E8	Q2NL82;I3L1Q5	Pre-rRNA-processing protein TSR1 homolog	TSR1	13	18	10	0	0.821953	0.272859	-1.4985	-0.302587	-1.32031	-2.57965	NaN
Q86VP6;A0A0C4DGH5;H0YH27;F5H6I6;A0A3B3ISC4;F8WBB8	Q86VP6;A0A0C4DGH5	Cullin-associated NEDD8-dissociated protein 1	CAND1	10	10	10	5	0.618668	0.377367	-1.5067	0.249047	-3.78027	0.391208	-2.4962
P51665;H3BNT7;H3BTM8;H3BQV2	P51665;H3BNT7;H3BTM8	26S proteasome non-ATPase regulatory subunit 7	PSMD7	11	12	9	3	1.4504	0.130049	-1.53401	-2.27201	-1.64534	-1.55825	-0.269861
P68371	P68371	Tubulin beta-4B chain	TUBB4B	23	44	32	10	1.35705	0.141714	-1.53943	-2.50915	-0.83051	-1.889	-0.538453
Q9UNM6;J3KNQ3;E9PL38;H0YD73;E9PQG3;E9PPD2;F8W8J6	Q9UNM6;J3KNQ3;E9PL38;H0YD73	26S proteasome non-ATPase regulatory subunit 13	PSMD13	18	25	17	3	0.729608	0.314947	-1.55062	-1.1403	-3.86739	-1.34212	0.537908
Q9NZM1;O75923	Q9NZM1	Myoferlin	MYOF	189	146	112	113	1.52596	0.120679	-1.56063	-2.1343	-1.41989	-1.94419	-0.353533
P20618	P20618	Proteasome subunit beta type-1	PSMB1	15	11	20	12	0.817562	0.274845	-1.59377	-0.339552	-3.97499	-0.877013	-0.792938
Q9Y678;H0Y8X7;D6RG17;H0Y8G2	Q9Y678	Coatomer subunit gamma-1	COPG1	16	30	9	2	0.331864	0.6007	-1.61669	1.0508	-7.10757	1.1646	-1.184
P53621;A0A3B3IT15;A0A3B3IS84;A0A3B3ISC6;A0A3B3IU89;A0A3B3ITV3;A0A3B3ITI7;A0A3B3ISK1;A0A3B3IU78;A0A3B3ITX2;A0A3B3IS23;A0A3B3IU84	P53621;A0A3B3IT15;A0A3B3IS84;A0A3B3ISC6;A0A3B3IU89	Coatomer subunit alpha;Xenin;Proxenin	COPA	38	80	31	1	0.630418	0.370959	-1.63183	0.257792	-1.79121	-3.06912	NaN
Q5T4S7;A0A0A0MSW0;X6R960;X6RE05;Q5TBN9	Q5T4S7	E3 ubiquitin-protein ligase UBR4	UBR4	94	80	38	41	1.03607	0.206254	-1.67455	-0.874698	-1.18686	-3.60354	-0.6425
Q9Y262;B0QY89;B0QY90;C9JHP4;C9K0Q7;H7C3A0;H0Y7E6	Q9Y262;B0QY89;B0QY90	Eukaryotic translation initiation factor 3 subunit L	EIF3L	11	24	14	20	0.894065	0.249718	-1.68985	0.00320872	-3.43795	-0.504739	-2.42932
A0A087X2I1;P62333;H0YJC0;H0YJS8;H0YJX2;H0YJE9;H0YJT1;H0YJD2;H0YJY8	A0A087X2I1;P62333;H0YJC0	26S protease regulatory subunit 10B	PSMC6	16	33	13	2	0.658747	0.351945	-1.71458	-0.727461	-4.92284	-0.614479	-0.20293
P47813;X6RAC9;O14602;A6NJH9	P47813;X6RAC9;O14602	Eukaryotic translation initiation factor 1A, X-chromosomal;Eukaryotic translation initiation factor 1A, Y-chromosomal	EIF1AX;EIF1AY	3	9	6	8	0.985725	0.216983	-1.71633	-3.12027	-1.09608	-2.46638	0.207972
P60900;G3V295;G3V5Z7;G3V3I1;G3V3U4;H0YJC4;G3V4S5;G3V2S7	P60900;G3V295;G3V5Z7;G3V3I1	Proteasome subunit alpha type-6;Proteasome subunit alpha type	PSMA6	7	11	3	6	0.958999	0.226245	-1.7199	-0.739878	-3.02271	-2.80114	0.0747296
P35241;A0A2R8Y5S7;A0A2R8Y7M3;E9PNV3;A0A2R8Y5P0;E9PQ82;A0A2R8Y4H6;E9PKN5	P35241;A0A2R8Y5S7;A0A2R8Y7M3	Radixin	RDX	27	25	18	18	1.1129	0.184592	-1.74656	-3.53435	-1.28216	-1.32359	-0.455518
P60842;J3KT12;J3QS69;J3KTB5;J3KSZ0;J3QL43;J3KTN0;J3QR64;J3QLN6;J3QKZ9;J3KS25;J3QL52;J3KS93;J3QQP0	P60842;J3KT12;J3QS69;J3KTB5;J3KSZ0;J3QL43	Eukaryotic initiation factor 4A-I	EIF4A1	11	17	11	3	0.74339	0.309243	-1.78011	0.457176	-4.39192	-0.89586	-1.89925
O14818;H0Y586;Q8TAA3;A0A087WYS6;F5GY34	O14818;H0Y586	Proteasome subunit alpha type-7	PSMA7	12	17	3	8	0.709042	0.325006	-1.81095	0.152233	-4.6777	-2.00143	-0.326325
P35268	P35268	60S ribosomal protein L22	RPL22	16	26	10	18	1.61525	0.109147	-1.82671	-1.78802	-2.78053	-1.68274	-0.664962
A0A7I2V4Z0;A0A7I2YQN2;O60506;A0A7I2V346;B7Z645;A0A7I2V309;A0A7I2V5Q6;A0A7I2V2F2;A0A7I2YQV8;F6UXX1;A0A7I2V4J0;A0A7I2V2F0	A0A7I2V4Z0;A0A7I2YQN2;O60506;A0A7I2V346;B7Z645;A0A7I2V309;A0A7I2V5Q6;A0A7I2V2F2;A0A7I2YQV8	Heterogeneous nuclear ribonucleoprotein Q	SYNCRIP	14	27	26	14	1.09903	0.189436	-1.91113	-3.81622	-0.425773	-1.89507	-1.11686
P61254;J3QRI7;J3QQQ9;J3QQV1;E5RIT6;J3QRC4;J3KSS0;E5RHH1;J3KS10	P61254;J3QRI7;J3QQQ9;J3QQV1;E5RIT6;J3QRC4	60S ribosomal protein L26	RPL26;RPL26L1	8	13	11	22	0.841406	0.267148	-1.93145	-0.453998	-0.684282	-4.7053	-1.49164
A0A0A0MS07;A0A4W9A917;A0A0A0MS08;A0A286YES1;P01857;P01860;A0A286YEY4;A0A286YFJ8;P01859;P01861	A0A0A0MS07;A0A4W9A917;A0A0A0MS08;A0A286YES1;P01857;P01860	Ig gamma-1 chain C region;Ig gamma-3 chain C region	IGHG1;IGHG3	2	4	4	1	1.13642	0.179625	-1.94021	-0.735754	-2.31726	-2.47467	NaN
R4GNH3;E9PN50	R4GNH3;E9PN50		PSMC3	13	33	31	3	0.779777	0.293128	-1.95286	0.102744	-3.7546	-3.66601	-0.102966
P41227;F8W808;A8MWP7;C9JN83;C9JW55;H0Y8T0	P41227;F8W808;A8MWP7	N-alpha-acetyltransferase 10	NAA10	13	16	19	14	1.05951	0.200391	-1.96738	-0.942433	-0.621534	-4.09939	-1.81555
Q13492;H0YCY1;E9PKP6;E9PLJ8;E9PI56;E9PK13;E9PJT1;E5RFU0;E5RHK9;E5RFC6;E5RK51;E5RIJ5;E5RGY9;E9PDG8;O60641	Q13492	Phosphatidylinositol-binding clathrin assembly protein	PICALM	21	30	20	16	0.72384	0.31746	-2.05236	-5.54038	-0.208243	-1.13232	-0.9379
P40227;Q92526;J3KRI6	P40227	T-complex protein 1 subunit zeta	CCT6A	18	23	17	9	1.18101	0.172153	-2.069	-1.92134	-0.0155629	-3.49964	-2.44885
Q14CX7;H0YHR9;F8VSB9	Q14CX7	N-alpha-acetyltransferase 25, NatB auxiliary subunit	NAA25	37	42	17	14	0.902896	0.247103	-2.08304	-1.64366	-4.81528	-1.21347	-0.269158
P17987;E7ERF2;E7EQR6;F5H282;F5GZ03;F5H136;F5H676;F5GZI8;F5H726;F5GYL4;F5H7Y1	P17987;E7ERF2;E7EQR6;F5H282	T-complex protein 1 subunit alpha	TCP1	22	39	24	5	0.941309	0.233371	-2.11025	0.447164	-3.67122	-3.37575	-1.45061
A0A7P0TA85;P35613;A0A7P0TB04;I3L192;A0A087WUV8;A0A2R8YDZ0	A0A7P0TA85;P35613;A0A7P0TB04;I3L192;A0A087WUV8	Basigin	BSG	17	20	9	9	1.31914	0.145022	-2.11519	-3.72596	-2.33598	-1.16156	-0.846688
P46778;M0R181;G3V1B3	P46778;M0R181;G3V1B3	60S ribosomal protein L21	RPL21	12	12	5	10	1.46892	0.129527	-2.12025	-1.47826	-1.20221	-3.70801	-1.70192
P05023;M0R116;A0A2R8YEY8;A0A0A0MT26;P13637;B1AKY9;P50993;H0Y7C1;Q13733;Q5TC01;Q5TC02;E9PRA5;P20648;Q5TC05;A0A669K9X0;M0QXF2	P05023	Sodium/potassium-transporting ATPase subunit alpha-1	ATP1A1	69	44	33	27	1.1441	0.17838	-2.12671	-2.66757	-0.463562	-3.90296	-1.08214
Q15008;C9J0E9;C9J7B7;H7C531	Q15008	26S proteasome non-ATPase regulatory subunit 6	PSMD6	28	25	39	6	0.894806	0.249718	-2.16183	-0.956761	-4.41373	-3.06848	0.182238
P68363;C9JDS9	P68363	Tubulin alpha-1B chain	TUBA1B	26	34	34	25	1.09805	0.189436	-2.22858	-4.5746	-0.639816	-1.8899	-1.41941
E7EVA0;P27816;B5MEG9	E7EVA0;P27816	Microtubule-associated protein;Microtubule-associated protein 4	MAP4	43	28	23	41	1.01514	0.211572	-2.25838	-3.84439	-3.71363	-0.215671	-0.869236
P78371;F5GWF6;F8VQ14	P78371;F5GWF6;F8VQ14	T-complex protein 1 subunit beta	CCT2	19	29	21	15	0.848263	0.26677	-2.28248	-3.44082	-4.65684	-1.12123	0.479588
K7ELC2;P62841;K7EM56;K7EJ78;S4R417;K7EQJ5;S4R456	K7ELC2;P62841;K7EM56;K7EJ78;S4R417;K7EQJ5;S4R456	40S ribosomal protein S15	RPS15	10	20	18	12	1.38634	0.136838	-2.29294	-4.08839	-2.153	-1.17692	-1.36284
P46783;A0A2R8Y6L3;F6U211;A0A2R8Y7H1;A0A2R8YFH6;A0A1W2PQS6;S4R435;Q9NQ39	P46783;A0A2R8Y6L3;F6U211;A0A2R8Y7H1;A0A2R8YFH6;A0A1W2PQS6	40S ribosomal protein S10	RPS10	17	25	14	19	0.77469	0.295756	-2.29414	-5.97738	-0.634329	-0.883889	-1.29039
P60866;E5RJX2;E5RIP1;G3XAN0	P60866;E5RJX2	40S ribosomal protein S20	RPS20	8	11	4	15	1.54388	0.118073	-2.3054	-0.822337	-3.19794	-3.13704	-1.67368
E5RI99;P62888;E5RJH3;A0A0C4DH44;A0A0B4J213	E5RI99;P62888;E5RJH3	60S ribosomal protein L30	RPL30	10	14	9	18	1.17097	0.172505	-2.30762	-4.66649	-1.36079	-1.5831	-1.22951
P50991	P50991	T-complex protein 1 subunit delta	CCT4	17	32	11	5	1.18085	0.172153	-2.3803	-3.4901	-3.6994	-1.85191	-0.0892012
Q969Q0;H0Y5B4;H7BZ11;J3KQN4;P83881;H7BY91;H0Y3V9;R4GN19	Q969Q0;H0Y5B4;H7BZ11;J3KQN4;P83881	60S ribosomal protein L36a-like;60S ribosomal protein L36a	RPL36AL;RPL36A;RPL36A-HNRNPH2	2	5	3	4	1.34501	0.142073	-2.42931	-0.909772	-2.40008	-4.33081	-1.68597
P18077;F8WBS5;F8WB72;C9K025	P18077;F8WBS5;F8WB72;C9K025	60S ribosomal protein L35a	RPL35A	9	12	11	13	1.66177	0.103426	-2.43186	-1.50155	-3.54284	-2.99596	-1.2965
P62829;J3KT29;C9JD32;B9ZVP7	P62829;J3KT29;C9JD32;B9ZVP7	60S ribosomal protein L23	RPL23	21	26	10	17	1.41071	0.133063	-2.44312	-3.51607	-3.39844	-0.593115	-1.87428
Q96QK1;I3L4S0;A0A1W2PP10;A0A3B3ITD4	Q96QK1	Vacuolar protein sorting-associated protein 35	VPS35	26	28	23	13	1.4396	0.130049	-2.46612	-2.48147	-3.48904	-3.08423	-0.419161
P27708;F8VPD4;H7C2E4;H7BZB3;H7C3Z5	P27708;F8VPD4	CAD protein;Glutamine-dependent carbamoyl-phosphate synthase;Aspartate carbamoyltransferase;Dihydroorotase	CAD	85	80	24	5	0.856586	0.264084	-2.47168	-4.36099	-1.99705	-4.11017	0.97208
P26641	P26641	Elongation factor 1-gamma	EEF1G	36	34	28	23	1.09674	0.189436	-2.50743	-4.97768	-2.50912	-1.76791	-0.384422
P62266;D6RD47;D6RIX0;D6R9I7;D6RDJ2	P62266;D6RD47	40S ribosomal protein S23	RPS23	18	16	4	9	1.00823	0.211572	-2.60474	0.104549	-3.27715	-5.06086	-1.79491
P35998;C9JX88;C9JLS9	P35998;C9JX88	26S protease regulatory subunit 7	PSMC2	11	31	29	4	0.98694	0.216983	-2.60673	-1.04455	-5.12808	-3.58632	-0.277354
P67809;H0Y449;C9J5V9;Q9Y2T7	P67809;H0Y449;C9J5V9	Nuclease-sensitive element-binding protein 1	YBX1	7	24	17	13	0.60355	0.384985	-2.60856	1.19002	-5.59507	-5.71431	0.0756987
P62191;G3V4X1	P62191	26S protease regulatory subunit 4	PSMC1	23	32	32	7	1.19427	0.170337	-2.64902	-3.39573	-3.63948	-3.38001	0.209738
P26640;A0A140T936;A0A140T954;A2ABF4;H0Y426;A0A0G2JJT9;A0A140T904	P26640;A0A140T936	Valine--tRNA ligase	VARS	44	51	39	26	1.00725	0.211572	-2.66669	-5.06037	-3.7575	-1.35361	-0.10469
P62851	P62851	40S ribosomal protein S25	RPS25	3	10	8	7	1.46564	0.129527	-2.70356	-4.62869	-1.71281	-1.38077	-2.70135
P11216;H0Y4Z6	P11216	Glycogen phosphorylase, brain form	PYGB	4	5	64	62	0.556799	0.417512	-2.79948	0.728662	0.698934	-4.2447	-7.99021
P61353;K7ELC7;K7EQQ9;K7ERY7	P61353;K7ELC7	60S ribosomal protein L27	RPL27	15	18	14	17	0.998197	0.215129	-2.8048	0.112308	-3.7231	-5.41225	-1.80558
Q14764;H3BQK6;H3BRL2;H3BUK7;H3BNF6;H3BP76;H3BPZ2;H3BNF2;H3BUP3;H3BQE7;I3L155	Q14764	Major vault protein	MVP	31	48	23	2	0.880965	0.254997	-2.83288	-4.28593	-5.68438	0.37305	-1.34365
J3QR09;J3KTE4;A0A7I2YQG2;P84098;A0A7I2V4U6;A0A7I2V2L0;A0A7I2V512;A0A7I2V638	J3QR09;J3KTE4;A0A7I2YQG2;P84098;A0A7I2V4U6;A0A7I2V2L0;A0A7I2V512	Ribosomal protein L19;60S ribosomal protein L19	RPL19	9	10	8	7	1.46653	0.129527	-2.87954	-0.62195	-4.15592	-3.61407	-2.73562
A0A087WXM6;J3QQT2;J3KRX5;A0A0A6YYL6;P18621;J3QLC8;A0A0A0MRF8;J3KRB3;A0A087WWH0;J3QS96;A0A087WY81;J3KSJ0	A0A087WXM6;J3QQT2;J3KRX5;A0A0A6YYL6;P18621;J3QLC8;A0A0A0MRF8;J3KRB3;A0A087WWH0;J3QS96;A0A087WY81	60S ribosomal protein L17	RPL17;RPL17-C18orf32	18	17	18	24	1.19393	0.170337	-2.97045	-0.518136	-3.93105	-5.1548	-1.88722
P63220;Q8WVC2;Q9BYK1;Q9BYK2	P63220;Q8WVC2;Q9BYK1	40S ribosomal protein S21	RPS21	25	13	17	14	1.23088	0.16344	-2.97201	-1.31199	-2.08026	-5.80137	-2.30383
P49368;B4DUR8;E9PRC8;Q5SZX6;E9PQ35;E9PM09;Q5SZW8;Q5SZX9	P49368;B4DUR8	T-complex protein 1 subunit gamma	CCT3	23	30	26	11	1.12579	0.181254	-3.00338	-4.14566	-4.17914	-3.73697	0.438853
P39019;M0R2L9;M0QYF7;M0R140;A0A075B6E2	P39019;M0R2L9;M0QYF7;M0R140	40S ribosomal protein S19	RPS19	10	12	11	14	1.56479	0.115543	-3.01275	-2.54613	-3.74318	-4.37926	-0.991841
O00231;J3QRY4;J3QS13;J3KSW3	O00231	26S proteasome non-ATPase regulatory subunit 11	PSMD11	15	35	22	6	1.17035	0.172505	-3.03749	-3.57586	-4.44833	-3.99938	0.264186
M0R1A7;M0R3D6;M0R117;Q02543;M0R0P7	M0R1A7;M0R3D6;M0R117;Q02543;M0R0P7	60S ribosomal protein L18a	RPL18A	13	20	6	21	1.43864	0.130049	-3.04653	-4.43305	-4.34065	-1.15311	-1.86873
P35573;A0A1C7CYW1	P35573	Glycogen debranching enzyme;4-alpha-glucanotransferase;Amylo-alpha-1,6-glucosidase	AGL	13	24	155	167	0.754296	0.305717	-3.06962	0.120806	-0.138296	-6.71504	-5.15535
Q14152	Q14152	Eukaryotic translation initiation factor 3 subunit A	EIF3A	47	36	37	28	1.0139	0.211572	-3.07881	-4.24872	-1.6995	-5.87656	-0.0998837
O00203;A0A8Q3WKJ9;A0A8Q3WL34;A0A8Q3WKK0;A0A8Q3SIS1;A0A8Q3SHS3;A0A8Q3WKN2;A0A8Q3SI03;A0A8Q3SHR2;A0A8Q3SHW6;A0A8Q3WKI5;A0A8Q3WKF8;A0A8Q3SIM7;A0A8Q3SHU2;A0A0S2Z4Z4;A0A8Q3SHP3;A0A8Q3SHS6;A0A590UKC4;A0A2R8Y2A8;A0A5F9UJV3;Q13367;A0A590UJ60;A0A590UJW5;A0A590UK04;A0A590UJU0;A0A590UKD3;H0YBD0;A0A590UJU7;F5GWU4;A0A590UJE5;A0A8Q3SHV5;A0A590UK69;A0A590UJ44;F5GYB0;A0A590UK64;A0A590UK30;A0A8Q3SHX0	O00203;A0A8Q3WKJ9;A0A8Q3WL34;A0A8Q3WKK0;A0A8Q3SIS1;A0A8Q3SHS3;A0A8Q3WKN2;A0A8Q3SI03;A0A8Q3SHR2;A0A8Q3SHW6;A0A8Q3WKI5;A0A8Q3WKF8;A0A8Q3SIM7;A0A8Q3SHU2;A0A0S2Z4Z4;A0A8Q3SHP3;A0A8Q3SHS6	AP-3 complex subunit beta-1	AP3B1	46	55	32	25	0.663872	0.35021	-3.08564	-2.00821	-0.943569	-8.8176	-0.182611
Q99460;A0A7I2V523;A0A087WW66;A0A7P0MW50;A0A7I2V5C8;A0A7I2V262;A0A7I2YQY1;A0A7I2V2K8;A0A7I2V479;A0A7I2V641;A0A7I2V4X0;A0A7I2YQI9;A0A7I2V491;A0A7I2V4A5;C9J9M4;H7BZR6;F8WCE3	Q99460;A0A7I2V523;A0A087WW66;A0A7P0MW50;A0A7I2V5C8;A0A7I2V262;A0A7I2YQY1;A0A7I2V2K8;A0A7I2V479;A0A7I2V641;A0A7I2V4X0;A0A7I2YQI9;A0A7I2V491	26S proteasome non-ATPase regulatory subunit 1	PSMD1	40	49	38	6	0.986733	0.216983	-3.15086	-1.22009	-6.35335	-4.16502	-0.474379
P62854;Q5JNZ5	P62854;Q5JNZ5	40S ribosomal protein S26;Putative 40S ribosomal protein S26-like 1	RPS26;RPS26P11	8	11	5	8	1.59147	0.112366	-3.16691	-1.8697	-4.32346	-4.45872	-1.62514
P13807;M0QYU1;P54840	P13807	Glycogen [starch] synthase, muscle	GYS1	10	47	47	66	1.02201	0.210989	-3.20098	-1.29063	-0.455757	-6.01737	-4.64957
P62244;I3L3P7;I3L246;H3BV27;H3BT37;I3L303;H3BVC7	P62244;I3L3P7	40S ribosomal protein S15a	RPS15A	37	31	29	26	1.46889	0.129527	-3.30605	-4.84029	-3.13355	-4.1081	-0.751663
P35606;H0Y938;H0YAC7;A0A7I2V258;A0A7I2V3G0;A0A7I2YQF9;D6RBT6;D6R997;D6RBZ7;D6RCL6;D6RBG7	P35606;H0Y938;H0YAC7;A0A7I2V258	Coatomer subunit beta	COPB2	23	50	31	1	1.57812	0.114353	-3.31721	-3.17242	-2.29118	-4.19509	NaN
P62917;E9PKU4;E9PKZ0;G3V1A1;E9PP36	P62917;E9PKU4;E9PKZ0;G3V1A1	60S ribosomal protein L8	RPL8	33	32	10	17	1.44488	0.130049	-3.37516	-5.76453	-3.42629	-1.37974	-2.53947
P60709;E7EVS6;A0A2R8Y793;A0A6Q8PFE4;A0A2R8YGF8;G5E9R0;A0A6Q8PH58;C9JUM1;C9JZR7;C9JTX5;A0A2R8YEA7;A0A6Q8PGD7	P60709;E7EVS6;A0A2R8Y793;A0A6Q8PFE4	Actin, cytoplasmic 1;Actin, cytoplasmic 1, N-terminally processed	ACTB	26	32	28	18	1.37285	0.138059	-3.41151	-5.61037	-1.58711	-1.67904	-4.37894
P62979;P0CG48;B4DV12;Q96C32;J3QKN0;F5GXK7;F5H747;A0A2R8Y422;F5H388;F5H265;F5H2Z3;F5GYU3;F5H6Q2;J3QTR3;J3QS39;P0CG47;M0R1V7;F5GZ39;J3QSA3	P62979;P0CG48;B4DV12;Q96C32;J3QKN0;F5GXK7;F5H747;A0A2R8Y422;F5H388;F5H265;F5H2Z3;F5GYU3;F5H6Q2;J3QTR3;J3QS39;P0CG47	Ubiquitin-40S ribosomal protein S27a;Ubiquitin;40S ribosomal protein S27a;Polyubiquitin-C;Ubiquitin;Polyubiquitin-B;Ubiquitin	RPS27A;UBC;UBB	18	24	17	16	1.65994	0.103426	-3.41752	-4.42386	-2.66819	-4.75545	-1.43199
P40429;M0QYS1;A0A7I2V2L9;A0A7I2V5L3;Q8J015;Q6NVV1;M0QZU1;A0A096LPE0	P40429;M0QYS1;A0A7I2V2L9;A0A7I2V5L3;Q8J015	60S ribosomal protein L13a	RPL13A;RPL13a	17	16	16	12	1.37804	0.137125	-3.53271	-1.6535	-4.60675	-5.74987	-1.73014
Q9Y3U8;J3QSB5;J3KTD3	Q9Y3U8;J3QSB5	60S ribosomal protein L36	RPL36	10	17	7	7	1.4103	0.133063	-3.53622	-1.7871	-6.3557	-2.98357	-2.62793
P05386	P05386	60S acidic ribosomal protein P1	RPLP1	15	5	3	3	1.6511	0.10454	-3.56737	-4.87658	-2.60953	-4.80462	-1.58815
P62280;M0QZC5;M0R1H5;M0R1H6	P62280;M0QZC5	40S ribosomal protein S11	RPS11	23	30	16	29	1.67333	0.103426	-3.59494	-4.78323	-3.02721	-4.77046	-1.40826
P62269;J3JS69;A0A0G2JQH2;Q5GGW2	P62269	40S ribosomal protein S18	RPS18	25	27	13	18	1.5997	0.111091	-3.61955	-5.45692	-2.74696	-4.36174	-1.52198
G3V203;J3QQ67;Q07020;H0YHA7;F8VUA6;F8VYV2;A0A075B7A0;F8VXR6	G3V203;J3QQ67;Q07020;H0YHA7;F8VUA6;F8VYV2;A0A075B7A0	60S ribosomal protein L18	RPL18	13	14	15	4	1.24443	0.16068	-3.65079	-2.02109	-1.45357	-6.82473	-3.91319
E7ETK0;A0A2R8Y849;A0A2R8YD14;P62847;A0A2R8Y8A0	E7ETK0;A0A2R8Y849;A0A2R8YD14;P62847	40S ribosomal protein S24	RPS24	16	18	14	8	1.69383	0.101512	-3.6731	-4.85159	-3.59442	-4.57928	-1.27651
Q12906;K7EKJ9;K7EQR9;K7ER69;K7EJ09;K7EKY0;K7EM82;K7ERM6;K7ENK6;K7EPG3;K7EQ75;K7ELV3	Q12906	Interleukin enhancer-binding factor 3	ILF3	69	68	60	9	1.00865	0.211572	-3.71145	-4.87854	-5.42949	-5.20846	1.0613
P23396;E9PL09;E9PPU1;F2Z2S8;H0YCJ7;H0YF32;H0YEU2;E9PQ96;E9PJH4;E9PK82;E9PSF4;E9PQX2;H0YES8	P23396;E9PL09;E9PPU1;F2Z2S8;H0YCJ7;H0YF32	40S ribosomal protein S3	RPS3	66	77	58	65	1.69795	0.101422	-3.80041	-4.89785	-3.95304	-4.69552	-1.26465
P61247;D6RAT0;H0Y9Y4;E9PFI5;H0Y8L7;D6R9B6;D6RAS7;D6RI02	P61247;D6RAT0;H0Y9Y4;E9PFI5;H0Y8L7;D6R9B6	40S ribosomal protein S3a	RPS3A	69	84	46	50	1.66783	0.103426	-3.80316	-4.46463	-3.30487	-5.53611	-1.51642
P49207	P49207	60S ribosomal protein L34	RPL34	3	3	1	4	1.45484	0.129751	-3.83574	-4.36129	-4.58536	NaN	-2.26763
O43242;H0YGV8;F5H8K4	O43242	26S proteasome non-ATPase regulatory subunit 3	PSMD3	38	32	47	4	1.24093	0.16068	-3.84133	-3.95545	-5.96945	-4.93672	-0.113089
H7BY10;K7ERT8;A8MUS3;P62750;K7EJV9;K7EMA7	H7BY10;K7ERT8;A8MUS3;P62750;K7EJV9;K7EMA7	60S ribosomal protein L23a	RPL23A	10	28	26	12	1.3266	0.143621	-3.89321	-2.03553	-5.70382	-5.99819	-1.44472
P62701;C9JEH7;P22090;Q8TD47	P62701	40S ribosomal protein S4, X isoform	RPS4X	50	69	48	59	1.32544	0.143621	-4.07591	-7.56575	-3.10333	-3.48452	-1.75947
Q13200;C9JPC0;H7C1H2;H7C2Q3;F8WBS8	Q13200	26S proteasome non-ATPase regulatory subunit 2	PSMD2	49	57	33	7	0.975903	0.219756	-4.08371	-7.06301	-6.45516	-3.10136	0.675302
H3BNC9;P08708;H0YN88;A0A075B716;H0YN73;A0A0J9YYC4	H3BNC9;P08708;H0YN88;A0A075B716	40S ribosomal protein S17	RPS17	29	35	25	23	1.55384	0.116922	-4.0892	-6.39593	-3.92268	-4.23857	-1.40904
P62913;Q5VVC8	P62913;Q5VVC8	60S ribosomal protein L11	RPL11	20	27	27	22	1.38244	0.136838	-4.12168	-4.6245	-3.33798	-6.93603	-1.19762
Q01650;A0A0C4DGL4;H0YJ95;G3V4Z6;Q9UM01	Q01650	Large neutral amino acids transporter small subunit 1	SLC7A5	32	22	19	22	1.56937	0.115102	-4.18722	-4.21672	-4.3571	-1.38177	-6.40268
P62263;A0A2R8Y811;E5RH77	P62263;A0A2R8Y811;E5RH77	40S ribosomal protein S14	RPS14	18	29	20	23	1.31267	0.145114	-4.23596	-4.04057	-3.98553	-7.48344	-1.04369
Q12905;B4DY09;X6R6Z1;A0A0A0MRL0	Q12905;B4DY09	Interleukin enhancer-binding factor 2	ILF2	30	26	19	9	1.51412	0.121569	-4.28381	-5.24221	-5.79455	-4.78823	-0.919659
P62081;B5MCP9	P62081;B5MCP9	40S ribosomal protein S7	RPS7	22	28	21	26	1.42448	0.132119	-4.4028	-6.9741	-4.69677	-4.55262	-0.997101
P29144;A0A494C1B8;A0A494C1S4	P29144;A0A494C1B8	Tripeptidyl-peptidase 2	TPP2	111	167	93	63	1.61764	0.109147	-4.48641	-5.30922	-3.5317	-6.7956	-1.91853
P46777;A0A2R8Y6J3;Q5T7N0;A0A2R8Y4A2;R4GNJ2	P46777;A0A2R8Y6J3	60S ribosomal protein L5	RPL5	74	91	37	39	1.56977	0.115102	-4.67594	-5.57903	-3.90362	-7.09896	-1.73155
P61313;A0A2R8YEM3;E7EQV9;E7ENU7;E7EX53;A0A2R8Y738;E7ERA2	P61313;A0A2R8YEM3;E7EQV9;E7ENU7;E7EX53;A0A2R8Y738	60S ribosomal protein L15;Ribosomal protein L15	RPL15	21	27	18	12	1.20555	0.16912	-4.70096	-0.816496	-7.85868	-6.65297	-3.08508
Q8NC51	Q8NC51	Plasminogen activator inhibitor 1 RNA-binding protein	SERBP1	16	32	23	22	1.33855	0.142245	-4.90101	-4.52339	-5.36537	-8.27445	-1.05026
P25398	P25398	40S ribosomal protein S12	RPS12	28	14	15	22	1.65898	0.103426	-4.97994	-7.10748	-4.87847	-5.77669	-1.76655
X1WI28;P27635;Q96L21;B8A6G2;A6QRI9	X1WI28;P27635	60S ribosomal protein L10	RPL10	12	24	12	27	1.62994	0.107374	-5.14052	-4.68858	-7.76937	-5.72043	-1.99309
H0YKD8;P46779;H0YMF4;H0YLP6	H0YKD8;P46779;H0YMF4;H0YLP6	60S ribosomal protein L28	RPL28	18	17	10	11	1.16828	0.172505	-5.41428	-9.52379	-7.56735	-1.29243	-2.88297

## Sheet: proteinGroups
Protein IDs	Majority protein IDs	Peptide counts (all)	Peptide counts (razor+unique)	Peptide counts (unique)	Protein names	Gene names	Fasta headers	Number of proteins	Peptides	Razor + unique peptides	Unique peptides	Peptides expt1	Peptides expt2	Peptides expt3	Peptides expt4	Razor + unique peptides expt1	Razor + unique peptides expt2	Razor + unique peptides expt3	Razor + unique peptides expt4	Unique peptides expt1	Unique peptides expt2	Unique peptides expt3	Unique peptides expt4	Sequence coverage [%]	Unique + razor sequence coverage [%]	Unique sequence coverage [%]	Mol. weight [kDa]	Sequence length	Sequence lengths	Fraction average	Fraction 1	Fraction 2	Fraction 3	Fraction 4	Fraction 5	Q-value	Score	Identification type expt1	Identification type expt2	Identification type expt3	Identification type expt4	Ratio H/L	Ratio H/L normalized	Ratio H/L variability [%]	Ratio H/L count	Ratio H/L iso-count	Ratio H/L type	Ratio H/L expt1	Ratio H/L expt2
P06493;A0A024QZP7;E5RIU6;F8VXD2;F8VWX7;A0A2R8YD28;E5RGN0;A0A2R8YF61;E7EUK8;A0A2R8YEB7;Q9BVE2;A0A2R8Y7W5;H0YAZ9;A0A2R8Y644;F8VZ51;F8VTV8;A0A2R8Y4Z0;F8VZZ0;F8VYH9;F5H6Z0;Q07002;Q00537;Q00536;Q00534;O94921;Q96Q40;P50750;P11802;Q14004	P06493;A0A024QZP7;E5RIU6	6;6;5;1;1;1;1;1;1;1;1;1;1;1;1;1;1;1;1;1;1;1;1;1;1;1;1;1;1	6;6;5;1;1;1;1;1;1;1;1;1;1;1;1;1;1;1;1;1;1;1;1;1;1;1;1;1;1	5;5;4;0;0;0;0;0;0;0;0;0;0;0;0;0;0;0;0;0;0;0;0;0;0;0;0;0;0	Cyclin-dependent kinase 1	CDK1;CDC2	sp|P06493|CDK1_HUMAN Cyclin-dependent kinase 1 OS=Homo sapiens OX=9606 GN=CDK1 PE=1 SV=3;tr|A0A024QZP7|A0A024QZP7_HUMAN Cell division cycle 2, G1 to S and G2 to M, isoform CRA_a OS=Homo sapiens OX=9606 GN=CDK1 PE=1 SV=1;tr|E5RIU6|E5RIU6_HUMAN Cyclin-depend	29	6	6	5	2	1	2	3	2	1	2	3	1	0	2	2	24.2	24.2	21.5	34.095	297	297;297;189;132;203;456;393;915;340;143;324;1099;260;239;208;201;1308;186;170;470;474;523;496;326;469;435;372;303;1512	3.31			9	4		0	18.024	By MS/MS	By MS/MS	By MS/MS	By MS/MS	NaN	NaN	NaN	1	1	Median	NaN	NaN
A0A2R8YD12;A0A024QZX5;A0A087X1N8;P35237;A0A2R8Y6A7	A0A2R8YD12;A0A024QZX5;A0A087X1N8;P35237;A0A2R8Y6A7	7;7;7;7;5	7;7;7;7;5	7;7;7;7;5	Serpin B6	SERPINB6	tr|A0A2R8YD12|A0A2R8YD12_HUMAN Serpin B6 OS=Homo sapiens OX=9606 GN=SERPINB6 PE=1 SV=1;tr|A0A024QZX5|A0A024QZX5_HUMAN Serpin B6 OS=Homo sapiens OX=9606 GN=SERPINB6 PE=1 SV=1;tr|A0A087X1N8|A0A087X1N8_HUMAN Serpin B6 OS=Homo sapiens OX=9606 GN=SERPINB6 PE=1	5	7	7	7	5	1	2	4	5	1	2	4	5	1	2	4	32.5	32.5	32.5	38.124	332	332;380;395;376;171	3.62			8	6	2	0	54.383	By MS/MS	By MS/MS	By MS/MS	By MS/MS	NaN	NaN	NaN	1	1	Median	NaN	NaN
A0A024R4E5;Q00341;H0Y394;H7C0A4;C9JIZ1;C9J5E5;H7C2D1;H7BZC3;C9JZI8;C9JHZ8;C9JHS7;C9JES8;C9JK79;C9JT62;C9JHN6;C9JEJ8;C9JBS3;C9JQ82;C9JMQ6;C9J739;H7C3D0;C9JHS9	A0A024R4E5;Q00341;H0Y394	49;48;33;18;13;11;10;9;9;8;8;8;5;5;4;4;4;3;3;1;1;1	49;48;33;18;13;11;10;9;9;8;8;8;5;5;4;4;4;3;3;1;1;1	49;48;33;18;13;11;10;9;9;8;8;8;5;5;4;4;4;3;3;1;1;1	Vigilin	HDLBP	tr|A0A024R4E5|A0A024R4E5_HUMAN High density lipoprotein binding protein (Vigilin), isoform CRA_a OS=Homo sapiens OX=9606 GN=HDLBP PE=1 SV=1;sp|Q00341|VIGLN_HUMAN Vigilin OS=Homo sapiens OX=9606 GN=HDLBP PE=1 SV=2;tr|H0Y394|H0Y394_HUMAN Vigilin (Fragment) O	22	49	49	49	26	36	28	26	26	36	28	26	26	36	28	26	45.8	45.8	45.8	141.44	1268	1268;1268;973;332;224;221;308;267;164;141;126;147;128;96;81;79;69;53;46;19;126;17	1.54	91	107				0	323.31	By MS/MS	By MS/MS	By MS/MS	By MS/MS	0.1432	0.27262	126.83	31	31	Median	0.30844	0.1168
A0A024RA52;P25787;A0A7I2V2H3;A0A7I2YQP7;C9JCK5;H3BT36	A0A024RA52;P25787;A0A7I2V2H3;A0A7I2YQP7;C9JCK5	15;15;11;9;9;3	15;15;11;9;9;3	15;15;11;9;9;3	Proteasome subunit alpha type;Proteasome subunit alpha type-2	PSMA2	tr|A0A024RA52|A0A024RA52_HUMAN Proteasome subunit alpha type OS=Homo sapiens OX=9606 GN=PSMA2 PE=1 SV=1;sp|P25787|PSA2_HUMAN Proteasome subunit alpha type-2 OS=Homo sapiens OX=9606 GN=PSMA2 PE=1 SV=2;tr|A0A7I2V2H3|A0A7I2V2H3_HUMAN Proteasome subunit alpha	6	15	15	15	14	14	11	9	14	14	11	9	14	14	11	9	76.5	76.5	76.5	25.898	234	234;234;182;156;164;48	3.95	1	3	23	87	25	0	323.31	By MS/MS	By MS/MS	By MS/MS	By MS/MS	0.0043414	0.0071537	141.87	33	31	Linear	0.072137	0.089768
A0A0G2JLK6;G8JLL2;A0A0G2JK02;A0A0G2JIU6;A0A0G2JHB6;A0A0G2JKR3;A0A140T9Y1;A0A0G2JLL3;A0A0G2JLA3;A0A0G2JH76;A0A024RCQ8;A0A140T8X7;Q9UMR5	A0A0G2JLK6;G8JLL2;A0A0G2JK02;A0A0G2JIU6;A0A0G2JHB6;A0A0G2JKR3;A0A140T9Y1;A0A0G2JLL3;A0A0G2JLA3;A0A0G2JH76;A0A024RCQ8;A0A140T8X7;Q9UMR5	1;1;1;1;1;1;1;1;1;1;1;1;1	1;1;1;1;1;1;1;1;1;1;1;1;1	1;1;1;1;1;1;1;1;1;1;1;1;1	Lysosomal thioesterase PPT2	PPT2;hCG_1999928	tr|A0A0G2JLK6|A0A0G2JLK6_HUMAN Lysosomal thioesterase PPT2 OS=Homo sapiens OX=9606 GN=PPT2 PE=1 SV=1;tr|G8JLL2|G8JLL2_HUMAN Lysosomal thioesterase PPT2 (Fragment) OS=Homo sapiens OX=9606 GN=PPT2 PE=1 SV=1;tr|A0A0G2JK02|A0A0G2JK02_HUMAN Lysosomal thioestera	13	1	1	1	0	0	1	0	0	0	1	0	0	0	1	0	10.6	10.6	10.6	14.786	132	132;180;180;180;200;236;242;301;301;302;302;308;302	3			1			0	10.702			By MS/MS		NaN	NaN	NaN	1	1	Median	NaN	NaN
P46379;A0A7I2V508;A0A0G2JK23;A0A024RCR6;A0A7P0MQS5;A0A0G2JL47;A0A0G2JJM1;X6REW1;F6S6P2;F6X9W3;F6U341;H0Y4L1;F6WML8;A0A1B0GX79;A0A0G2JJR8;H0Y710;A0A7I2V3H1;F6XTU0;F6U1F2;F6UR09;F6VEM6;F6TC96	P46379;A0A7I2V508;A0A0G2JK23;A0A024RCR6;A0A7P0MQS5;A0A0G2JL47	16;16;16;16;16;14;7;7;7;3;3;3;3;3;3;3;3;3;3;3;3;2	16;16;16;16;16;14;7;7;7;3;3;3;3;3;3;3;3;3;3;3;3;2	16;16;16;16;16;14;7;7;7;3;3;3;3;3;3;3;3;3;3;3;3;2	Large proline-rich protein BAG6	BAG6;BAT3	sp|P46379|BAG6_HUMAN Large proline-rich protein BAG6 OS=Homo sapiens OX=9606 GN=BAG6 PE=1 SV=2;tr|A0A7I2V508|A0A7I2V508_HUMAN Large proline-rich protein BAG6 OS=Homo sapiens OX=9606 GN=BAG6 PE=1 SV=1;tr|A0A0G2JK23|A0A0G2JK23_HUMAN Large proline-rich protei	22	16	16	16	9	9	4	1	9	9	4	1	9	9	4	1	20.7	20.7	20.7	119.41	1132	1132;1173;1132;1126;1100;1077;742;742;515;259;262;136;244;243;232;226;225;215;206;197;258;158	1.63	10	17				0	84.499	By MS/MS	By MS/MS	By MS/MS	By MS/MS	0.47939	1.0179	138.36	6	6	Median	0.94532	0.14579
P11532;A0A7P0T8I2;A0A5H1ZRP8;A0A087WV90;H0Y304;A0A5H1ZRQ8;A0A5H1ZRP9;A0A5H1ZRQ1;A0A804HKR4;A0A7P0Z4P7;A0A5H1ZRP7;A0A804HJY0;A0A075B6G3;A0A7P0TAW7;A0A5H1ZRR9;A0A804HKY9;A0A7P0TAM6;A0A087WTU7;A0A7P0Z4Q6;H0Y3E8;A0A7P0Z4M9;A0A0S2Z3B2;A0A7P0TAX0;A0A7P0TA90;A0A7P0TAD9	P11532;A0A7P0T8I2;A0A5H1ZRP8;A0A087WV90;H0Y304;A0A5H1ZRQ8;A0A5H1ZRP9;A0A5H1ZRQ1;A0A804HKR4;A0A7P0Z4P7;A0A5H1ZRP7;A0A804HJY0;A0A075B6G3;A0A7P0TAW7;A0A5H1ZRR9;A0A804HKY9;A0A7P0TAM6;A0A087WTU7;A0A7P0Z4Q6;H0Y3E8	6;6;6;6;6;6;6;6;6;6;6;6;6;5;5;5;5;4;3;3;2;2;2;2;2	5;5;5;5;5;5;5;5;5;5;5;5;5;4;4;4;4;4;2;3;2;2;1;2;2	5;5;5;5;5;5;5;5;5;5;5;5;5;4;4;4;4;4;2;3;2;2;1;2;2	Dystrophin	DMD	sp|P11532|DMD_HUMAN Dystrophin OS=Homo sapiens OX=9606 GN=DMD PE=1 SV=3;tr|A0A7P0T8I2|A0A7P0T8I2_HUMAN Dystrophin OS=Homo sapiens OX=9606 GN=DMD PE=1 SV=1;tr|A0A5H1ZRP8|A0A5H1ZRP8_HUMAN Dystrophin OS=Homo sapiens OX=9606 GN=DMD PE=1 SV=1;tr|A0A087WV90|A0A0	25	6	5	5	5	0	1	1	4	0	1	1	4	0	1	1	2.5	2	2	426.74	3685	3685;594;3681;2341;1386;1243;1230;1225;1212;600;970;582;3685;584;1115;1133;507;1154;257;238;816;216;257;227;208	3			6			0	26.372	By MS/MS		By MS/MS	By MS/MS	NaN	NaN	NaN	1	1	Median	NaN	NaN
A0A075B7B5;B7ZM87;O75044;A0A286YEY3;P0DMP2;P0DJJ0;Q5VZB4;A0A087WW56;A0A075B743	A0A075B7B5;B7ZM87;O75044;A0A286YEY3;P0DMP2;P0DJJ0	5;5;5;3;3;3;2;1;1	5;5;5;3;3;3;2;1;1	3;3;3;2;2;2;1;0;0	SLIT-ROBO Rho GTPase-activating protein 2;SLIT-ROBO Rho GTPase-activating protein 2B;SLIT-ROBO Rho GTPase-activating protein 2C	SRGAP2;SRGAP2B;SRGAP2C	tr|A0A075B7B5|A0A075B7B5_HUMAN SLIT-ROBO Rho GTPase-activating protein 2 OS=Homo sapiens OX=9606 GN=SRGAP2 PE=1 SV=1;tr|B7ZM87|B7ZM87_HUMAN SLIT-ROBO Rho GTPase-activating protein 2 OS=Homo sapiens OX=9606 GN=SRGAP2 PE=1 SV=1;sp|O75044|SRGP2_HUMAN SLIT-ROB	9	5	5	3	5	2	1	2	5	2	1	2	3	1	0	1	8.6	8.6	5.6	90.908	789	789;1070;1071;459;458;459;450;92;118	2		10				0	68.997	By MS/MS	By MS/MS	By MS/MS	By MS/MS	NaN	NaN	NaN	0	0	Median	NaN	NaN
A0A087WT78;A0A7P0TAE1;H0YIV0;A0A7P0TAT8;P14625;A0A7P0TAY2;A0A7P0T917;A0A7P0T823;A0A7P0TBC2;A0A7P0T8R3;A0A7P0T885;A0A7P0Z405;F8W026;Q58FF3	A0A087WT78;A0A7P0TAE1;H0YIV0;A0A7P0TAT8;P14625;A0A7P0TAY2;A0A7P0T917;A0A7P0T823;A0A7P0TBC2	13;13;13;13;13;12;12;12;8;5;5;4;3;1	11;11;11;11;11;10;10;10;6;3;3;2;1;1	11;11;11;11;11;10;10;10;6;3;3;2;1;1	Endoplasmin	HSP90B1	tr|A0A087WT78|A0A087WT78_HUMAN Endoplasmin OS=Homo sapiens OX=9606 GN=HSP90B1 PE=1 SV=1;tr|A0A7P0TAE1|A0A7P0TAE1_HUMAN Endoplasmin OS=Homo sapiens OX=9606 GN=HSP90B1 PE=1 SV=1;tr|H0YIV0|H0YIV0_HUMAN Endoplasmin OS=Homo sapiens OX=9606 GN=HSP90B1 PE=1 SV=2;	14	13	11	11	8	3	6	8	6	1	4	6	6	1	4	6	18.8	16.9	16.9	86.589	751	751;789;796;814;803;661;719;813;465;251;274;163;48;399	2		17				0	35.085	By MS/MS	By MS/MS	By MS/MS	By MS/MS	0.46601	1.0114	341.58	3	3	Plateau	NaN	NaN
A0A087X0U3;A0A087WT87;A0A7P0TAG7;P43003;A0A7P0Z4R4	A0A087X0U3;A0A087WT87;A0A7P0TAG7;P43003;A0A7P0Z4R4	2;2;2;2;1	2;2;2;2;1	2;2;2;2;1	Amino acid transporter;Excitatory amino acid transporter 1	SLC1A3	tr|A0A087X0U3|A0A087X0U3_HUMAN Amino acid transporter OS=Homo sapiens OX=9606 GN=SLC1A3 PE=1 SV=1;tr|A0A087WT87|A0A087WT87_HUMAN Amino acid transporter OS=Homo sapiens OX=9606 GN=SLC1A3 PE=1 SV=1;tr|A0A7P0TAG7|A0A7P0TAG7_HUMAN Amino acid transporter OS=Hom	5	2	2	2	2	1	2	2	2	1	2	2	2	1	2	2	7.4	7.4	7.4	47.099	430	430;496;589;542;146	2.35	4	6	4	3		0	22.685	By MS/MS	By MS/MS	By MS/MS	By MS/MS	0.083298	0.12505	113.33	2	2	Median	NaN	NaN
A0A087WTP2;A0A087X1D8;A0A087WVN4;P14324	A0A087WTP2;A0A087X1D8;A0A087WVN4;P14324	1;1;1;1	1;1;1;1	1;1;1;1	Farnesyl pyrophosphate synthase	FDPS	tr|A0A087WTP2|A0A087WTP2_HUMAN Farnesyl pyrophosphate synthase OS=Homo sapiens OX=9606 GN=FDPS PE=1 SV=1;tr|A0A087X1D8|A0A087X1D8_HUMAN Farnesyl pyrophosphate synthase (Fragment) OS=Homo sapiens OX=9606 GN=FDPS PE=1 SV=1;tr|A0A087WVN4|A0A087WVN4_HUMAN Farn	4	1	1	1	1	0	0	0	1	0	0	0	1	0	0	0	22.5	22.5	22.5	8.6075	80	80;174;274;419	3			1			0.0069638	3.4552	By MS/MS				NaN	NaN	NaN	0	0	Median	NaN	NaN
Q1JUQ3;Q5W0X3;A0A087WZM5;A0A087WTS4;A0A087WV48;A0A7I2V3S6;P62942	Q1JUQ3;Q5W0X3;A0A087WZM5;A0A087WTS4;A0A087WV48;A0A7I2V3S6;P62942	1;1;1;1;1;1;1	1;1;1;1;1;1;1	1;1;1;1;1;1;1	Peptidyl-prolyl cis-trans isomerase;Peptidyl-prolyl cis-trans isomerase FKBP1A	FKBP12-Exin;FKBP1A	tr|Q1JUQ3|Q1JUQ3_HUMAN FK506 binding protein12 OS=Homo sapiens OX=9606 GN=FKBP1A PE=2 SV=1;tr|Q5W0X3|Q5W0X3_HUMAN FK506 binding protein12 OS=Homo sapiens OX=9606 GN=FKBP1A PE=1 SV=2;tr|A0A087WZM5|A0A087WZM5_HUMAN Peptidylprolyl isomerase OS=Homo sapiens OX	7	1	1	1	1	1	1	0	1	1	1	0	1	1	1	0	35.1	35.1	35.1	3.9655	37	37;89;94;97;116;129;108	5					3	0	12.066	By MS/MS	By MS/MS	By MS/MS		NaN	NaN	NaN	1	1	Median	NaN	NaN
A0A087WTZ5;E9PJ81;E9PRQ7;Q04323	A0A087WTZ5;E9PJ81;E9PRQ7;Q04323	2;2;2;2	2;2;2;2	2;2;2;2	UBX domain-containing protein 1	UBXN1	tr|A0A087WTZ5|A0A087WTZ5_HUMAN UBX domain-containing protein 1 OS=Homo sapiens OX=9606 GN=UBXN1 PE=1 SV=1;tr|E9PJ81|E9PJ81_HUMAN UBX domain-containing protein 1 (Fragment) OS=Homo sapiens OX=9606 GN=UBXN1 PE=1 SV=1;tr|E9PRQ7|E9PRQ7_HUMAN UBX domain-contain	4	2	2	2	0	0	2	0	0	0	2	0	0	0	2	0	11.8	11.8	11.8	27.015	238	238;290;293;297	3			3			0	7.7673			By MS/MS		0.28063	0.28951	163.55	2	2	Median	NaN	NaN
A6NNI4;A0A2R8Y478;A0A7I2V3T0;A0A7I2V3T7;G8JLH6;A0A087WU13;F5GXT1;P21926	A6NNI4;A0A2R8Y478;A0A7I2V3T0;A0A7I2V3T7;G8JLH6;A0A087WU13;F5GXT1;P21926	6;6;6;6;6;6;6;6	6;6;6;6;6;6;6;6	6;6;6;6;6;6;6;6	Tetraspanin;CD9 antigen	CD9	tr|A6NNI4|A6NNI4_HUMAN CD9 antigen OS=Homo sapiens OX=9606 GN=CD9 PE=1 SV=1;tr|A0A2R8Y478|A0A2R8Y478_HUMAN CD9 antigen OS=Homo sapiens OX=9606 GN=CD9 PE=1 SV=1;tr|A0A7I2V3T0|A0A7I2V3T0_HUMAN CD9 antigen OS=Homo sapiens OX=9606 GN=CD9 PE=1 SV=1;tr|A0A7I2V3T	8	6	6	6	6	5	3	3	6	5	3	3	6	5	3	3	30.8	30.8	30.8	17.764	159	159;159;216;218;251;255;270;228	2.77	20	19	19	21	9	0	323.31	By MS/MS	By MS/MS	By MS/MS	By MS/MS	0.049184	0.067556	32.887	58	50	Leave out requantified	0.077061	0.16646
A0A087WZG9;A0A087WXK2;A0A087WUL4;A0A087WX23;Q86TG7	A0A087WZG9;A0A087WXK2;A0A087WUL4;A0A087WX23;Q86TG7	2;2;2;2;2	2;2;2;2;2	2;2;2;2;2	Retrotransposon-derived protein PEG10	PEG10	tr|A0A087WZG9|A0A087WZG9_HUMAN Retrotransposon-derived protein PEG10 OS=Homo sapiens OX=9606 GN=PEG10 PE=1 SV=2;tr|A0A087WXK2|A0A087WXK2_HUMAN Retrotransposon-derived protein PEG10 OS=Homo sapiens OX=9606 GN=PEG10 PE=1 SV=1;tr|A0A087WUL4|A0A087WUL4_HUMAN R	5	2	2	2	1	2	2	2	1	2	2	2	1	2	2	2	7.2	7.2	7.2	40.489	359	359;707;741;783;708	2.64		4	7			0	72.11	By MS/MS	By MS/MS	By MS/MS	By MS/MS	NaN	NaN	NaN	0	0	Median	NaN	NaN
A0A087WUT6;O60841	A0A087WUT6;O60841	26;26	26;26	26;26	Eukaryotic translation initiation factor 5B	EIF5B	tr|A0A087WUT6|A0A087WUT6_HUMAN Eukaryotic translation initiation factor 5B OS=Homo sapiens OX=9606 GN=EIF5B PE=1 SV=1;sp|O60841|IF2P_HUMAN Eukaryotic translation initiation factor 5B OS=Homo sapiens OX=9606 GN=EIF5B PE=1 SV=4	2	26	26	26	18	14	8	8	18	14	8	8	18	14	8	8	30.6	30.6	30.6	138.68	1220	1220;1220	1.34	44	23				0	209.56	By MS/MS	By MS/MS	By MS/MS	By MS/MS	0.13718	0.32329	119.76	16	16	Median	0.10858	0.12577
A0A087WUZ3;Q01082;F8W6C1;A4QPE4;A0A087WYQ1;O15020;P11277	A0A087WUZ3;Q01082	54;54;18;2;2;2;1	54;54;18;2;2;2;1	53;53;17;1;1;1;0	Spectrin beta chain, non-erythrocytic 1	SPTBN1	tr|A0A087WUZ3|A0A087WUZ3_HUMAN Spectrin beta chain OS=Homo sapiens OX=9606 GN=SPTBN1 PE=1 SV=1;sp|Q01082|SPTB2_HUMAN Spectrin beta chain, non-erythrocytic 1 OS=Homo sapiens OX=9606 GN=SPTBN1 PE=1 SV=2	7	54	54	53	53	4	5	0	53	4	5	0	52	4	5	0	29.9	29.9	29.5	274.83	2366	2366;2364;690;934;2397;2390;2137	1	70					0	323.31	By MS/MS	By MS/MS	By MS/MS		0.21617	0.28307	70.521	15	15	Median	0.21617	NaN
A0A087WVC4;P22694;B1APF7;B1APG1;B1APG0;B1APG2;B1APF8;B1APF9;B1APG3	A0A087WVC4;P22694	3;3;1;1;1;1;1;1;1	3;3;1;1;1;1;1;1;1	1;1;1;1;1;1;1;1;1	cAMP-dependent protein kinase catalytic subunit beta	PRKACB	tr|A0A087WVC4|A0A087WVC4_HUMAN cAMP-dependent protein kinase OS=Homo sapiens OX=9606 GN=PRKACB PE=1 SV=1;sp|P22694|KAPCB_HUMAN cAMP-dependent protein kinase catalytic subunit beta OS=Homo sapiens OX=9606 GN=PRKACB PE=1 SV=2	9	3	3	1	2	0	2	3	2	0	2	3	1	0	1	1	10.1	10.1	3.6	39.236	338	338;351;186;197;206;209;214;245;264	3			7			0	9.2561	By MS/MS		By MS/MS	By MS/MS	NaN	NaN	NaN	1	1	Median	NaN	NaN
A0A087WVQ6;Q00610;J3KS13;J3KRF5;J3KSQ2;J3QL20	A0A087WVQ6;Q00610	190;190;72;18;14;11	190;190;72;18;14;11	137;137;41;0;13;11	Clathrin heavy chain;Clathrin heavy chain 1	CLTC	tr|A0A087WVQ6|A0A087WVQ6_HUMAN Clathrin heavy chain OS=Homo sapiens OX=9606 GN=CLTC PE=1 SV=1;sp|Q00610|CLH1_HUMAN Clathrin heavy chain 1 OS=Homo sapiens OX=9606 GN=CLTC PE=1 SV=5	6	190	190	137	176	159	121	147	176	159	121	147	124	113	84	101	86.7	86.7	69.7	192.06	1679	1679;1675;612;131;122;97	1.63	1959	1564	314	68	19	0	323.31	By MS/MS	By MS/MS	By MS/MS	By MS/MS	0.10915	0.21892	36.202	2522	1173	Leave out requantified	0.10016	0.11241
131165;131166;131167;131168;131169;131170;131171;131172;131173;131174;131175;131176;131177;131178;131179;131180;131181;131182;131183;131184;131185;131186;131187;131188;131189;131190;131191;131192;131193;131194;131195;131196;131197;131198;131199;131200;131201;131202;131203;131204;131205;131206;131207;131208;131209;131210;131211;131212;131213;131214;131624;131625;131626;131627;131628;131629;131630;…	446;1954;4677;4691;6042;6053;6215;6410;7202;7207;8282;8352;10186;10518;11771;11802;12449;14689;14744;15365;15788;16093;16109;17189;17475;17881;17896;17905;23581;23587;23666;23678;24530;24780;24819;26653;26690;27463;27791;29481;29770;31203;33327;34757;34775;35071;35307;35937;35955;37454;37457;38439;38659;41572;42135;42711;42754;43019;43048;51768;51770;52698;52735;52750;52847;52869;53214;55758;5629…	18;19;20;21;22;23;24;25;26;27;28;29;30;31;32;33;34;35;36;37;38;39;40;41;42;43;44;45;46;47	32;55;73;99;103;108;136;185;210;268;299;591;594;608;674;1000;1045;1142;1275;1306;1318;1320;1336;1382;1383;1428;1542;1596;1600;1607	-1;-1;-1;-1;-1;-1
A0A087WVZ9;A0A0A0MQR7;P19388	A0A087WVZ9;A0A0A0MQR7;P19388	1;1;1	1;1;1	1;1;1	DNA-directed RNA polymerases I, II, and III subunit RPABC1	POLR2E	tr|A0A087WVZ9|A0A087WVZ9_HUMAN DNA-directed RNA polymerase II subunit E OS=Homo sapiens OX=9606 GN=POLR2E PE=1 SV=1;tr|A0A0A0MQR7|A0A0A0MQR7_HUMAN DNA-directed RNA polymerase II subunit E OS=Homo sapiens OX=9606 GN=POLR2E PE=1 SV=1;sp|P19388|RPAB1_HUMAN DN	3	1	1	1	0	0	1	0	0	0	1	0	0	0	1	0	9.2	9.2	9.2	21.459	184	184;204;210	4				1		0.0051619	3.6174			By MS/MS		NaN	NaN	NaN	0	0	Median	NaN	NaN
A0A087WW40;Q9Y371	A0A087WW40;Q9Y371	19;19	19;19	18;18	Endophilin-B1	SH3GLB1	tr|A0A087WW40|A0A087WW40_HUMAN Endophilin-B1 OS=Homo sapiens OX=9606 GN=SH3GLB1 PE=1 SV=1;sp|Q9Y371|SHLB1_HUMAN Endophilin-B1 OS=Homo sapiens OX=9606 GN=SH3GLB1 PE=1 SV=1	2	19	19	18	3	12	15	12	3	12	15	12	3	11	14	11	44.2	44.2	42.1	44.26	394	394;365	3.12		3	53	11		0	323.31	By MS/MS	By MS/MS	By MS/MS	By MS/MS	0.20493	0.21825	66.835	44	26	Leave out requantified	0.43808	0.18897
J3QQH7;J3QLE9;E9PJ21;A0A087WWI4;A0A0G2JRS0;A0A8Q3SHG4;A0A087X054;K7EQK2;A0A494C039;Q9Y4L1	J3QQH7;J3QLE9;E9PJ21;A0A087WWI4;A0A0G2JRS0;A0A8Q3SHG4;A0A087X054;K7EQK2;A0A494C039;Q9Y4L1	2;2;2;2;2;2;2;2;2;2	2;2;2;2;2;2;2;2;2;2	2;2;2;2;2;2;2;2;2;2	Hypoxia up-regulated protein 1	HYOU1	tr|J3QQH7|J3QQH7_HUMAN Hypoxia up-regulated protein 1 (Fragment) OS=Homo sapiens OX=9606 GN=HYOU1 PE=1 SV=3;tr|J3QLE9|J3QLE9_HUMAN Hypoxia up-regulated protein 1 (Fragment) OS=Homo sapiens OX=9606 GN=HYOU1 PE=1 SV=2;tr|E9PJ21|E9PJ21_HUMAN Hypoxia up-regula	10	2	2	2	2	0	0	0	2	0	0	0	2	0	0	0	4.2	4.2	4.2	67.249	602	602;653;656;677;678;904;937;946;1000;999	2		2				0.0029426	4.3503	By MS/MS				NaN	NaN	NaN	0	0	Median	NaN	NaN
A0A087WWN8;H0Y9S9;A0A087WZV0;O43314	A0A087WWN8;H0Y9S9;A0A087WZV0;O43314	1;1;1;1	1;1;1;1	1;1;1;1	Inositol hexakisphosphate and diphosphoinositol-pentakisphosphate kinase 2	PPIP5K2	tr|A0A087WWN8|A0A087WWN8_HUMAN Inositol hexakisphosphate and diphosphoinositol-pentakisphosphate kinase 2 (Fragment) OS=Homo sapiens OX=9606 GN=PPIP5K2 PE=1 SV=1;tr|H0Y9S9|H0Y9S9_HUMAN Inositol hexakisphosphate and diphosphoinositol-pentakisphosphate kinas	4	1	1	1	0	0	0	1	0	0	0	1	0	0	0	1	5.9	5.9	5.9	39.651	357	357;398;1278;1243	2		1				0.0074108	3.3938				By MS/MS	NaN	NaN	NaN	0	0	Median	NaN	NaN
A0A087WX61;Q01151	A0A087WX61;Q01151	3;3	3;3	3;3	CD83 antigen	CD83	tr|A0A087WX61|A0A087WX61_HUMAN CD83 antigen OS=Homo sapiens OX=9606 GN=CD83 PE=1 SV=1;sp|Q01151|CD83_HUMAN CD83 antigen OS=Homo sapiens OX=9606 GN=CD83 PE=1 SV=1	2	3	3	3	3	0	0	1	3	0	0	1	3	0	0	1	22.6	22.6	22.6	16.625	146	146;205	5					4	0	8.5512	By MS/MS			By MS/MS	NaN	NaN	NaN	1	1	Median	NaN	NaN
A0A087WX95;A0A087WVK5;A0A087WYU8	A0A087WX95;A0A087WVK5	12;6;3	2;2;2	2;2;2		RUSC1	tr|A0A087WX95|A0A087WX95_HUMAN AP-4 complex accessory subunit RUSC1 (Fragment) OS=Homo sapiens OX=9606 GN=RUSC1 PE=1 SV=1;tr|A0A087WVK5|A0A087WVK5_HUMAN AP-4 complex accessory subunit RUSC1 (Fragment) OS=Homo sapiens OX=9606 GN=RUSC1 PE=1 SV=1	3	12	2	2	9	8	10	5	2	1	1	2	2	1	1	2	64.6	5.5	5.5	29.111	271	271;265;105	3			7			0	70.976	By MS/MS	By MS/MS	By MS/MS	By MS/MS	0.38368	0.83634	122.97	2	2	Median	NaN	NaN
A0A087WXK5;Q9BZC7;H0Y8D6;H0Y8C9;E9PGB2	A0A087WXK5;Q9BZC7;H0Y8D6;H0Y8C9	23;23;14;12;6	23;23;14;12;6	23;23;14;12;6	ATP-binding cassette sub-family A member 2	ABCA2	tr|A0A087WXK5|A0A087WXK5_HUMAN ATP-binding cassette sub-family A member 2 OS=Homo sapiens OX=9606 GN=ABCA2 PE=1 SV=1;sp|Q9BZC7|ABCA2_HUMAN ATP-binding cassette sub-family A member 2 OS=Homo sapiens OX=9606 GN=ABCA2 PE=1 SV=4;tr|H0Y8D6|H0Y8D6_HUMAN ATP-bind	5	23	23	23	16	3	6	4	16	3	6	4	16	3	6	4	13.7	13.7	13.7	273	2466	2466;2435;1441;1066;989	1.12	30		2			0	216.62	By MS/MS	By MS/MS	By MS/MS	By MS/MS	0.34652	0.55475	32.424	18	14	Leave out requantified	0.37508	NaN
A0A087WXL6;Q9H270;B7Z879;A0A0G2JS92	A0A087WXL6;Q9H270;B7Z879	4;4;3;1	4;4;3;1	4;4;3;1	Vacuolar protein sorting-associated protein 11 homolog	VPS11	tr|A0A087WXL6|A0A087WXL6_HUMAN Vacuolar protein sorting-associated protein 11 homolog OS=Homo sapiens OX=9606 GN=VPS11 PE=1 SV=1;sp|Q9H270|VPS11_HUMAN Vacuolar protein sorting-associated protein 11 homolog OS=Homo sapiens OX=9606 GN=VPS11 PE=1 SV=1;tr|B7Z8	4	4	4	4	2	1	1	0	2	1	1	0	2	1	1	0	5.3	5.3	5.3	107.81	941	941;941;931;484	2		4				0	24.716	By MS/MS	By MS/MS	By MS/MS		NaN	NaN	NaN	0	0	Median	NaN	NaN
A0A087WXM6;J3QQT2;J3KRX5;A0A0A6YYL6;P18621;J3QLC8;A0A0A0MRF8;J3KRB3;A0A087WWH0;J3QS96;A0A087WY81;J3KSJ0	A0A087WXM6;J3QQT2;J3KRX5;A0A0A6YYL6;P18621;J3QLC8;A0A0A0MRF8;J3KRB3;A0A087WWH0;J3QS96;A0A087WY81	16;16;16;16;16;13;13;12;12;12;8;4	16;16;16;16;16;13;13;12;12;12;8;4	16;16;16;16;16;13;13;12;12;12;8;4	60S ribosomal protein L17	RPL17;RPL17-C18orf32	tr|A0A087WXM6|A0A087WXM6_HUMAN 60S ribosomal protein L17 (Fragment) OS=Homo sapiens OX=9606 GN=RPL17 PE=1 SV=1;tr|J3QQT2|J3QQT2_HUMAN 60S ribosomal protein L17 (Fragment) OS=Homo sapiens OX=9606 GN=RPL17 PE=1 SV=1;tr|J3KRX5|J3KRX5_HUMAN 60S ribosomal prote	12	16	16	16	16	14	11	13	16	14	11	13	16	14	11	13	63.3	63.3	63.3	19.586	169	169;171;174;228;184;174;190;129;131;138;97;56	3.73	11	9	59	204	27	0	253.02	By MS/MS	By MS/MS	By MS/MS	By MS/MS	0.026741	0.11089	76.008	77	72	Leave out requantified	0.083105	0.0078822
P50895;A0A087WXM8;K7ENU8	P50895;A0A087WXM8;K7ENU8	5;5;3	5;5;3	5;5;3	Basal cell adhesion molecule	BCAM	sp|P50895|BCAM_HUMAN Basal cell adhesion molecule OS=Homo sapiens OX=9606 GN=BCAM PE=1 SV=2;tr|A0A087WXM8|A0A087WXM8_HUMAN Basal cell adhesion molecule OS=Homo sapiens OX=9606 GN=BCAM PE=1 SV=1;tr|K7ENU8|K7ENU8_HUMAN Basal cell adhesion molecule (Fragment)	3	5	5	5	2	3	3	0	2	3	3	0	2	3	3	0	9.7	9.7	9.7	67.404	628	628;588;286	2		8				0	9.1049	By MS/MS	By MS/MS	By MS/MS		NaN	NaN	NaN	1	1	Median	NaN	NaN
Q9NP79;A0A087WY55;Q5TGM0	Q9NP79;A0A087WY55;Q5TGM0	2;2;1	2;2;1	2;2;1	Vacuolar protein sorting-associated protein VTA1 homolog	VTA1	sp|Q9NP79|VTA1_HUMAN Vacuolar protein sorting-associated protein VTA1 homolog OS=Homo sapiens OX=9606 GN=VTA1 PE=1 SV=1;tr|A0A087WY55|A0A087WY55_HUMAN Chromosome 6 open reading frame 55, isoform CRA_b OS=Homo sapiens OX=9606 GN=VTA1 PE=1 SV=1;tr|Q5TGM0|Q5T	3	2	2	2	2	0	0	0	2	0	0	0	2	0	0	0	7.2	7.2	7.2	33.879	307	307;280;249	3			2			0.0028986	4.036	By MS/MS				NaN	NaN	NaN	0	0	Median	NaN	NaN
A0A087WY82;Q9Y624	A0A087WY82;Q9Y624	4;4	4;4	4;4	Junctional adhesion molecule A	F11R	tr|A0A087WY82|A0A087WY82_HUMAN Junctional adhesion molecule A OS=Homo sapiens OX=9606 GN=F11R PE=1 SV=1;sp|Q9Y624|JAM1_HUMAN Junctional adhesion molecule A OS=Homo sapiens OX=9606 GN=F11R PE=1 SV=1	2	4	4	4	2	4	1	2	2	4	1	2	2	4	1	2	19.7	19.7	19.7	30.197	279	279;299	3.27		1	7	2	1	0	23.81	By MS/MS	By MS/MS	By MS/MS	By MS/MS	0.16168	0.19672	71.807	3	3	Median	NaN	0.16965
D6RFM0;D6RAH7;H9KV45;A0A0A0MQU3;A0A087WY85;P62837;P61077;D6RAW0	D6RFM0;D6RAH7;H9KV45;A0A0A0MQU3;A0A087WY85;P62837;P61077;D6RAW0	2;2;2;2;2;2;2;1	2;2;2;2;2;2;2;1	2;2;2;2;2;2;2;1	Ubiquitin-conjugating enzyme E2 D2;Ubiquitin-conjugating enzyme E2 D3	UBE2D2;UBE2D3	tr|D6RFM0|D6RFM0_HUMAN Ubiquitin-conjugating enzyme E2 D2 (Fragment) OS=Homo sapiens OX=9606 GN=UBE2D2 PE=1 SV=1;tr|D6RAH7|D6RAH7_HUMAN Ubiquitin-conjugating enzyme E2 D3 OS=Homo sapiens OX=9606 GN=UBE2D3 PE=1 SV=1;tr|H9KV45|H9KV45_HUMAN Ubiquitin-conjugat	8	2	2	2	1	0	1	2	1	0	1	2	1	0	1	2	35.7	35.7	35.7	11.065	98	98;118;141;147;148;147;147;72	4				5		0	11.694	By MS/MS		By MS/MS	By MS/MS	0.098082	0.22604	125.52	2	2	Median	NaN	NaN
F8VVN7;F8W098;H0YIA4;A0A087WYD4;Q9BVX2;F8W120;F8VWX5	F8VVN7;F8W098;H0YIA4;A0A087WYD4;Q9BVX2;F8W120;F8VWX5	3;3;3;3;3;2;2	3;3;3;3;3;2;2	3;3;3;3;3;2;2	Transmembrane protein 106C	TMEM106C	tr|F8VVN7|F8VVN7_HUMAN Transmembrane protein 106C OS=Homo sapiens OX=9606 GN=TMEM106C PE=1 SV=1;tr|F8W098|F8W098_HUMAN Transmembrane protein 106C OS=Homo sapiens OX=9606 GN=TMEM106C PE=1 SV=1;tr|H0YIA4|H0YIA4_HUMAN Transmembrane protein 106C (Fragment) OS=	7	3	3	3	1	1	1	3	1	1	1	3	1	1	1	3	73.8	73.8	73.8	9.4614	84	84;86;109;181;250;65;70	4.44			1	3	5	0	28.224	By MS/MS	By MS/MS	By MS/MS	By MS/MS	NaN	NaN	NaN	1	1	Median	NaN	NaN
M0QZR8;A0A087WYJ2;A0A2R8Y705;M0R2B7;P28340;A0A2R8Y7K6;M0QXE6	M0QZR8;A0A087WYJ2;A0A2R8Y705;M0R2B7;P28340;A0A2R8Y7K6	4;4;4;4;4;3;1	4;4;4;4;4;3;1	4;4;4;4;4;3;1	DNA polymerase;DNA polymerase delta catalytic subunit	POLD1	tr|M0QZR8|M0QZR8_HUMAN DNA polymerase OS=Homo sapiens OX=9606 GN=POLD1 PE=1 SV=1;tr|A0A087WYJ2|A0A087WYJ2_HUMAN DNA polymerase OS=Homo sapiens OX=9606 GN=POLD1 PE=1 SV=1;tr|A0A2R8Y705|A0A2R8Y705_HUMAN DNA polymerase OS=Homo sapiens OX=9606 GN=POLD1 PE=1 SV	7	4	4	4	3	1	0	0	3	1	0	0	3	1	0	0	6.4	6.4	6.4	111.68	1009	1009;1083;1109;1133;1107;762;289	2		4				0	9.9133	By MS/MS	By MS/MS			NaN	NaN	NaN	0	0	Median	NaN	NaN
A0A087WYL5;Q6UXD5;H3BN26	A0A087WYL5;Q6UXD5	7;6;3	7;6;3	7;6;3	Seizure 6-like protein 2	SEZ6L2	tr|A0A087WYL5|A0A087WYL5_HUMAN Seizure 6-like protein 2 OS=Homo sapiens OX=9606 GN=SEZ6L2 PE=1 SV=1;sp|Q6UXD5|SE6L2_HUMAN Seizure 6-like protein 2 OS=Homo sapiens OX=9606 GN=SEZ6L2 PE=1 SV=2	3	7	7	7	3	6	1	0	3	6	1	0	3	6	1	0	13.5	13.5	13.5	99.133	923	923;910;303	1	12					0	43.578	By MS/MS	By MS/MS	By MS/MS		0.3139	0.744	36.403	5	5	Median	NaN	0.3139
Q15185;A0A087WYT3;B4DDC6	Q15185;A0A087WYT3	3;3;1	3;3;1	3;3;1	Prostaglandin E synthase 3	PTGES3	sp|Q15185|TEBP_HUMAN Prostaglandin E synthase 3 OS=Homo sapiens OX=9606 GN=PTGES3 PE=1 SV=1;tr|A0A087WYT3|A0A087WYT3_HUMAN Prostaglandin E synthase 3 OS=Homo sapiens OX=9606 GN=PTGES3 PE=1 SV=1	3	3	3	3	2	1	0	3	2	1	0	3	2	1	0	3	26.2	26.2	26.2	18.697	160	160;164;124	4				6		0	28.852	By MS/MS	By MS/MS		By MS/MS	0.061916	0.13093	162.17	3	3	Plateau	NaN	NaN
A0A087WZ85;A0A0A0MSX4;Q9Y6N7	A0A087WZ85;A0A0A0MSX4;Q9Y6N7	3;3;3	3;3;3	3;3;3	Roundabout homolog 1	ROBO1	tr|A0A087WZ85|A0A087WZ85_HUMAN Roundabout homolog 1 OS=Homo sapiens OX=9606 GN=ROBO1 PE=1 SV=1;tr|A0A0A0MSX4|A0A0A0MSX4_HUMAN Roundabout homolog 1 OS=Homo sapiens OX=9606 GN=ROBO1 PE=1 SV=1;sp|Q9Y6N7|ROBO1_HUMAN Roundabout homolog 1 OS=Homo sapiens OX=9606	3	3	3	3	3	0	0	0	3	0	0	0	3	0	0	0	2.8	2.8	2.8	166.73	1525	1525;1531;1651	1	3					0.0020305	4.9685	By MS/MS				NaN	NaN	NaN	0	0	Median	NaN	NaN
A0A0G2JNH2;A0A7I2V5U5;G5E9E7;A0A087X0K9;G3V1L9;Q07157	A0A0G2JNH2;A0A7I2V5U5;G5E9E7;A0A087X0K9;G3V1L9;Q07157	1;1;1;1;1;1	1;1;1;1;1;1	1;1;1;1;1;1	Tight junction protein ZO-1	TJP1	tr|A0A0G2JNH2|A0A0G2JNH2_HUMAN Tight junction protein ZO-1 OS=Homo sapiens OX=9606 GN=TJP1 PE=1 SV=1;tr|A0A7I2V5U5|A0A7I2V5U5_HUMAN Tight junction protein ZO-1 OS=Homo sapiens OX=9606 GN=TJP1 PE=1 SV=1;tr|G5E9E7|G5E9E7_HUMAN Tight junction protein 1 (Zona	6	1	1	1	1	0	0	0	1	0	0	0	1	0	0	0	1.1	1.1	1.1	187.85	1676	1676;1688;1692;1768;1861;1748	1	1					0	10.029	By MS/MS				NaN	NaN	NaN	0	0	Median	NaN	NaN
A0A3B3ISI6;A0A087X0N2;O15243	A0A3B3ISI6;A0A087X0N2;O15243	1;1;1	1;1;1	1;1;1	Leptin receptor gene-related protein	LEPROT	tr|A0A3B3ISI6|A0A3B3ISI6_HUMAN Leptin receptor gene-related protein OS=Homo sapiens OX=9606 GN=LEPROT PE=1 SV=1;tr|A0A087X0N2|A0A087X0N2_HUMAN Leptin receptor gene-related protein OS=Homo sapiens OX=9606 GN=LEPROT PE=1 SV=1;sp|O15243|OBRG_HUMAN Leptin rece	3	1	1	1	1	1	0	1	1	1	0	1	1	1	0	1	9.1	9.1	9.1	15.696	143	143;140;131	2.18	4	3	2	2		0	21.875	By MS/MS	By MS/MS		By MS/MS	0.77628	1.3053	83.873	2	1	Median	NaN	NaN
P53365;A0A087X1E4;E9PRV8	P53365;A0A087X1E4	7;7;2	7;7;2	7;7;2	Arfaptin-2	ARFIP2	sp|P53365|ARFP2_HUMAN Arfaptin-2 OS=Homo sapiens OX=9606 GN=ARFIP2 PE=1 SV=1;tr|A0A087X1E4|A0A087X1E4_HUMAN Arfaptin-2 OS=Homo sapiens OX=9606 GN=ARFIP2 PE=1 SV=1	3	7	7	7	1	4	5	1	1	4	5	1	1	4	5	1	30.2	30.2	30.2	37.855	341	341;374;202	2.92		1	11			0	90.285	By MS/MS	By MS/MS	By MS/MS	By MS/MS	0.18819	0.19831	119.3	2	2	Median	NaN	NaN
A0A087X1K9;E5RGR0;O75608;E5RJ48	A0A087X1K9;E5RGR0;O75608;E5RJ48	3;3;3;2	3;3;3;2	2;2;2;2	Acyl-protein thioesterase 1	LYPLA1	tr|A0A087X1K9|A0A087X1K9_HUMAN Palmitoyl-protein hydrolase OS=Homo sapiens OX=9606 GN=LYPLA1 PE=1 SV=1;tr|E5RGR0|E5RGR0_HUMAN Palmitoyl-protein hydrolase (Fragment) OS=Homo sapiens OX=9606 GN=LYPLA1 PE=1 SV=1;sp|O75608|LYPA1_HUMAN Acyl-protein thioesterase	4	3	3	2	3	0	0	1	3	0	0	1	2	0	0	1	38	38	22.3	17.981	166	166;197;230;90	4.25				3	1	0	13.211	By MS/MS			By MS/MS	NaN	NaN	NaN	0	0	Median	NaN	NaN
A0A087X1Z3;Q9UL46;H0YM70;H0YKU2	A0A087X1Z3;Q9UL46;H0YM70	12;12;11;3	12;12;11;3	12;12;11;3	Proteasome activator complex subunit 2	PSME2	tr|A0A087X1Z3|A0A087X1Z3_HUMAN Proteasome activator complex subunit 2 OS=Homo sapiens OX=9606 GN=PSME2 PE=1 SV=1;sp|Q9UL46|PSME2_HUMAN Proteasome activator complex subunit 2 OS=Homo sapiens OX=9606 GN=PSME2 PE=1 SV=4;tr|H0YM70|H0YM70_HUMAN Proteasome activ	4	12	12	12	5	5	11	9	5	5	11	9	5	5	11	9	60.2	60.2	60.2	29.126	254	254;239;228;85	3.55	1	2	29	38	3	0	246.8	By MS/MS	By MS/MS	By MS/MS	By MS/MS	0.10949	0.13722	99.883	23	23	Median	0.33604	0.24043
A0A087X256;Q2M389;F8VYH7;F8W1W1;F8VQX3;F8VNZ5;R4GMM5	A0A087X256;Q2M389	21;21;5;3;1;1;1	21;21;5;3;1;1;1	21;21;5;3;1;1;1	WASH complex subunit 7	KIAA1033	tr|A0A087X256|A0A087X256_HUMAN WASH complex subunit 4 OS=Homo sapiens OX=9606 GN=WASHC4 PE=1 SV=1;sp|Q2M389|WASC4_HUMAN WASH complex subunit 4 OS=Homo sapiens OX=9606 GN=WASHC4 PE=1 SV=2	7	21	21	21	14	10	9	5	14	10	9	5	14	10	9	5	25.4	25.4	25.4	136.5	1174	1174;1173;189;116;41;48;62	1.92	4	44				0	120.81	By MS/MS	By MS/MS	By MS/MS	By MS/MS	0.21316	0.45006	87.166	13	13	Median	0.21308	0.25624
A0A8Q3SIA5;A0A8Q3SI92;A0A8Q3SI47;A0A8Q3SI70;A0A087X2C4;O60245	A0A8Q3SIA5;A0A8Q3SI92;A0A8Q3SI47;A0A8Q3SI70;A0A087X2C4;O60245	5;5;5;5;5;5	5;5;5;5;5;5	5;5;5;5;5;5	Protocadherin-7	PCDH7	tr|A0A8Q3SIA5|A0A8Q3SIA5_HUMAN Protocadherin-7 OS=Homo sapiens OX=9606 GN=PCDH7 PE=4 SV=1;tr|A0A8Q3SI92|A0A8Q3SI92_HUMAN Protocadherin-7 OS=Homo sapiens OX=9606 GN=PCDH7 PE=4 SV=1;tr|A0A8Q3SI47|A0A8Q3SI47_HUMAN Protocadherin-7 OS=Homo sapiens OX=9606 GN=PC	6	5	5	5	4	3	0	2	4	3	0	2	4	3	0	2	7.1	7.1	7.1	115.57	1065	1065;1219;1225;1255;1269;1069	1.67	3	6				0	27.097	By MS/MS	By MS/MS		By MS/MS	NaN	NaN	NaN	1	1	Median	NaN	NaN
A0A087X2D0;P84103;A0A0B4J1Z1;C9JAB2;Q16629	A0A087X2D0;P84103	3;3;1;1;1	3;3;1;1;1	3;3;1;1;1	Serine/arginine-rich splicing factor 3	SRSF3	tr|A0A087X2D0|A0A087X2D0_HUMAN Serine/arginine-rich-splicing factor 3 OS=Homo sapiens OX=9606 GN=SRSF3 PE=1 SV=1;sp|P84103|SRSF3_HUMAN Serine/arginine-rich splicing factor 3 OS=Homo sapiens OX=9606 GN=SRSF3 PE=1 SV=1	5	3	3	3	2	2	0	0	2	2	0	0	2	2	0	0	31.6	31.6	31.6	10.32	95	95;164;137;235;238	2	4			2		0.0010565	5.9327	By MS/MS	By MS/MS			0.37338	0.49649	98.748	2	2	Median	0.37338	NaN
A0A8I5KU01;H0YJD4;H0YJP0;A0A8I5QJU2;A0A087X2H1;Q9ULT8;A0A8I5KUD6;G3V4V5	A0A8I5KU01;H0YJD4;H0YJP0;A0A8I5QJU2;A0A087X2H1;Q9ULT8;A0A8I5KUD6	5;5;5;5;5;5;3;2	5;5;5;5;5;5;3;2	5;5;5;5;5;5;3;2	E3 ubiquitin-protein ligase HECTD1	HECTD1	tr|A0A8I5KU01|A0A8I5KU01_HUMAN E3 ubiquitin-protein ligase OS=Homo sapiens OX=9606 GN=HECTD1 PE=1 SV=1;tr|H0YJD4|H0YJD4_HUMAN E3 ubiquitin-protein ligase OS=Homo sapiens OX=9606 GN=HECTD1 PE=1 SV=3;tr|H0YJP0|H0YJP0_HUMAN E3 ubiquitin-protein ligase OS=Homo	8	5	5	5	2	1	2	0	2	1	2	0	2	1	2	0	3.8	3.8	3.8	251.38	2247	2247;2329;2520;2563;2608;2610;1176;391	1	5					0	23.74	By MS/MS	By MS/MS	By MS/MS		NaN	NaN	NaN	1	0	Median	NaN	NaN
A0A087X2I1;P62333;H0YJC0;H0YJS8;H0YJX2;H0YJE9;H0YJT1;H0YJD2;H0YJY8	A0A087X2I1;P62333;H0YJC0	22;22;13;10;3;3;3;1;1	22;22;13;10;3;3;3;1;1	22;22;13;10;3;3;3;1;1	26S protease regulatory subunit 10B	PSMC6	tr|A0A087X2I1|A0A087X2I1_HUMAN 26S proteasome regulatory subunit 10B OS=Homo sapiens OX=9606 GN=PSMC6 PE=1 SV=1;sp|P62333|PRS10_HUMAN 26S proteasome regulatory subunit 10B OS=Homo sapiens OX=9606 GN=PSMC6 PE=1 SV=1;tr|H0YJC0|H0YJC0_HUMAN 26S proteasome reg	9	22	22	22	21	21	16	11	21	21	16	11	21	21	16	11	63	63	63	45.796	403	403;389;262;194;67;70;97;33;36	3.11	3	18	148	47		0	275.64	By MS/MS	By MS/MS	By MS/MS	By MS/MS	0.0047896	0.0057202	140.08	64	64	Linear	0.071881	0.0039636
A0A0A0MT38;Q6ZSL5;A0A088AWN3;A0A804HIE8;Q9BZ29;A0A0D9SFH5	A0A0A0MT38;Q6ZSL5;A0A088AWN3;A0A804HIE8;Q9BZ29;A0A0D9SFH5	2;2;2;2;2;1	2;2;2;2;2;1	2;2;2;2;2;1	Dedicator of cytokinesis protein 9	DOCK9	tr|A0A0A0MT38|A0A0A0MT38_HUMAN Dedicator of cytokinesis 9, isoform CRA_b OS=Homo sapiens OX=9606 GN=DOCK9 PE=1 SV=2;tr|Q6ZSL5|Q6ZSL5_HUMAN Dedicator of cytokinesis protein 9 OS=Homo sapiens OX=9606 GN=DOCK9 PE=1 SV=1;tr|A0A088AWN3|A0A088AWN3_HUMAN Dedicato	6	2	2	2	2	0	0	0	2	0	0	0	2	0	0	0	3.3	3.3	3.3	142.67	1254	1254;1393;2081;2092;2069;705	1	2					0.0010488	5.757	By MS/MS				NaN	NaN	NaN	0	0	Median	NaN	NaN
A0A494C0S2;A0A090HNM7;A0A1W2PS85;R4GMW8;P28715	A0A494C0S2;A0A090HNM7;A0A1W2PS85;R4GMW8;P28715	2;2;2;2;2	2;2;2;2;2	2;2;2;2;2	DNA repair protein complementing XP-G cells	ERCC5-201;BIVM-ERCC5;ERCC5	tr|A0A494C0S2|A0A494C0S2_HUMAN DNA excision repair protein ERCC-5 OS=Homo sapiens OX=9606 GN=ERCC5 PE=1 SV=1;tr|A0A090HNM7|A0A090HNM7_HUMAN DNA excision repair protein ERCC-5 OS=Homo sapiens OX=9606 GN=ERCC5 PE=2 SV=1;tr|A0A1W2PS85|A0A1W2PS85_HUMAN BIVM-ER	5	2	2	2	1	1	0	0	1	1	0	0	1	1	0	0	2.9	2.9	2.9	101.35	904	904;1018;1411;1640;1186	1.5	1	1				0.002008	4.7654	By MS/MS	By MS/MS			NaN	NaN	NaN	0	0	Median	NaN	NaN
P30566;A0A7P0Z472;A0A7P0T9A7;A0A096LNY6;A0A1B0GTJ7;A0A1B0GWJ0;A0A096LNY5;A0A0A6YY92;A0A7P0T8E4;A0A1B0GTG9;A0A1B0GWF8;A0A096LP92;A0A096LNY4;A0A096LPA2;A0A096LP72;B4DEP1;A0A096LP76;A0A1W2PRX2;A0A096LNT0	P30566;A0A7P0Z472;A0A7P0T9A7;A0A096LNY6;A0A1B0GTJ7;A0A1B0GWJ0;A0A096LNY5;A0A0A6YY92;A0A7P0T8E4;A0A1B0GTG9;A0A1B0GWF8;A0A096LP92	12;12;12;12;12;12;12;11;11;8;8;7;3;3;2;2;1;1;1	12;12;12;12;12;12;12;11;11;8;8;7;3;3;2;2;1;1;1	12;12;12;12;12;12;12;11;11;8;8;7;3;3;2;2;1;1;1	Adenylosuccinate lyase	ADSL	sp|P30566|PUR8_HUMAN Adenylosuccinate lyase OS=Homo sapiens OX=9606 GN=ADSL PE=1 SV=2;tr|A0A7P0Z472|A0A7P0Z472_HUMAN Adenylosuccinate lyase OS=Homo sapiens OX=9606 GN=ADSL PE=1 SV=1;tr|A0A7P0T9A7|A0A7P0T9A7_HUMAN Adenylosuccinate lyase OS=Homo sapiens OX=9	19	12	12	12	5	4	7	2	5	4	7	2	5	4	7	2	36	36	36	54.889	484	484;526;513;498;480;480;381;498;469;467;403;273;164;133;149;127;102;142;81	3			18			0	79.771	By MS/MS	By MS/MS	By MS/MS	By MS/MS	0.49147	0.52375	58.925	2	2	Median	NaN	NaN
A0A096LP25;Q2M2I8;E9PG46;A0A096LNZ0;Q6ZSR9;A0A096LP60;K4DI97	A0A096LP25;Q2M2I8;E9PG46	32;22;17;10;9;4;2	32;22;17;10;9;4;2	30;20;15;10;9;4;0	AP2-associated protein kinase 1	AAK1	tr|A0A096LP25|A0A096LP25_HUMAN AP2-associated protein kinase 1 OS=Homo sapiens OX=9606 GN=AAK1 PE=1 SV=2;sp|Q2M2I8|AAK1_HUMAN AP2-associated protein kinase 1 OS=Homo sapiens OX=9606 GN=AAK1 PE=1 SV=3;tr|E9PG46|E9PG46_HUMAN AP2-associated protein kinase 1 O	7	32	32	30	23	23	13	8	23	23	13	8	22	21	13	7	43.8	43.8	42.1	125.88	1163	1163;961;674;339;355;99;355	1.63	37	64				0	323.31	By MS/MS	By MS/MS	By MS/MS	By MS/MS	0.14079	0.24221	93.089	27	27	Median	0.15624	0.13959
A8MQT7;A0A096LP69;P14209	A8MQT7;A0A096LP69;P14209	1;1;1	1;1;1	1;1;1	CD99 antigen	CD99	tr|A8MQT7|A8MQT7_HUMAN CD99 antigen OS=Homo sapiens OX=9606 GN=CD99 PE=1 SV=1;tr|A0A096LP69|A0A096LP69_HUMAN CD99 antigen OS=Homo sapiens OX=9606 GN=CD99 PE=1 SV=1;sp|P14209|CD99_HUMAN CD99 antigen OS=Homo sapiens OX=9606 GN=CD99 PE=1 SV=1	3	1	1	1	0	1	0	0	0	1	0	0	0	1	0	0	19.2	19.2	19.2	17.694	177	177;184;185	3			1			0.0029014	4.0519		By MS/MS			NaN	NaN	NaN	0	0	Median	NaN	NaN
A0A096LPC5;Q9Y4E1;J3KP36;B1AP61;A0A0A0MT65;Q5T1D7	A0A096LPC5;Q9Y4E1;J3KP36	25;23;22;4;4;1	1;1;1;0;0;0	1;1;1;0;0;0	WASH complex subunit FAM21C	FAM21C	tr|A0A096LPC5|A0A096LPC5_HUMAN WASH complex subunit 2C OS=Homo sapiens OX=9606 GN=WASHC2C PE=1 SV=1;sp|Q9Y4E1|WAC2C_HUMAN WASH complex subunit 2C OS=Homo sapiens OX=9606 GN=WASHC2C PE=1 SV=4;tr|J3KP36|J3KP36_HUMAN WASH complex subunit 2C OS=Homo sapiens OX	6	25	1	1	15	17	7	1	1	1	0	0	1	1	0	0	35.9	2.4	2.4	147.15	1341	1341;1320;1262;156;279;106	1	2					0.0020284	4.9623	By MS/MS	By MS/MS	By matching	By matching	NaN	NaN	NaN	0	0	Median	NaN	NaN
A0A0A0MR02;P45880;Q5JSD2;Q5JSD1	A0A0A0MR02;P45880	4;4;1;1	4;4;1;1	4;4;1;1	Voltage-dependent anion-selective channel protein 2	VDAC2	tr|A0A0A0MR02|A0A0A0MR02_HUMAN Voltage-dependent anion-selective channel protein 2 (Fragment) OS=Homo sapiens OX=9606 GN=VDAC2 PE=1 SV=1;sp|P45880|VDAC2_HUMAN Voltage-dependent anion-selective channel protein 2 OS=Homo sapiens OX=9606 GN=VDAC2 PE=1 SV=2	4	4	4	4	2	2	3	2	2	2	3	2	2	2	3	2	19.5	19.5	19.5	30.348	282	282;294;194;204	3.64			7	5	2	0	26.374	By MS/MS	By MS/MS	By MS/MS	By MS/MS	NaN	NaN	NaN	0	0	Median	NaN	NaN
Q5T092;A0A0A0MR06;Q5T091;O15258;Q5T093	Q5T092;A0A0A0MR06;Q5T091;O15258;Q5T093	3;3;3;3;2	3;3;3;3;2	3;3;3;3;2	Protein RER1	RER1	tr|Q5T092|Q5T092_HUMAN Protein RER1 (Fragment) OS=Homo sapiens OX=9606 GN=RER1 PE=1 SV=1;tr|A0A0A0MR06|A0A0A0MR06_HUMAN Protein RER1 (Fragment) OS=Homo sapiens OX=9606 GN=RER1 PE=1 SV=1;tr|Q5T091|Q5T091_HUMAN Protein RER1 OS=Homo sapiens OX=9606 GN=RER1 PE	5	3	3	3	2	1	3	1	2	1	3	1	2	1	3	1	30.4	30.4	30.4	18.388	158	158;177;187;196;117	1.57	8	5		1		0	179.86	By MS/MS	By MS/MS	By MS/MS	By MS/MS	NaN	NaN	NaN	1	1	Median	NaN	NaN
A0A0A0MRA5;B7Z4B8;Q9BUJ2;M0QYZ0;M0R3F1;M0R0K8;M0QYI8;M0R203;M0QZV6;M0QYM5	A0A0A0MRA5;B7Z4B8;Q9BUJ2;M0QYZ0;M0R3F1;M0R0K8	10;10;10;8;7;5;4;3;3;2	10;10;10;8;7;5;4;3;3;2	10;10;10;8;7;5;4;3;3;2	Heterogeneous nuclear ribonucleoprotein U-like protein 1	HNRNPUL1	tr|A0A0A0MRA5|A0A0A0MRA5_HUMAN Heterogeneous nuclear ribonucleoprotein U-like protein 1 OS=Homo sapiens OX=9606 GN=HNRNPUL1 PE=1 SV=1;tr|B7Z4B8|B7Z4B8_HUMAN Heterogeneous nuclear ribonucleoprotein U-like protein 1 OS=Homo sapiens OX=9606 GN=HNRNPUL1 PE=1 S	10	10	10	10	6	7	3	0	6	7	3	0	6	7	3	0	21.4	21.4	21.4	85.939	766	766;767;856;371;641;158;172;81;118;90	2.06		17	1			0	46.642	By MS/MS	By MS/MS	By MS/MS		0.16199	0.24911	148.61	4	4	Median	0.070811	NaN
A0A0A0MRB5;Q8WXG6;C9JM97;C9JLZ9;C9K0L0;C9J6B0	A0A0A0MRB5;Q8WXG6	4;3;1;1;1;1	4;3;1;1;1;1	4;3;1;1;1;1	MAP kinase-activating death domain protein	MADD	tr|A0A0A0MRB5|A0A0A0MRB5_HUMAN MAP kinase-activating death domain protein OS=Homo sapiens OX=9606 GN=MADD PE=1 SV=1;sp|Q8WXG6|MADD_HUMAN MAP kinase-activating death domain protein OS=Homo sapiens OX=9606 GN=MADD PE=1 SV=2	6	4	4	4	1	2	1	0	1	2	1	0	1	2	1	0	3.1	3.1	3.1	176.55	1588	1588;1647;75;135;136;154	1	4					0	8.2843	By MS/MS	By MS/MS	By MS/MS		NaN	NaN	NaN	0	0	Median	NaN	NaN
A0A0A0MRG2;E9PG40;P05067	A0A0A0MRG2;E9PG40;P05067	3;3;3	3;3;3	3;3;3	Amyloid beta A4 protein;N-APP;Soluble APP-alpha;Soluble APP-beta;C99;Beta-amyloid protein 42;Beta-amyloid protein 40;C83;P3(42);P3(40);C80;Gamma-secretase C-terminal fragment 59;Gamma-secretase C-terminal fragment 57;Gamma-secretase C-terminal fragment 50;C31	APP	tr|A0A0A0MRG2|A0A0A0MRG2_HUMAN Amyloid-beta A4 protein OS=Homo sapiens OX=9606 GN=APP PE=1 SV=1;tr|E9PG40|E9PG40_HUMAN Amyloid-beta A4 protein OS=Homo sapiens OX=9606 GN=APP PE=1 SV=1;sp|P05067|A4_HUMAN Amyloid-beta precursor protein OS=Homo sapiens OX=960	3	3	3	3	3	0	0	1	3	0	0	1	3	0	0	1	6.1	6.1	6.1	75.109	660	660;714;770	5					4	0	8.3584	By MS/MS			By MS/MS	NaN	NaN	NaN	0	0	Median	NaN	NaN
A0A0A0MRJ0;A0A0A0MRJ1;Q5VT25;H0Y5V1;H0Y7V8;A0A8I5QJM2;H0Y6R0	A0A0A0MRJ0;A0A0A0MRJ1;Q5VT25	11;11;11;5;4;3;2	11;11;11;5;4;3;2	9;9;9;4;3;2;2	Non-specific serine/threonine protein kinase;Serine/threonine-protein kinase MRCK alpha	CDC42BPA	tr|A0A0A0MRJ0|A0A0A0MRJ0_HUMAN Non-specific serine/threonine protein kinase OS=Homo sapiens OX=9606 GN=CDC42BPA PE=1 SV=1;tr|A0A0A0MRJ1|A0A0A0MRJ1_HUMAN Non-specific serine/threonine protein kinase OS=Homo sapiens OX=9606 GN=CDC42BPA PE=1 SV=2;sp|Q5VT25|MR	7	11	11	9	2	8	1	1	2	8	1	1	2	7	0	0	9.7	9.7	8.5	193.63	1699	1699;1845;1732;1048;984;728;546	1.08	12	1				0	44.622	By MS/MS	By MS/MS	By MS/MS	By MS/MS	0.22417	0.52828	45.633	2	2	Median	NaN	0.22417
B6VEX4;A0A0A0MRT6;Q8IZP0	B6VEX4;A0A0A0MRT6;Q8IZP0	3;3;3	3;3;3	3;3;3	Abl interactor 1	ABI1	tr|B6VEX4|B6VEX4_HUMAN Abl interactor 1 OS=Homo sapiens OX=9606 GN=ABI1 PE=1 SV=1;tr|A0A0A0MRT6|A0A0A0MRT6_HUMAN Abl interactor 1 OS=Homo sapiens OX=9606 GN=ABI1 PE=1 SV=1;sp|Q8IZP0|ABI1_HUMAN Abl interactor 1 OS=Homo sapiens OX=9606 GN=ABI1 PE=1 SV=4	3	3	3	3	2	0	1	0	2	0	1	0	2	0	1	0	11.5	11.5	11.5	43.294	393	393;475;508	3			3			0	6.7305	By MS/MS		By MS/MS		NaN	NaN	NaN	1	1	Median	NaN	NaN
A0A0A0MS07;A0A4W9A917;A0A0A0MS08;A0A286YES1;P01857;P01860;A0A286YEY4;A0A286YFJ8;P01859;P01861	A0A0A0MS07;A0A4W9A917;A0A0A0MS08;A0A286YES1;P01857;P01860	3;3;3;3;3;3;1;1;1;1	3;3;3;3;3;3;1;1;1;1	3;3;3;3;3;3;1;1;1;1	Ig gamma-1 chain C region;Ig gamma-3 chain C region	IGHG1;IGHG3	tr|A0A0A0MS07|A0A0A0MS07_HUMAN Immunoglobulin heavy constant gamma 1 (Fragment) OS=Homo sapiens OX=9606 GN=IGHG1 PE=1 SV=1;tr|A0A4W9A917|A0A4W9A917_HUMAN Immunoglobulin heavy constant gamma 3 (Fragment) OS=Homo sapiens OX=9606 GN=IGHG3 PE=1 SV=1;tr|A0A0A0M	10	3	3	3	1	3	3	2	1	3	3	2	1	3	3	2	6.4	6.4	6.4	31.983	295	295;377;399;446;330;377;395;396;326;327	2.32	15	8	23	4		0.00054113	6.4966	By MS/MS	By MS/MS	By MS/MS	By MS/MS	0.019652	0.022793	186.6	11	11	Median	0.071469	0.024124
A0A0A0MSA9;A0A0C4DG49;P15151	A0A0A0MSA9;A0A0C4DG49;P15151	3;3;3	3;3;3	3;3;3	Poliovirus receptor	PVR	tr|A0A0A0MSA9|A0A0A0MSA9_HUMAN Poliovirus receptor OS=Homo sapiens OX=9606 GN=PVR PE=1 SV=1;tr|A0A0C4DG49|A0A0C4DG49_HUMAN Poliovirus receptor OS=Homo sapiens OX=9606 GN=PVR PE=1 SV=1;sp|P15151|PVR_HUMAN Poliovirus receptor OS=Homo sapiens OX=9606 GN=PVR P	3	3	3	3	2	3	2	0	2	3	2	0	2	3	2	0	6.9	6.9	6.9	42.882	392	392;417;417	2.11		8	1			0	7.6087	By MS/MS	By MS/MS	By MS/MS		NaN	NaN	NaN	1	1	Median	NaN	NaN
U3KQ91;A0A0A0MSC1;O60266	U3KQ91;A0A0A0MSC1;O60266	1;1;1	1;1;1	1;1;1	Adenylate cyclase type 3	ADCY3	tr|U3KQ91|U3KQ91_HUMAN Adenylate cyclase type 3 (Fragment) OS=Homo sapiens OX=9606 GN=ADCY3 PE=1 SV=1;tr|A0A0A0MSC1|A0A0A0MSC1_HUMAN Adenylate cyclase type 3 OS=Homo sapiens OX=9606 GN=ADCY3 PE=1 SV=1;sp|O60266|ADCY3_HUMAN Adenylate cyclase type 3 OS=Homo	3	1	1	1	0	0	1	0	0	0	1	0	0	0	1	0	2.8	2.8	2.8	89.121	791	791;1145;1144	2		1				0.0029412	4.3455			By MS/MS		NaN	NaN	NaN	0	0	Median	NaN	NaN
A0A0A0MST8;E9PFN4;Q9Y6M7;C9JRP1;E7EW28;C9J240;Q2Y0W8;Q6U841	A0A0A0MST8;E9PFN4;Q9Y6M7;C9JRP1	7;7;7;6;1;1;1;1	7;7;7;6;1;1;1;1	3;3;3;3;0;0;0;0	Anion exchange protein;Sodium bicarbonate cotransporter 3	SLC4A7	tr|A0A0A0MST8|A0A0A0MST8_HUMAN Anion exchange protein OS=Homo sapiens OX=9606 GN=SLC4A7 PE=1 SV=1;tr|E9PFN4|E9PFN4_HUMAN Anion exchange protein OS=Homo sapiens OX=9606 GN=SLC4A7 PE=1 SV=1;sp|Q9Y6M7|S4A7_HUMAN Sodium bicarbonate cotransporter 3 OS=Homo sapi	8	7	7	3	7	2	1	2	7	2	1	2	3	2	1	1	8.8	8.8	4.7	134.57	1201	1201;1210;1214;1051;1054;1106;1093;1118	1.44	10	8				0	26.247	By MS/MS	By MS/MS	By MS/MS	By MS/MS	NaN	NaN	NaN	0	0	Median	NaN	NaN
A0A0A0MTC1;A0A0A0MTR7;Q63HN8	A0A0A0MTC1;A0A0A0MTR7;Q63HN8	5;5;5	5;5;5	5;5;5	E3 ubiquitin-protein ligase RNF213	RNF213	tr|A0A0A0MTC1|A0A0A0MTC1_HUMAN E3 ubiquitin-protein ligase RNF213 OS=Homo sapiens OX=9606 GN=RNF213 PE=1 SV=1;tr|A0A0A0MTR7|A0A0A0MTR7_HUMAN E3 ubiquitin-protein ligase RNF213 OS=Homo sapiens OX=9606 GN=RNF213 PE=1 SV=1;sp|Q63HN8|RN213_HUMAN E3 ubiquitin-p	3	5	5	5	5	0	0	0	5	0	0	0	5	0	0	0	1.2	1.2	1.2	596.48	5256	5256;5207;5207	1	5					0	7.3718	By MS/MS				NaN	NaN	NaN	1	0	Median	NaN	NaN
Q13418;A0A0A0MTH3;A0A087WWY6	Q13418;A0A0A0MTH3	3;3;1	3;3;1	3;3;1	Integrin-linked protein kinase	ILK	sp|Q13418|ILK_HUMAN Integrin-linked protein kinase OS=Homo sapiens OX=9606 GN=ILK PE=1 SV=2;tr|A0A0A0MTH3|A0A0A0MTH3_HUMAN Integrin-linked protein kinase OS=Homo sapiens OX=9606 GN=ILK PE=1 SV=1	3	3	3	3	3	0	0	0	3	0	0	0	3	0	0	0	12.2	12.2	12.2	51.419	452	452;483;111	3			3			0	16.938	By MS/MS				NaN	NaN	NaN	1	0	Median	NaN	NaN
A0A0A0MTI6;Q9NYP7	A0A0A0MTI6;Q9NYP7	1;1	1;1	1;1	Elongation of very long chain fatty acids protein;Elongation of very long chain fatty acids protein 5	ELOVL5	tr|A0A0A0MTI6|A0A0A0MTI6_HUMAN Elongation of very long chain fatty acids protein OS=Homo sapiens OX=9606 GN=ELOVL5 PE=1 SV=1;sp|Q9NYP7|ELOV5_HUMAN Elongation of very long chain fatty acids protein 5 OS=Homo sapiens OX=9606 GN=ELOVL5 PE=1 SV=1	2	1	1	1	1	0	0	0	1	0	0	0	1	0	0	0	5	5	5	30.742	262	262;299	1	1					0	8.2	By MS/MS				NaN	NaN	NaN	0	0	Median	NaN	NaN
A0A0A0MTS7;A0A0A0MRA3;Q8WZ42;H7C0U7	A0A0A0MTS7;A0A0A0MRA3;Q8WZ42	9;8;8;1	9;8;8;1	9;8;8;1	Titin	TTN	tr|A0A0A0MTS7|A0A0A0MTS7_HUMAN Titin OS=Homo sapiens OX=9606 GN=TTN PE=1 SV=1;tr|A0A0A0MRA3|A0A0A0MRA3_HUMAN Titin OS=Homo sapiens OX=9606 GN=TTN PE=1 SV=1;sp|Q8WZ42|TITIN_HUMAN Titin OS=Homo sapiens OX=9606 GN=TTN PE=1 SV=4	4	9	9	9	5	0	4	0	5	0	4	0	5	0	4	0	0.5	0.5	0.5	3994.6	35991	35991;27118;34350;241	2.22	2	4	2	1		0	12.181	By MS/MS		By MS/MS		0.034443	0.08015	302.05	2	1	Median	NaN	NaN
A0A0A6YYA0;Q9Y3B3	A0A0A6YYA0;Q9Y3B3	2;2	2;2	2;2	Transmembrane emp24 domain-containing protein 7	TMED7-TICAM2;TMED7	tr|A0A0A6YYA0|A0A0A6YYA0_HUMAN Protein TMED7-TICAM2 OS=Homo sapiens OX=9606 GN=TMED7-TICAM2 PE=3 SV=1;sp|Q9Y3B3|TMED7_HUMAN Transmembrane emp24 domain-containing protein 7 OS=Homo sapiens OX=9606 GN=TMED7 PE=1 SV=2	2	2	2	2	0	2	1	0	0	2	1	0	0	2	1	0	15.4	15.4	15.4	21.233	188	188;224	3.83			1	5		0	11.464		By MS/MS	By MS/MS		NaN	NaN	NaN	0	0	Median	NaN	NaN
A0A0A6YYC7;Q96JP5	A0A0A6YYC7;Q96JP5	1;1	1;1	1;1	E3 ubiquitin-protein ligase ZFP91	ZFP91-CNTF;ZFP91	tr|A0A0A6YYC7|A0A0A6YYC7_HUMAN HCG2042749, isoform CRA_d OS=Homo sapiens OX=9606 GN=ZFP91-CNTF PE=4 SV=1;sp|Q96JP5|ZFP91_HUMAN E3 ubiquitin-protein ligase ZFP91 OS=Homo sapiens OX=9606 GN=ZFP91 PE=1 SV=1	2	1	1	1	1	1	0	0	1	1	0	0	1	1	0	0	4.7	4.7	4.7	59.57	529	529;570	2.33		2	1			0.0086957	3.2409	By MS/MS	By MS/MS			NaN	NaN	NaN	0	0	Median	NaN	NaN
A0A0B4J1R4;P32754	A0A0B4J1R4;P32754	6;6	6;6	6;6	4-hydroxyphenylpyruvate dioxygenase	HPD	tr|A0A0B4J1R4|A0A0B4J1R4_HUMAN 4-hydroxyphenylpyruvate dioxygenase OS=Homo sapiens OX=9606 GN=HPD PE=1 SV=1;sp|P32754|HPPD_HUMAN 4-hydroxyphenylpyruvate dioxygenase OS=Homo sapiens OX=9606 GN=HPD PE=1 SV=2	2	6	6	6	2	1	3	4	2	1	3	4	2	1	3	4	22.1	22.1	22.1	44.964	393	393;393	3			10			0	29.746	By MS/MS	By MS/MS	By MS/MS	By MS/MS	0.67208	0.78161	37.186	2	2	Median	NaN	NaN
A0A0B4J1R7;Q96B45	A0A0B4J1R7;Q96B45	2;2	2;2	2;2	UPF0693 protein C10orf32	C10orf32-ASMT;C10orf32	tr|A0A0B4J1R7|A0A0B4J1R7_HUMAN BLOC-1-related complex subunit 7 OS=Homo sapiens OX=9606 GN=BORCS7-ASMT PE=3 SV=1;sp|Q96B45|BORC7_HUMAN BLOC-1-related complex subunit 7 OS=Homo sapiens OX=9606 GN=BORCS7 PE=3 SV=2	2	2	2	2	0	2	0	0	0	2	0	0	0	2	0	0	21.7	21.7	21.7	11.695	106	106;106	5					2	0.0020439	5.1327		By MS/MS			NaN	NaN	NaN	0	0	Median	NaN	NaN
F8VV32;A0A0B4J259;P61626	F8VV32;A0A0B4J259;P61626	3;3;3	3;3;3	3;3;3	Lysozyme;Lysozyme C	LYZ	tr|F8VV32|F8VV32_HUMAN Lysozyme C OS=Homo sapiens OX=9606 GN=LYZ PE=1 SV=1;tr|A0A0B4J259|A0A0B4J259_HUMAN Lysozyme C OS=Homo sapiens OX=9606 GN=LYZ PE=1 SV=1;sp|P61626|LYSC_HUMAN Lysozyme C OS=Homo sapiens OX=9606 GN=LYZ PE=1 SV=1	3	3	3	3	0	1	0	3	0	1	0	3	0	1	0	3	29.8	29.8	29.8	11.488	104	104;137;148	4		1		3	2	0	25.724		By MS/MS		By MS/MS	0.15345	0.65905	7.3131	2	2	Median	NaN	NaN
A0A0B4J294;H3BP13;Q9UL33;H3BPN3;A0A0B4J286;H3BUK6;H3BPE0;H3BQQ8	A0A0B4J294;H3BP13;Q9UL33;H3BPN3;A0A0B4J286	5;5;5;4;4;2;1;1	5;5;5;4;4;2;1;1	5;5;5;4;4;2;1;1	Trafficking protein particle complex subunit 2-like protein	TRAPPC2L	tr|A0A0B4J294|A0A0B4J294_HUMAN Trafficking protein particle complex subunit 2-like protein OS=Homo sapiens OX=9606 GN=TRAPPC2L PE=1 SV=1;tr|H3BP13|H3BP13_HUMAN Trafficking protein particle complex subunit 2-like protein OS=Homo sapiens OX=9606 GN=TRAPPC2L	8	5	5	5	1	1	3	2	1	1	3	2	1	1	3	2	36.3	36.3	36.3	16.676	146	146;241;140;75;109;109;37;129	4.14				6	1	0	24.494	By MS/MS	By MS/MS	By MS/MS	By MS/MS	0.23769	0.83161	62.997	4	3	Median	NaN	NaN
Q5W0H4;A0A0B4J2C3;P13693;J3KPG2;E9PJF7;H0YCX0;Q56UQ5	Q5W0H4;A0A0B4J2C3;P13693;J3KPG2;E9PJF7	7;7;7;6;5;3;2	7;7;7;6;5;3;2	7;7;7;6;5;3;2	Translationally-controlled tumor protein	TPT1	tr|Q5W0H4|Q5W0H4_HUMAN Translationally-controlled tumor protein OS=Homo sapiens OX=9606 GN=TPT1 PE=1 SV=1;tr|A0A0B4J2C3|A0A0B4J2C3_HUMAN Translationally-controlled tumor protein OS=Homo sapiens OX=9606 GN=TPT1 PE=1 SV=1;sp|P13693|TCTP_HUMAN Translationally	7	7	7	7	4	4	4	4	4	4	4	4	4	4	4	4	44.1	44.1	44.1	21.525	188	188;197;172;160;162;77;140	3.96			2	24	1	0	54.48	By MS/MS	By MS/MS	By MS/MS	By MS/MS	0.042488	0.076427	97.143	6	6	Median	NaN	NaN
P0DP09;A0A0B4J2D9	P0DP09;A0A0B4J2D9	1;1	1;1	1;1		IGKV1D-13	sp|P0DP09|KV113_HUMAN Immunoglobulin kappa variable 1-13 OS=Homo sapiens OX=9606 GN=IGKV1-13 PE=3 SV=1;sp|A0A0B4J2D9|KVD13_HUMAN Immunoglobulin kappa variable 1D-13 OS=Homo sapiens OX=9606 GN=IGKV1D-13 PE=3 SV=1	2	1	1	1	1	1	1	1	1	1	1	1	1	1	1	1	13.7	13.7	13.7	12.569	117	117;117	3.83			2	10		0	17.784	By MS/MS	By MS/MS	By MS/MS	By MS/MS	0.30702	0.33909	45.879	5	5	Median	NaN	0.30832
A0A0C4DFM1;Q92544;F8WCN2;F2Z2L1	A0A0C4DFM1;Q92544	8;8;1;1	8;8;1;1	8;8;1;1	Transmembrane 9 superfamily member 4	TM9SF4	tr|A0A0C4DFM1|A0A0C4DFM1_HUMAN Transmembrane 9 superfamily member OS=Homo sapiens OX=9606 GN=TM9SF4 PE=1 SV=1;sp|Q92544|TM9S4_HUMAN Transmembrane 9 superfamily member 4 OS=Homo sapiens OX=9606 GN=TM9SF4 PE=1 SV=2	4	8	8	8	4	3	3	0	4	3	3	0	4	3	3	0	16.2	16.2	16.2	72.54	625	625;642;68;85	1.25	12	4				0	38.1	By MS/MS	By MS/MS	By MS/MS		0.25966	0.4104	38.021	5	5	Median	0.16868	NaN
H7C5K5;H7C4E0;A0A3B3ITT3;A0A0C4DFN3;Q99685	H7C5K5;H7C4E0;A0A3B3ITT3;A0A0C4DFN3;Q99685	1;1;1;1;1	1;1;1;1;1	1;1;1;1;1	Monoglyceride lipase	MGLL	tr|H7C5K5|H7C5K5_HUMAN Monoglyceride lipase (Fragment) OS=Homo sapiens OX=9606 GN=MGLL PE=1 SV=2;tr|H7C4E0|H7C4E0_HUMAN Monoglyceride lipase (Fragment) OS=Homo sapiens OX=9606 GN=MGLL PE=1 SV=1;tr|A0A3B3ITT3|A0A3B3ITT3_HUMAN Monoglyceride lipase OS=Homo sa	5	1	1	1	1	0	0	0	1	0	0	0	1	0	0	0	11.6	11.6	11.6	19.644	181	181;209;262;313;303	4				1		0.0020294	4.9665	By MS/MS				NaN	NaN	NaN	0	0	Median	NaN	NaN
Q12959;A0A590UJD9;A0A0C4DFT3;A0A590UKA8;A0A590UJC5;A0A590UJR5;A0A590UJ08;A0A590UJ18;A0A590UJ68;A0A590UJS9;A0A590UK81;A0A590UJ81;A0A590UJX2;A0A590UK48;A0A590UJR4;A0A590UJ29;A0A590UJ64;E7EQD7;C9JUA9;A0A590UK02;A0A590UK70;A0A590UJL2;A0A590UJ25;F2Z2L0;B4E2H8;A0A590UJ95;A8MUT6;C9JCP6;A0A590UJE6;C9J110	Q12959;A0A590UJD9;A0A0C4DFT3;A0A590UKA8;A0A590UJC5;A0A590UJR5;A0A590UJ08;A0A590UJ18;A0A590UJ68;A0A590UJS9;A0A590UK81;A0A590UJ81;A0A590UJX2;A0A590UK48;A0A590UJR4;A0A590UJ29;A0A590UJ64;E7EQD7;C9JUA9;A0A590UK02;A0A590UK70;A0A590UJL2;A0A590UJ25	6;6;6;6;6;6;6;6;6;6;5;5;5;5;5;5;5;5;5;4;4;4;4;1;1;1;1;1;1;1	6;6;6;6;6;6;6;6;6;6;5;5;5;5;5;5;5;5;5;4;4;4;4;1;1;1;1;1;1;1	6;6;6;6;6;6;6;6;6;6;5;5;5;5;5;5;5;5;5;4;4;4;4;1;1;1;1;1;1;1	Disks large homolog 1	DLG1	sp|Q12959|DLG1_HUMAN Disks large homolog 1 OS=Homo sapiens OX=9606 GN=DLG1 PE=1 SV=2;tr|A0A590UJD9|A0A590UJD9_HUMAN Disks large homolog 1 OS=Homo sapiens OX=9606 GN=DLG1 PE=1 SV=1;tr|A0A0C4DFT3|A0A0C4DFT3_HUMAN Disks large homolog 1 OS=Homo sapiens OX=9606	30	6	6	6	5	2	0	1	5	2	0	1	5	2	0	1	9.7	9.7	9.7	100.45	904	904;925;892;883;879;878;875;868;865;839;772;874;833;821;819;744;689;658;551;628;587;575;570;106;370;300;208;179;118;35	2		8				0	40.887	By MS/MS	By MS/MS		By MS/MS	NaN	NaN	NaN	0	0	Median	NaN	NaN
A0A8I5KS71;A0A8J8YYJ1;A0A0C4DFV9;Q01105;P0DME0	A0A8I5KS71;A0A8J8YYJ1;A0A0C4DFV9;Q01105;P0DME0	5;5;5;5;4	5;5;5;5;4	5;5;5;5;4	Protein SET;Protein SETSIP	SET;SETSIP	tr|A0A8I5KS71|A0A8I5KS71_HUMAN Protein SET OS=Homo sapiens OX=9606 GN=SET PE=1 SV=1;tr|A0A8J8YYJ1|A0A8J8YYJ1_HUMAN Protein SET OS=Homo sapiens OX=9606 GN=SET PE=1 SV=1;tr|A0A0C4DFV9|A0A0C4DFV9_HUMAN Protein SET OS=Homo sapiens OX=9606 GN=SET PE=1 SV=2;sp|Q	5	5	5	5	1	0	5	0	1	0	5	0	1	0	5	0	37.3	37.3	37.3	26.779	233	233;266;296;290;302	3.12			7	1		0	98.547	By MS/MS		By MS/MS		0.051262	0.052911	74.34	3	3	Median	NaN	NaN
A0A0C4DFW4;Q5JUR7	A0A0C4DFW4;Q5JUR7	1;1	1;1	1;1	Testis-expressed sequence 30 protein	TEX30	tr|A0A0C4DFW4|A0A0C4DFW4_HUMAN Testis-expressed protein 30 OS=Homo sapiens OX=9606 GN=TEX30 PE=1 SV=1;sp|Q5JUR7|TEX30_HUMAN Testis-expressed protein 30 OS=Homo sapiens OX=9606 GN=TEX30 PE=2 SV=1	2	1	1	1	0	1	1	0	0	1	1	0	0	1	1	0	4.8	4.8	4.8	21.22	186	186;227	4				2		0.002005	4.7558		By MS/MS	By MS/MS		NaN	NaN	NaN	0	0	Median	NaN	NaN
A8MXZ4;A0A0C4DFY5;Q9NQ84;J9JIE0	A8MXZ4;A0A0C4DFY5;Q9NQ84;J9JIE0	2;2;2;1	2;2;2;1	2;2;2;1	G-protein coupled receptor family C group 5 member C	GPRC5C	tr|A8MXZ4|A8MXZ4_HUMAN G-protein-coupled receptor family C group 5 member C OS=Homo sapiens OX=9606 GN=GPRC5C PE=1 SV=3;tr|A0A0C4DFY5|A0A0C4DFY5_HUMAN G-protein-coupled receptor family C group 5 member C OS=Homo sapiens OX=9606 GN=GPRC5C PE=1 SV=1;sp|Q9NQ8	4	2	2	2	2	0	0	0	2	0	0	0	2	0	0	0	6.3	6.3	6.3	48.186	442	442;486;441;126	2.5	1			1		0	8.4782	By MS/MS				NaN	NaN	NaN	1	1	Median	NaN	NaN
F5GYV5;H7BZV4;A0A0C4DG62;F8WCT1;A0A8C8KBE9;Q66PJ3;F8WEP2;A0A0C4DH18	F5GYV5;H7BZV4;A0A0C4DG62;F8WCT1;A0A8C8KBE9;Q66PJ3	3;3;3;3;3;3;1;1	3;3;3;3;3;3;1;1	3;3;3;3;3;3;1;1	ADP-ribosylation factor-like protein 6-interacting protein 4	ARL6IP4	tr|F5GYV5|F5GYV5_HUMAN ADP-ribosylation factor-like protein 6-interacting protein 4 (Fragment) OS=Homo sapiens OX=9606 GN=ARL6IP4 PE=1 SV=1;tr|H7BZV4|H7BZV4_HUMAN ADP-ribosylation factor-like protein 6-interacting protein 4 OS=Homo sapiens OX=9606 GN=ARL6I	8	3	3	3	3	1	1	0	3	1	1	0	3	1	1	0	23.7	23.7	23.7	23.687	211	211;215;218;229;237;237;170;181	1.75	4	3		1		0	55.949	By MS/MS	By MS/MS	By MS/MS		0.086399	0.11371	10.872	2	2	Median	0.086399	NaN
P20810;A0A6Q8PH20;A0A0C4DGB5;B7Z574;A0A6Q8PG72;E9PCH5;A0A6Q8PGG5;A0A6Q8PGN6;E7EVY3;A0A6Q8PFE5;A0A6Q8PFF6;E7ES10;E9PDE4;H0Y7F0;H0Y9H6;E7EQA0;E7EQ12;H0YD33;A0A6Q8PFL0;F8W7E0;A0A0C4DGD1;D6RC54;E9PSG1;H0Y944;A0A6Q8PFR3;H0YA91;E7EQK6;D6RAA8	P20810;A0A6Q8PH20;A0A0C4DGB5;B7Z574;A0A6Q8PG72;E9PCH5;A0A6Q8PGG5;A0A6Q8PGN6;E7EVY3;A0A6Q8PFE5;A0A6Q8PFF6;E7ES10;E9PDE4;H0Y7F0;H0Y9H6;E7EQA0;E7EQ12;H0YD33	15;15;15;15;15;15;15;14;14;14;13;13;13;13;12;12;12;11;5;4;4;2;2;2;2;1;1;1	15;15;15;15;15;15;15;14;14;14;13;13;13;13;12;12;12;11;5;4;4;2;2;2;2;1;1;1	15;15;15;15;15;15;15;14;14;14;13;13;13;13;12;12;12;11;5;4;4;2;2;2;2;1;1;1	Calpastatin	CAST	sp|P20810|ICAL_HUMAN Calpastatin OS=Homo sapiens OX=9606 GN=CAST PE=1 SV=4;tr|A0A6Q8PH20|A0A6Q8PH20_HUMAN Calpastatin OS=Homo sapiens OX=9606 GN=CAST PE=1 SV=1;tr|A0A0C4DGB5|A0A0C4DGB5_HUMAN Calpastatin OS=Homo sapiens OX=9606 GN=CAST PE=1 SV=2;tr|B7Z574|B	28	15	15	15	4	8	6	5	4	8	6	5	4	8	6	5	36.7	36.7	36.7	76.572	708	708;754;741;694;681;673;662;704;693;615;609;642;636;436;465;431;423;430;252;393;203;91;304;288;94;301;156;78	1.89	3	25				0	236.73	By MS/MS	By MS/MS	By MS/MS	By MS/MS	0.19037	0.29293	94.539	12	12	Median	NaN	0.29723
A0A0C4DGF0;A0A8I5KNY4;A0A8I5KXJ0;E7ER77;A0A8I5QL16;A0A8I5QJH1;A0A8I5KYJ3;A0A8I5KUT1;Q7Z2K6;A0A8I5QJT4;A0A8I5KWW9	A0A0C4DGF0;A0A8I5KNY4;A0A8I5KXJ0;E7ER77;A0A8I5QL16;A0A8I5QJH1;A0A8I5KYJ3;A0A8I5KUT1;Q7Z2K6;A0A8I5QJT4;A0A8I5KWW9	2;2;2;2;2;2;2;2;2;1;1	2;2;2;2;2;2;2;2;2;1;1	2;2;2;2;2;2;2;2;2;1;1	Endoplasmic reticulum metallopeptidase 1	ERMP1	tr|A0A0C4DGF0|A0A0C4DGF0_HUMAN Endoplasmic reticulum metallopeptidase 1 OS=Homo sapiens OX=9606 GN=ERMP1 PE=1 SV=1;tr|A0A8I5KNY4|A0A8I5KNY4_HUMAN Endoplasmic reticulum metallopeptidase 1 OS=Homo sapiens OX=9606 GN=ERMP1 PE=1 SV=1;tr|A0A8I5KXJ0|A0A8I5KXJ0_H	11	2	2	2	2	0	1	0	2	0	1	0	2	0	1	0	9.1	9.1	9.1	39.208	351	351;575;782;841;875;880;896;900;904;704;873	1	3					0.00054083	6.4713	By MS/MS		By MS/MS		NaN	NaN	NaN	1	1	Median	NaN	NaN
H0YLT8;H0YN85;H0YK40;H0YK59;H0YL10;A0A0C4DGH0;Q5ZPR3	H0YLT8;H0YN85;H0YK40;H0YK59;H0YL10;A0A0C4DGH0;Q5ZPR3	1;1;1;1;1;1;1	1;1;1;1;1;1;1	1;1;1;1;1;1;1	CD276 antigen	CD276	tr|H0YLT8|H0YLT8_HUMAN CD276 antigen (Fragment) OS=Homo sapiens OX=9606 GN=CD276 PE=1 SV=8;tr|H0YN85|H0YN85_HUMAN CD276 antigen (Fragment) OS=Homo sapiens OX=9606 GN=CD276 PE=1 SV=1;tr|H0YK40|H0YK40_HUMAN CD276 antigen (Fragment) OS=Homo sapiens OX=9606 GN	7	1	1	1	1	0	0	1	1	0	0	1	1	0	0	1	10.6	10.6	10.6	14.086	132	132;136;156;165;199;388;534	2		2				0	22.565	By MS/MS			By MS/MS	NaN	NaN	NaN	0	0	Median	NaN	NaN
O75390;B4DJV2;A0A0C4DGI3;H0YIC4;F8VPF9;H0YH82;F8W1S4;F8VPA1;F8VRI6;F8VX68;F8VRP1;F8VZK9;F8W4S1;F8VX07;F8VR34;F8VTT8;F8VWQ5;F8W642	O75390;B4DJV2;A0A0C4DGI3	13;13;13;6;5;5;5;5;4;4;4;3;3;3;2;2;2;2	13;13;13;6;5;5;5;5;4;4;4;3;3;3;2;2;2;2	13;13;13;6;5;5;5;5;4;4;4;3;3;3;2;2;2;2	Citrate synthase, mitochondrial;Citrate synthase	CS	sp|O75390|CISY_HUMAN Citrate synthase, mitochondrial OS=Homo sapiens OX=9606 GN=CS PE=1 SV=2;tr|B4DJV2|B4DJV2_HUMAN Citrate synthase OS=Homo sapiens OX=9606 GN=CS PE=1 SV=1;tr|A0A0C4DGI3|A0A0C4DGI3_HUMAN Citrate synthase OS=Homo sapiens OX=9606 GN=CS PE=1	18	13	13	13	9	5	11	6	9	5	11	6	9	5	11	6	44.4	44.4	44.4	51.712	466	466;453;400;123;140;190;157;144;140;120;117;80;178;114;146;149;132;66	2.97		1	35			0	160.36	By MS/MS	By MS/MS	By MS/MS	By MS/MS	0.2196	0.26403	117.37	7	7	Median	0.34714	0.24061
A0A0C4DGL3;H0YNW5;H0YKC5;P33316;H0YMP1;H0YMM5;H0YNJ9;H0YKI0	A0A0C4DGL3;H0YNW5;H0YKC5;P33316;H0YMP1;H0YMM5;H0YNJ9;H0YKI0	2;2;2;2;1;1;1;1	2;2;2;2;1;1;1;1	2;2;2;2;1;1;1;1	Deoxyuridine 5-triphosphate nucleotidohydrolase, mitochondrial	DUT	tr|A0A0C4DGL3|A0A0C4DGL3_HUMAN Deoxyuridine 5-triphosphate nucleotidohydrolase OS=Homo sapiens OX=9606 GN=DUT PE=1 SV=1;tr|H0YNW5|H0YNW5_HUMAN Deoxyuridine 5-triphosphate nucleotidohydrolase OS=Homo sapiens OX=9606 GN=DUT PE=1 SV=1;tr|H0YKC5|H0YKC5_HUMAN	8	2	2	2	0	0	2	0	0	0	2	0	0	0	2	0	20.6	20.6	20.6	15.395	141	141;167;221;252;107;133;143;226	4				2		0	33.341			By MS/MS		NaN	NaN	NaN	0	0	Median	NaN	NaN
I3L1H9;I3L3X0;A0A0U1RRM3;A0A0U1RQF6;A0A0C4DGN4;A0A0U1RQZ6;Q96DA0	I3L1H9;I3L3X0;A0A0U1RRM3;A0A0U1RQF6;A0A0C4DGN4;A0A0U1RQZ6;Q96DA0	1;1;1;1;1;1;1	1;1;1;1;1;1;1	1;1;1;1;1;1;1	Zymogen granule protein 16 homolog B	ZG16B	tr|I3L1H9|I3L1H9_HUMAN Zymogen granule protein 16 homolog B OS=Homo sapiens OX=9606 GN=ZG16B PE=4 SV=2;tr|I3L3X0|I3L3X0_HUMAN Zymogen granule protein 16 homolog B OS=Homo sapiens OX=9606 GN=ZG16B PE=4 SV=2;tr|A0A0U1RRM3|A0A0U1RRM3_HUMAN Zymogen granule pro	7	1	1	1	0	0	0	1	0	0	0	1	0	0	0	1	30.8	30.8	30.8	5.6105	52	52;60;69;95;172;178;208	5					1	0	26.167				By MS/MS	NaN	NaN	NaN	0	0	Median	NaN	NaN
H7C5F7;B4DGY6;A0A0C4DGW0;Q9NV92;A0A3B3IRK3	H7C5F7;B4DGY6;A0A0C4DGW0;Q9NV92;A0A3B3IRK3	2;2;2;2;1	2;2;2;2;1	2;2;2;2;1	NEDD4 family-interacting protein 2	NDFIP2	tr|H7C5F7|H7C5F7_HUMAN NEDD4 family-interacting protein 2 OS=Homo sapiens OX=9606 GN=NDFIP2 PE=1 SV=2;tr|B4DGY6|B4DGY6_HUMAN NEDD4 family-interacting protein 2 OS=Homo sapiens OX=9606 GN=NDFIP2 PE=1 SV=1;tr|A0A0C4DGW0|A0A0C4DGW0_HUMAN NEDD4 family-interact	5	2	2	2	2	0	0	2	2	0	0	2	2	0	0	2	22.6	22.6	22.6	15.727	146	146;222;242;336;129	2.5	2		3	1		0	24.684	By MS/MS			By MS/MS	NaN	NaN	NaN	1	1	Median	NaN	NaN
A0A0C4DGX8;Q15904	A0A0C4DGX8;Q15904	4;4	4;4	4;4	V-type proton ATPase subunit S1	ATP6AP1	tr|A0A0C4DGX8|A0A0C4DGX8_HUMAN V-type proton ATPase subunit S1 (Fragment) OS=Homo sapiens OX=9606 GN=ATP6AP1 PE=1 SV=2;sp|Q15904|VAS1_HUMAN V-type proton ATPase subunit S1 OS=Homo sapiens OX=9606 GN=ATP6AP1 PE=1 SV=2	2	4	4	4	2	2	3	2	2	2	3	2	2	2	3	2	9.9	9.9	9.9	38.047	342	342;470	2.73		3	8			0	7.1786	By MS/MS	By MS/MS	By MS/MS	By MS/MS	0.17249	0.20088	58.736	8	8	Median	0.11592	0.20029
H7BXT7;A0A0C4DH16;B8ZZS0;Q9NYM9;E9PHY4;E9PQJ6	H7BXT7;A0A0C4DH16;B8ZZS0;Q9NYM9;E9PHY4	3;3;3;3;2;1	3;3;3;3;2;1	3;3;3;3;2;1	BET1-like protein	BET1L	tr|H7BXT7|H7BXT7_HUMAN BET1-like protein OS=Homo sapiens OX=9606 GN=BET1L PE=1 SV=1;tr|A0A0C4DH16|A0A0C4DH16_HUMAN BET1-like protein OS=Homo sapiens OX=9606 GN=BET1L PE=1 SV=1;tr|B8ZZS0|B8ZZS0_HUMAN BET1-like protein OS=Homo sapiens OX=9606 GN=BET1L PE=1 S	6	3	3	3	3	0	1	0	3	0	1	0	3	0	1	0	53.4	53.4	53.4	6.4651	58	58;102;152;111;92;88	5					4	0	10.495	By MS/MS		By MS/MS		0.36405	0.44769	147.19	2	2	Median	NaN	NaN
A0A0C4DH22;A0A1B0GTW6;Q9H4G0;Q4VXN5;X6RC15;Q4VXN6;H0Y482;A0A1B0GTF8;A8K968;A0A0A0MRA8;Q9Y2J2	A0A0C4DH22;A0A1B0GTW6;Q9H4G0	14;14;14;3;3;2;1;1;1;1;1	14;14;14;3;3;2;1;1;1;1;1	4;4;4;0;0;0;0;0;0;0;0	Band 4.1-like protein 1	EPB41L1	tr|A0A0C4DH22|A0A0C4DH22_HUMAN Band 4.1-like protein 1 OS=Homo sapiens OX=9606 GN=EPB41L1 PE=1 SV=1;tr|A0A1B0GTW6|A0A1B0GTW6_HUMAN Band 4.1-like protein 1 OS=Homo sapiens OX=9606 GN=EPB41L1 PE=1 SV=2;sp|Q9H4G0|E41L1_HUMAN Band 4.1-like protein 1 OS=Homo sa	11	14	14	4	10	9	3	2	10	9	3	2	2	3	1	0	26.2	26.2	6.7	98.374	880	880;1595;881;188;197;168;119;571;756;918;1087	2.15		23	4			0	60.21	By MS/MS	By MS/MS	By MS/MS	By MS/MS	0.1596	0.21599	74.024	6	6	Median	0.1596	0.11939
F5GY05;A0A0D9SEJ5;Q96EK7	F5GY05;A0A0D9SEJ5;Q96EK7	2;2;2	2;2;2	2;2;2	Constitutive coactivator of peroxisome proliferator-activated receptor gamma	FAM120B	tr|F5GY05|F5GY05_HUMAN Constitutive coactivator of peroxisome proliferator-activated receptor gamma OS=Homo sapiens OX=9606 GN=FAM120B PE=1 SV=1;tr|A0A0D9SEJ5|A0A0D9SEJ5_HUMAN Constitutive coactivator of peroxisome proliferator-activated receptor gamma OS=	3	2	2	2	2	0	0	0	2	0	0	0	2	0	0	0	2.4	2.4	2.4	106.12	933	933;922;910	2		2				0.0051765	3.6405	By MS/MS				NaN	NaN	NaN	0	0	Median	NaN	NaN
O00571;A0A0D9SG12;A0A0D9SF53;A0A2R8YF78;A0A0D9SFB3;A0A2R8YFS5;A0A2R8Y4A4;A0A2R8YFR4;A0A2R8YCW1;A0A2U3TZJ9;A0A2R8Y645;A0A2R8Y5G6;F6S8Q4;A0A2R8YDT5;A0A2R8Y7T2;A0A2R8YDH3;O15523;A0A0J9YVQ7;A0A087WVZ1;A0A2R8Y650;A0A2R8YCU0;C9J081;C9J8G5;A0A087WX09;A0A2R8YF89;Q9NQI0;A0A2R8Y4D2;D6RCM4;H0Y960;A0A2R8Y770	O00571;A0A0D9SG12;A0A0D9SF53;A0A2R8YF78;A0A0D9SFB3;A0A2R8YFS5;A0A2R8Y4A4;A0A2R8YFR4;A0A2R8YCW1;A0A2U3TZJ9;A0A2R8Y645;A0A2R8Y5G6;F6S8Q4;A0A2R8YDT5;A0A2R8Y7T2;A0A2R8YDH3;O15523	38;38;38;38;38;38;38;37;37;37;37;36;34;33;33;30;27;13;9;5;5;5;4;3;3;2;2;2;1;1	38;38;38;38;38;38;38;37;37;37;37;36;34;33;33;30;27;13;9;5;5;5;4;3;3;2;2;2;1;1	37;37;37;37;37;37;37;36;36;36;36;35;33;32;32;29;26;13;9;5;5;5;4;3;3;2;2;2;1;1	ATP-dependent RNA helicase DDX3X;ATP-dependent RNA helicase DDX3Y	DDX3X;DDX3Y	sp|O00571|DDX3X_HUMAN ATP-dependent RNA helicase DDX3X OS=Homo sapiens OX=9606 GN=DDX3X PE=1 SV=3;tr|A0A0D9SG12|A0A0D9SG12_HUMAN RNA helicase OS=Homo sapiens OX=9606 GN=DDX3X PE=1 SV=1;tr|A0A0D9SF53|A0A0D9SF53_HUMAN RNA helicase OS=Homo sapiens OX=9606 GN=	30	38	38	37	34	25	23	15	34	25	23	15	33	24	22	15	63.9	63.9	63.9	73.243	662	662;647;733;641;640;661;662;660;647;661;716;622;629;475;476;503;660;222;189;193;181;250;224;98;96;724;78;518;305;61	2.48	13	76	102	2		0	323.31	By MS/MS	By MS/MS	By MS/MS	By MS/MS	0.14411	0.17826	108.67	35	35	Median	0.17317	0.0439
A0A0D9SFI9;I3L4U9;Q8TAT6	A0A0D9SFI9;I3L4U9;Q8TAT6	1;1;1	1;1;1	1;1;1	Nuclear protein localization protein 4 homolog	NPLOC4	tr|A0A0D9SFI9|A0A0D9SFI9_HUMAN Nuclear protein localization protein 4 homolog OS=Homo sapiens OX=9606 GN=NPLOC4 PE=1 SV=1;tr|I3L4U9|I3L4U9_HUMAN Nuclear protein localization protein 4 homolog OS=Homo sapiens OX=9606 GN=NPLOC4 PE=1 SV=1;sp|Q8TAT6|NPL4_HUMAN	3	1	1	1	0	0	1	0	0	0	1	0	0	0	1	0	13.4	13.4	13.4	14.892	134	134;135;608	2.33		2	1			0.0015568	5.5318			By MS/MS		NaN	NaN	NaN	0	0	Median	NaN	NaN
A0A1B0GWF2;A0A1B0GVQ5;A0A2R8Y5D4;A0A0D9SG72;A0A1B0GTP9;P61764;A0A1B0GW76;A0A096LP33;A0A0D9SFQ7;A0A0D9SFW6;A0A0D9SEP9	A0A1B0GWF2;A0A1B0GVQ5;A0A2R8Y5D4;A0A0D9SG72;A0A1B0GTP9;P61764;A0A1B0GW76	6;6;6;6;6;6;5;2;2;2;1	6;6;6;6;6;6;5;2;2;2;1	6;6;6;6;6;6;5;2;2;2;1	Syntaxin-binding protein 1	STXBP1	tr|A0A1B0GWF2|A0A1B0GWF2_HUMAN Syntaxin-binding protein 1 OS=Homo sapiens OX=9606 GN=STXBP1 PE=1 SV=1;tr|A0A1B0GVQ5|A0A1B0GVQ5_HUMAN Syntaxin-binding protein 1 OS=Homo sapiens OX=9606 GN=STXBP1 PE=1 SV=1;tr|A0A2R8Y5D4|A0A2R8Y5D4_HUMAN Syntaxin-binding prot	11	6	6	6	5	0	2	0	5	0	2	0	5	0	2	0	22.6	22.6	22.6	65.215	574	574;577;580;580;589;594;360;75;147;149;100	3			7			0	26.734	By MS/MS		By MS/MS		NaN	NaN	NaN	0	0	Median	NaN	NaN
E5RG62;E5RK70;H0YBX2;G5EA19;U3KQS5;E5RGF2;A0A0D9SGD3;E5RG17;Q6P1N9	E5RG62;E5RK70;H0YBX2;G5EA19;U3KQS5;E5RGF2;A0A0D9SGD3;E5RG17;Q6P1N9	2;2;2;2;2;2;2;2;2	2;2;2;2;2;2;2;2;2	2;2;2;2;2;2;2;2;2	Putative deoxyribonuclease TATDN1	TATDN1	tr|E5RG62|E5RG62_HUMAN Deoxyribonuclease TATDN1 (Fragment) OS=Homo sapiens OX=9606 GN=TATDN1 PE=1 SV=1;tr|E5RK70|E5RK70_HUMAN Deoxyribonuclease TATDN1 (Fragment) OS=Homo sapiens OX=9606 GN=TATDN1 PE=1 SV=1;tr|H0YBX2|H0YBX2_HUMAN Deoxyribonuclease TATDN1 (F	9	2	2	2	1	1	1	0	1	1	1	0	1	1	1	0	31.2	31.2	31.2	10.862	93	93;110;202;207;210;210;243;322;297	4				3		0.001039	5.5654	By MS/MS	By MS/MS	By MS/MS		0.27171	0.39048	83.576	2	2	Median	NaN	NaN
A0A0D9SGJ6;J3KQV8;O43426;J3KPK1;C9JFZ1;C9JW66;C9J1Z6	A0A0D9SGJ6;J3KQV8;O43426;J3KPK1;C9JFZ1;C9JW66	17;17;17;14;14;9;1	17;17;17;14;14;9;1	17;17;17;14;14;9;1	Synaptojanin-1	SYNJ1	tr|A0A0D9SGJ6|A0A0D9SGJ6_HUMAN Phosphoinositide 5-phosphatase OS=Homo sapiens OX=9606 GN=SYNJ1 PE=1 SV=1;tr|J3KQV8|J3KQV8_HUMAN Phosphoinositide 5-phosphatase OS=Homo sapiens OX=9606 GN=SYNJ1 PE=1 SV=1;sp|O43426|SYNJ1_HUMAN Synaptojanin-1 OS=Homo sapiens O	7	17	17	17	16	5	0	1	16	5	0	1	16	5	0	1	16.8	16.8	16.8	168.16	1526	1526;1612;1573;1264;1350;695;178	1.57	17	8	1	2		0	45.815	By MS/MS	By MS/MS		By MS/MS	0.37186	0.40456	63.811	3	3	Plateau	NaN	0.33367
A0A0G2JIW1;P0DMV9;P0DMV8;V9GZ37	A0A0G2JIW1;P0DMV9;P0DMV8;V9GZ37	36;36;36;24	36;36;36;24	23;23;23;15	Heat shock 70 kDa protein 1B;Heat shock 70 kDa protein 1A	HSPA1B;HSPA1A	tr|A0A0G2JIW1|A0A0G2JIW1_HUMAN Heat shock 70 kDa protein 1B OS=Homo sapiens OX=9606 GN=HSPA1B PE=1 SV=1;sp|P0DMV9|HS71B_HUMAN Heat shock 70 kDa protein 1B OS=Homo sapiens OX=9606 GN=HSPA1B PE=1 SV=1;sp|P0DMV8|HS71A_HUMAN Heat shock 70 kDa protein 1A OS=Hom	4	36	36	23	25	26	22	25	25	26	22	25	16	15	13	15	67	67	41.6	70.108	642	642;641;641;476	2.57	10	108	138	8	3	0	323.31	By MS/MS	By MS/MS	By MS/MS	By MS/MS	0.027126	0.030822	23.973	119	115	Leave out requantified	0.0093872	0.088205
Q13838;O00148;Q5STU3;A0A0G2JJZ9;A0A140T9X3;F6UJC5;F6WLT2;K7EQN7;A0A140TA18;A0A140T9L4;A0A140T973;A0A0A0MT12;F6S4E6;A0A140T996;H0Y400;A0A140T9X9;A0A140T9K1;F6TRA5	Q13838;O00148;Q5STU3;A0A0G2JJZ9;A0A140T9X3;F6UJC5;F6WLT2;K7EQN7;A0A140TA18;A0A140T9L4;A0A140T973;A0A0A0MT12;F6S4E6;A0A140T996;H0Y400;A0A140T9X9;A0A140T9K1;F6TRA5	2;2;2;2;2;1;1;1;1;1;1;1;1;1;1;1;1;1	2;2;2;2;2;1;1;1;1;1;1;1;1;1;1;1;1;1	2;2;2;2;2;1;1;1;1;1;1;1;1;1;1;1;1;1	Spliceosome RNA helicase DDX39B;ATP-dependent RNA helicase DDX39A	DDX39B;DDX39A	sp|Q13838|DX39B_HUMAN Spliceosome RNA helicase DDX39B OS=Homo sapiens OX=9606 GN=DDX39B PE=1 SV=1;sp|O00148|DX39A_HUMAN ATP-dependent RNA helicase DDX39A OS=Homo sapiens OX=9606 GN=DDX39A PE=1 SV=2;tr|Q5STU3|Q5STU3_HUMAN RNA helicase OS=Homo sapiens OX=960	18	2	2	2	1	1	1	0	1	1	1	0	1	1	1	0	4	4	4	48.991	428	428;427;425;328;325;245;289;255;247;131;135;235;231;189;187;179;138;238	3			3			0.0029283	4.2792	By MS/MS	By MS/MS	By MS/MS		NaN	NaN	NaN	0	0	Median	NaN	NaN
Q5SRQ3;A0A7I2YQ78;Q5SRQ6;N0E472;A0A0G2JM12;P67870;A0A7I2V500;N0E644;A0A0G2JM58;A0A7I2YQQ2	Q5SRQ3;A0A7I2YQ78;Q5SRQ6;N0E472;A0A0G2JM12;P67870;A0A7I2V500;N0E644;A0A0G2JM58;A0A7I2YQQ2	2;2;2;2;2;2;1;1;1;1	2;2;2;2;2;2;1;1;1;1	2;2;2;2;2;2;1;1;1;1	Casein kinase II subunit beta	CSNK2B-LY6G5B-1181;CSNK2B;CSNK2B-LY6G5B--991;CSNK2B-LY6G5B-562	tr|Q5SRQ3|Q5SRQ3_HUMAN Casein kinase II subunit beta OS=Homo sapiens OX=9606 GN=CSNK2B PE=1 SV=1;tr|A0A7I2YQ78|A0A7I2YQ78_HUMAN Casein kinase II subunit beta OS=Homo sapiens OX=9606 GN=CSNK2B PE=1 SV=1;tr|Q5SRQ6|Q5SRQ6_HUMAN Casein kinase II subunit beta O	10	2	2	2	1	0	0	1	1	0	0	1	1	0	0	1	18	18	18	26.673	228	228;231;234;304;304;215;98;161;161;164	4				2		0	11.073	By MS/MS			By MS/MS	NaN	NaN	NaN	1	1	Median	NaN	NaN
A0A0G2JM25;A0A0G2JNK1;K7ERG0;A0A0G2JMB6;A0A0G2JPH3;A0A0G2JNK3;Q8WX94	A0A0G2JM25;A0A0G2JNK1;K7ERG0;A0A0G2JMB6;A0A0G2JPH3;A0A0G2JNK3;Q8WX94	2;2;2;2;2;2;2	2;2;2;2;2;2;2	2;2;2;2;2;2;2	NACHT, LRR and PYD domains-containing protein 7	NLRP7	tr|A0A0G2JM25|A0A0G2JM25_HUMAN NACHT, LRR and PYD domains-containing protein 7 OS=Homo sapiens OX=9606 GN=NLRP7 PE=1 SV=1;tr|A0A0G2JNK1|A0A0G2JNK1_HUMAN NACHT, LRR and PYD domains-containing protein 7 OS=Homo sapiens OX=9606 GN=NLRP7 PE=1 SV=1;tr|K7ERG0|K7	7	2	2	2	0	1	0	1	0	1	0	1	0	1	0	1	3.2	3.2	3.2	106.51	935	935;952;963;980;1009;1037;980	2.5	1	2			1	0.0028958	4.0257		By MS/MS		By MS/MS	NaN	NaN	NaN	0	0	Median	NaN	NaN
A0A0G2JNW7;Q9Y666;A0A0U1RR18;A0A0G2JQE3;H0YB78	A0A0G2JNW7;Q9Y666;A0A0U1RR18	6;6;3;1;1	6;6;3;1;1	5;5;2;1;1	Solute carrier family 12 member 7	SLC12A7	tr|A0A0G2JNW7|A0A0G2JNW7_HUMAN Solute carrier family 12 member 7 OS=Homo sapiens OX=9606 GN=SLC12A7 PE=1 SV=1;sp|Q9Y666|S12A7_HUMAN Solute carrier family 12 member 7 OS=Homo sapiens OX=9606 GN=SLC12A7 PE=1 SV=3;tr|A0A0U1RR18|A0A0U1RR18_HUMAN Solute carrier	5	6	6	5	3	2	4	1	3	2	4	1	2	2	4	1	9.4	9.4	8.1	119.13	1083	1083;1083;989;347;355	1.38	8	5				0	53.783	By MS/MS	By MS/MS	By MS/MS	By MS/MS	0.51964	0.83173	142.56	4	4	Median	NaN	0.28984
A0A0G2JNZ2;A0A669KB89;Q14160;A0A0G2JPP5;A0A0G2JMS7;H0YCG0;H0YDF9;A0A669KAX5;Q5T0G3;Q9BTT6	A0A0G2JNZ2;A0A669KB89;Q14160;A0A0G2JPP5;A0A0G2JMS7	37;37;37;36;35;16;3;3;2;2	37;37;37;36;35;16;3;3;2;2	37;37;37;36;35;16;3;3;2;2	Protein scribble homolog	SCRIB	tr|A0A0G2JNZ2|A0A0G2JNZ2_HUMAN Protein scribble homolog OS=Homo sapiens OX=9606 GN=SCRIB PE=1 SV=1;tr|A0A669KB89|A0A669KB89_HUMAN SCRIB overlapping open reading frame protein OS=Homo sapiens OX=9606 GN=SCRIB PE=1 SV=1;sp|Q14160|SCRIB_HUMAN Protein scribble	10	37	37	37	31	12	12	4	31	12	12	4	31	12	12	4	37.7	37.7	37.7	174.91	1630	1630;1658;1630;1655;1549;650;140;214;154;524	1.11	58	7				0	210.97	By MS/MS	By MS/MS	By MS/MS	By MS/MS	0.3054	0.31126	157.84	13	13	Median	0.31095	0.32592
A0A140T8W8;A0A1W2PR61;A0A1W2PPF8;Q5SPM2;A0A140T8Y4;A0A0G2JPD3;A0A1W2PP67;A0A1W2PQZ3;A0A1W2PQE2;A0A140T9J8;A0A0G2JNV5	A0A140T8W8;A0A1W2PR61;A0A1W2PPF8;Q5SPM2;A0A140T8Y4;A0A0G2JPD3	10;10;10;10;10;10;1;1;1;1;1	1;1;1;1;1;1;0;0;0;0;0	1;1;1;1;1;1;0;0;0;0;0		HLA-A	tr|A0A140T8W8|A0A140T8W8_HUMAN HLA class I histocompatibility antigen, A alpha chain OS=Homo sapiens OX=9606 GN=HLA-A PE=1 SV=1;tr|A0A1W2PR61|A0A1W2PR61_HUMAN HLA class I histocompatibility antigen, A alpha chain OS=Homo sapiens OX=9606 GN=HLA-A PE=1 SV=1;	11	10	1	1	10	7	4	6	1	0	0	0	1	0	0	0	40.1	5.7	5.7	34.426	299	299;325;339;365;371;394;49;80;80;242;254	3			3			0.0028749	3.9086	By MS/MS	By matching	By matching	By matching	0.070775	0.072498	26.481	2	2	Median	0.070775	NaN
A0A140TA49;A0A140TA44;A0A140TA32;A0A0G2JPR0;P0C0L4;A0A3B3ISA6;F5GXS0;A0A140TA29;A0A0G2JL54;P0C0L5	A0A140TA49;A0A140TA44;A0A140TA32;A0A0G2JPR0;P0C0L4;A0A3B3ISA6;F5GXS0;A0A140TA29;A0A0G2JL54;P0C0L5	3;3;3;3;3;2;2;2;2;2	2;2;2;2;2;2;2;2;2;2	2;2;2;2;2;2;2;2;2;2	Complement C4-A;Complement C4 beta chain;Complement C4-A alpha chain;C4a anaphylatoxin;C4b-A;C4d-A;Complement C4 gamma chain;Complement C4-B;Complement C4 beta chain;Complement C4-B alpha chain;C4a anaphylatoxin;C4b-B;C4d-B;Complement C4 gamma chain	C4A;C4B	tr|A0A140TA49|A0A140TA49_HUMAN Complement C4-A OS=Homo sapiens OX=9606 GN=C4A PE=1 SV=1;tr|A0A140TA44|A0A140TA44_HUMAN Complement C4-A OS=Homo sapiens OX=9606 GN=C4A PE=1 SV=1;tr|A0A140TA32|A0A140TA32_HUMAN Complement C4-A OS=Homo sapiens OX=9606 GN=C4A PE	10	3	2	2	0	1	1	3	0	1	1	2	0	1	1	2	2.1	1.4	1.4	187.79	1698	1698;1698;1698;1744;1744;1296;1698;1698;1698;1744	1.8	1	4				0	10.634		By MS/MS	By MS/MS	By MS/MS	NaN	NaN	NaN	1	1	Median	NaN	NaN
H0Y6V4;A0A0G2JQF6;H0Y6P5;Q5TG12;E9PGC5;Q15262	H0Y6V4;A0A0G2JQF6;H0Y6P5;Q5TG12;E9PGC5;Q15262	1;1;1;1;1;1	1;1;1;1;1;1	1;1;1;1;1;1	Protein-tyrosine-phosphatase;Receptor-type tyrosine-protein phosphatase kappa	PTPRK	tr|H0Y6V4|H0Y6V4_HUMAN Receptor-type tyrosine-protein phosphatase kappa (Fragment) OS=Homo sapiens OX=9606 GN=PTPRK PE=1 SV=1;tr|A0A0G2JQF6|A0A0G2JQF6_HUMAN Receptor-type tyrosine-protein phosphatase kappa (Fragment) OS=Homo sapiens OX=9606 GN=PTPRK PE=1 S	6	1	1	1	1	0	0	0	1	0	0	0	1	0	0	0	7.7	7.7	7.7	30.334	260	260;314;343;1458;1472;1439	2		1				0.0028832	3.9601	By MS/MS				NaN	NaN	NaN	1	1	Median	NaN	NaN
A0A0G2JR96;A0A0G2JQT1	A0A0G2JR96;A0A0G2JQT1	8;8	1;1	1;1			tr|A0A0G2JR96|A0A0G2JR96_HUMAN Cytoplasmic FMR1-interacting protein 1 (Fragment) OS=Homo sapiens OX=9606 GN=CYFIP1 PE=1 SV=4;tr|A0A0G2JQT1|A0A0G2JQT1_HUMAN Cytoplasmic FMR1-interacting protein 1 (Fragment) OS=Homo sapiens OX=9606 GN=CYFIP1 PE=1 SV=4	2	8	1	1	5	0	1	4	1	0	0	1	1	0	0	1	10.7	1.4	1.4	100.3	862	862;862	2		3				0.0042593	3.7185	By MS/MS		By matching	By MS/MS	NaN	NaN	NaN	0	0	Median	NaN	NaN
A0A3B3IRP6;A0A0J9YVP0;O95714	A0A3B3IRP6;A0A0J9YVP0;O95714	2;2;2	2;2;2	2;2;2	E3 ubiquitin-protein ligase HERC2	HERC2	tr|A0A3B3IRP6|A0A3B3IRP6_HUMAN E3 ubiquitin-protein ligase HERC2 (Fragment) OS=Homo sapiens OX=9606 GN=HERC2 PE=1 SV=1;tr|A0A0J9YVP0|A0A0J9YVP0_HUMAN E3 ubiquitin-protein ligase HERC2 (Fragment) OS=Homo sapiens OX=9606 GN=HERC2 PE=1 SV=1;sp|O95714|HERC2_HU	3	2	2	2	1	0	1	0	1	0	1	0	1	0	1	0	3.2	3.2	3.2	156.28	1454	1454;2081;4834	1	2					0.0010576	5.9648	By MS/MS		By MS/MS		NaN	NaN	NaN	0	0	Median	NaN	NaN
Q16378;A0A0J9YXF8;A0A087WY73	Q16378;A0A0J9YXF8;A0A087WY73	2;2;1	2;2;1	2;2;1	Proline-rich protein 4	PRR4	sp|Q16378|PROL4_HUMAN Proline-rich protein 4 OS=Homo sapiens OX=9606 GN=PRR4 PE=1 SV=3;tr|A0A0J9YXF8|A0A0J9YXF8_HUMAN Proline-rich protein 4 OS=Homo sapiens OX=9606 GN=PRR4 PE=4 SV=1;tr|A0A087WY73|A0A087WY73_HUMAN PRG4 (Fragment) OS=Homo sapiens OX=9606 PE	3	2	2	2	0	0	0	2	0	0	0	2	0	0	0	2	22.4	22.4	22.4	15.097	134	134;147;122	5					2	0.0010482	5.7403				By MS/MS	NaN	NaN	NaN	1	1	Median	NaN	NaN
A0A0J9YXM6;Q562E7	A0A0J9YXM6;Q562E7	2;2	2;2	2;2	WD repeat-containing protein 81	WDR81	tr|A0A0J9YXM6|A0A0J9YXM6_HUMAN WD repeat-containing protein 81 OS=Homo sapiens OX=9606 GN=WDR81 PE=1 SV=1;sp|Q562E7|WDR81_HUMAN WD repeat-containing protein 81 OS=Homo sapiens OX=9606 GN=WDR81 PE=1 SV=2	2	2	2	2	1	0	0	1	1	0	0	1	1	0	0	1	1.1	1.1	1.1	211.57	1940	1940;1941	2	1	1	1			0.0029155	4.1437	By MS/MS			By MS/MS	NaN	NaN	NaN	0	0	Median	NaN	NaN
A0A0J9YYJ3;Q9Y519	A0A0J9YYJ3;Q9Y519	1;1	1;1	1;1	Transmembrane protein 184B	TMEM184B	tr|A0A0J9YYJ3|A0A0J9YYJ3_HUMAN Transmembrane protein 184B (Fragment) OS=Homo sapiens OX=9606 GN=TMEM184B PE=1 SV=1;sp|Q9Y519|T184B_HUMAN Transmembrane protein 184B OS=Homo sapiens OX=9606 GN=TMEM184B PE=1 SV=2	2	1	1	1	0	0	1	0	0	0	1	0	0	0	1	0	10.3	10.3	10.3	39.361	348	348;407	1	1					0.0010644	6.0993			By MS/MS		NaN	NaN	NaN	0	0	Median	NaN	NaN
D6RD48;D6RAZ7;D6RIU2;D6RDP6;H0Y8T9;D6RHU6;D6RDY1;D6RA76;D6RC11;D6R9S8;D6RCE6;D6RFX6;D6RDI6;D6RCR8;A0A0R4J2F2;Q9NY35	D6RD48;D6RAZ7;D6RIU2;D6RDP6;H0Y8T9;D6RHU6;D6RDY1;D6RA76;D6RC11;D6R9S8;D6RCE6;D6RFX6;D6RDI6;D6RCR8;A0A0R4J2F2;Q9NY35	1;1;1;1;1;1;1;1;1;1;1;1;1;1;1;1	1;1;1;1;1;1;1;1;1;1;1;1;1;1;1;1	1;1;1;1;1;1;1;1;1;1;1;1;1;1;1;1	Claudin domain-containing protein 1	CLDND1	tr|D6RD48|D6RD48_HUMAN Claudin domain-containing protein 1 (Fragment) OS=Homo sapiens OX=9606 GN=CLDND1 PE=1 SV=1;tr|D6RAZ7|D6RAZ7_HUMAN Claudin domain-containing protein 1 OS=Homo sapiens OX=9606 GN=CLDND1 PE=1 SV=1;tr|D6RIU2|D6RIU2_HUMAN Claudin domain-c	16	1	1	1	1	0	0	0	1	0	0	0	1	0	0	0	15.7	15.7	15.7	10.329	89	89;106;138;145;155;172;177;180;210;213;223;236;239;244;276;253	3			1			0.010014	3.1641	By MS/MS				NaN	NaN	NaN	0	0	Median	NaN	NaN
A0A0R4J2F6;Q12894;H7C444;H7C2Z4	A0A0R4J2F6;Q12894	13;13;5;2	13;13;5;2	13;13;5;2	Interferon-related developmental regulator 2	IFRD2	tr|A0A0R4J2F6|A0A0R4J2F6_HUMAN Interferon-related developmental regulator 2 OS=Homo sapiens OX=9606 GN=IFRD2 PE=1 SV=1;sp|Q12894|IFRD2_HUMAN Interferon-related developmental regulator 2 OS=Homo sapiens OX=9606 GN=IFRD2 PE=1 SV=3	4	13	13	13	10	11	9	5	10	11	9	5	10	11	9	5	38.9	38.9	38.9	48.047	442	442;506;170;71	2.93		3	40			0	127.82	By MS/MS	By MS/MS	By MS/MS	By MS/MS	0.29728	0.36284	126.85	8	8	Median	0.22078	NaN
A0A0U1RQE4;A0A494C1M0;Q5HYK7;A0A0U1RQN2	A0A0U1RQE4;A0A494C1M0;Q5HYK7	18;17;16;3	18;17;16;3	18;17;16;3	SH3 domain-containing protein 19	SH3D19	tr|A0A0U1RQE4|A0A0U1RQE4_HUMAN SH3 domain-containing protein 19 OS=Homo sapiens OX=9606 GN=SH3D19 PE=1 SV=1;tr|A0A494C1M0|A0A494C1M0_HUMAN SH3 domain-containing protein 19 OS=Homo sapiens OX=9606 GN=SH3D19 PE=1 SV=1;sp|Q5HYK7|SH319_HUMAN SH3 domain-contain	4	18	18	18	17	6	1	3	17	6	1	3	17	6	1	3	22.7	22.7	22.7	114.8	1047	1047;1011;790;233	1.91	3	31				0	323.31	By MS/MS	By MS/MS	By MS/MS	By MS/MS	0.12658	0.26877	87.624	8	8	Median	0.077472	0.35141
A0A0U1RQV4;Q13464	A0A0U1RQV4;Q13464	6;6	3;3	3;3	Rho-associated protein kinase 1	ROCK1	tr|A0A0U1RQV4|A0A0U1RQV4_HUMAN Non-specific serine/threonine protein kinase OS=Homo sapiens OX=9606 GN=ROCK1 PE=1 SV=1;sp|Q13464|ROCK1_HUMAN Rho-associated protein kinase 1 OS=Homo sapiens OX=9606 GN=ROCK1 PE=1 SV=1	2	6	3	3	2	3	2	1	1	1	2	0	1	1	2	0	8.7	5.5	5.5	133.07	1137	1137;1354	1.5	2	2				0	7.2262	By MS/MS	By MS/MS	By MS/MS	By matching	NaN	NaN	NaN	0	0	Median	NaN	NaN
A0A7I2RAZ6;A0A0U1RR27;Q7Z401;H3BTW5	A0A7I2RAZ6;A0A0U1RR27;Q7Z401;H3BTW5	13;13;13;10	12;12;12;9	12;12;12;9	C-myc promoter-binding protein	DENND4A	tr|A0A7I2RAZ6|A0A7I2RAZ6_HUMAN C-myc promoter-binding protein OS=Homo sapiens OX=9606 GN=DENND4A PE=1 SV=1;tr|A0A0U1RR27|A0A0U1RR27_HUMAN C-myc promoter-binding protein OS=Homo sapiens OX=9606 GN=DENND4A PE=1 SV=2;sp|Q7Z401|MYCPP_HUMAN C-myc promoter-bindi	4	13	12	12	8	7	1	0	8	6	1	0	8	6	1	0	11.3	10.7	10.7	213.77	1907	1907;1915;1863;1001	1.07	14	1				0	35.499	By MS/MS	By MS/MS	By MS/MS		0.35341	0.83286	44.676	5	5	Median	NaN	0.37381
P04908;P0C0S8;A0A0U1RR32;A0A0U1RRH7;Q7L7L0;P20671;Q93077;Q99878;Q6FI13;Q16777;Q9BTM1;Q96KK5;P0C0S5;H0YFX9;Q96QV6;P16104;Q71UI9;A0A494C189;C9J0D1;A0A3B3IS11;Q8IUE6;C9J386	P04908;P0C0S8;A0A0U1RR32;A0A0U1RRH7;Q7L7L0;P20671;Q93077;Q99878;Q6FI13;Q16777;Q9BTM1;Q96KK5;P0C0S5;H0YFX9;Q96QV6;P16104;Q71UI9;A0A494C189;C9J0D1;A0A3B3IS11	3;3;3;3;3;3;3;3;3;3;3;3;2;2;2;2;2;2;2;2;1;1	3;3;3;3;3;3;3;3;3;3;3;3;2;2;2;2;2;2;2;2;1;1	3;3;3;3;3;3;3;3;3;3;3;3;2;2;2;2;2;2;2;2;1;1	Histone H2A type 1-B/E;Histone H2A type 1;Histone H2A type 3;Histone H2A type 1-D;Histone H2A type 1-C;Histone H2A type 1-J;Histone H2A type 2-A;Histone H2A type 2-C;Histone H2A.J;Histone H2A type 1-H;Histone H2A.Z;Histone H2A;Histone H2A type 1-A;Histone H2AX;Histone H2A.V	HIST1H2AB;HIST1H2AG;HIST3H2A;HIST1H2AD;HIST1H2AC;HIST1H2AJ;HIST2H2AA3;HIST2H2AC;H2AFJ;HIST1H2AH;H2AFZ;HIST1H2AA;H2AFX;H2AFV	sp|P04908|H2A1B_HUMAN Histone H2A type 1-B/E OS=Homo sapiens OX=9606 GN=H2AC8 PE=1 SV=2;sp|P0C0S8|H2A1_HUMAN Histone H2A type 1 OS=Homo sapiens OX=9606 GN=H2AC17 PE=1 SV=2;tr|A0A0U1RR32|A0A0U1RR32_HUMAN Histone H2A OS=Homo sapiens OX=9606 GN=hCG_2039566 PE	22	3	3	3	2	2	2	3	2	2	2	3	2	2	2	3	26.9	26.9	26.9	14.135	130	130;130;169;170;130;130;130;128;130;129;129;128;128;92;131;143;128;127;122;140;130;76	4.1			3	12	5	0	34.429	By MS/MS	By MS/MS	By MS/MS	By MS/MS	0.060924	0.11827	97.091	7	7	Median	NaN	0.10709
A6NLN1;A0A7I2V621;A0A0U1RRM4;P26599;A0A7I2V4H6;A0A6Q8PEX4;A0A087WU68;K7EK45;K7EKJ7;K7ELW5;K7ES59	A6NLN1;A0A7I2V621;A0A0U1RRM4;P26599;A0A7I2V4H6;A0A6Q8PEX4;A0A087WU68;K7EK45	5;5;5;5;4;4;3;3;2;1;1	5;5;5;5;4;4;3;3;2;1;1	5;5;5;5;4;4;3;3;2;1;1	Polypyrimidine tract-binding protein 1	PTBP1	tr|A6NLN1|A6NLN1_HUMAN Polypyrimidine tract-binding protein 1 OS=Homo sapiens OX=9606 GN=PTBP1 PE=1 SV=4;tr|A0A7I2V621|A0A7I2V621_HUMAN Polypyrimidine tract-binding protein 1 OS=Homo sapiens OX=9606 GN=PTBP1 PE=1 SV=1;tr|A0A0U1RRM4|A0A0U1RRM4_HUMAN Polypyr	11	5	5	5	3	2	3	0	3	2	3	0	3	2	3	0	22.6	22.6	22.6	56.51	527	527;559;588;557;313;339;227;256;237;105;149	2.91		1	10			0	62.745	By MS/MS	By MS/MS	By MS/MS		0.12222	0.13879	42.909	2	2	Median	NaN	NaN
A0A140T912;O78179;A0A1W2PRZ0;A0A140T930;A0A140T937;A0A1W2PRX1;A0A1W2PP77;A0A140T9M5;A0A140T9Z4;A0A140TA03;A0A140T939;A0A140T9C2;A0A140T9D9;A0A140T9V0;A0A140T8X0;A0A140T9W3;A0A0G2JPA3;D0EV57;A0A140T9W7;A0A140T9X6;A0A140T9B7;A0A0G2JH66;P30511	A0A140T912;O78179;A0A1W2PRZ0;A0A140T930;A0A140T937;A0A1W2PRX1;A0A1W2PP77;A0A140T9M5	17;17;15;15;15;11;11;10;5;4;3;3;3;3;3;3;3;3;3;3;3;3;2	17;17;15;15;15;11;11;10;5;4;3;3;3;3;3;3;3;3;3;3;3;3;2	0;0;0;0;0;0;0;0;0;0;0;0;0;0;0;0;0;0;0;0;0;0;0		HLA-C	tr|A0A140T912|A0A140T912_HUMAN HLA class I histocompatibility antigen, C alpha chain OS=Homo sapiens OX=9606 GN=HLA-C PE=1 SV=1;tr|O78179|O78179_HUMAN HLA class I histocompatibility antigen, C alpha chain OS=Homo sapiens OX=9606 GN=HLA-C PE=1 SV=1;tr|A0A1W	23	17	17	0	15	14	8	14	15	14	8	14	0	0	0	0	55.4	55.4	0	41.466	372	372;366;325;397;339;244;244;261;131;131;225;225;225;334;334;225;346;346;225;213;442;442;346	2.96	4	11	72	9	3	0	323.31	By MS/MS	By MS/MS	By MS/MS	By MS/MS	0.086652	0.10333	43.826	45	35	Leave out requantified	0.034187	0.17803
Q53Z42;A0A140T9I0;A0A140T9X5;A0A140T913;A0A140T955;A0A140T933;A0A1W2PPQ2;A0A1W2PRT9;A0A140T975;A0A140T941;A0A1W2PQS8;Q9GJ45;A0A1W2PS39;A0A140T9Z6;Q5RJ27;B0UXQ0	Q53Z42;A0A140T9I0;A0A140T9X5;A0A140T913;A0A140T955;A0A140T933;A0A1W2PPQ2;A0A1W2PRT9;A0A140T975;A0A140T941;A0A1W2PQS8;Q9GJ45;A0A1W2PS39;A0A140T9Z6;Q5RJ27;B0UXQ0	17;17;17;17;14;14;14;14;9;9;9;9;9;9;9;9	11;11;11;11;8;8;8;8;3;3;3;3;3;3;3;3	7;7;7;7;4;4;4;4;0;0;0;0;0;0;0;0		HLA-A	tr|Q53Z42|Q53Z42_HUMAN HLA class I antigen OS=Homo sapiens OX=9606 GN=HLA-A PE=1 SV=1;tr|A0A140T9I0|A0A140T9I0_HUMAN HLA class I histocompatibility antigen, A alpha chain (Fragment) OS=Homo sapiens OX=9606 GN=HLA-A PE=1 SV=1;tr|A0A140T9X5|A0A140T9X5_HUMAN	16	17	11	7	17	11	6	12	11	5	3	7	7	4	2	5	46.8	33.7	16.2	40.921	365	365;365;371;371;299;299;339;362;299;299;325;326;339;342;365;365	3.29	1	2	40	6	7	0	195.81	By MS/MS	By MS/MS	By MS/MS	By MS/MS	0.12567	0.16682	27.335	22	17	Leave out requantified	0.098999	0.17276
A0A140T9J9;Q5QT33;A0A140T9B3;A0A140T962;A0A1W2PR11;P10321;A2AEA2;O19617;A0A140T9H5;A0A140T921;A0A140T9U8;A0A140T942;A0A140T9E1;A0A140T9L3;A0A140TA05;P01893;A0A140T9Z7;F8W9Z8;A0A140TA12	A0A140T9J9;Q5QT33;A0A140T9B3;A0A140T962;A0A1W2PR11;P10321;A2AEA2;O19617;A0A140T9H5;A0A140T921;A0A140T9U8;A0A140T942;A0A140T9E1;A0A140T9L3;A0A140TA05	16;16;14;14;14;12;12;11;11;11;11;9;9;8;8;7;4;4;3	1;1;1;1;1;1;1;1;1;1;1;1;1;1;1;1;1;1;1	0;0;0;0;0;0;0;0;0;0;0;0;0;0;0;0;0;0;0	HLA class I histocompatibility antigen, Cw-7 alpha chain	HLA-C	tr|A0A140T9J9|A0A140T9J9_HUMAN HLA class I histocompatibility antigen, C alpha chain OS=Homo sapiens OX=9606 GN=HLA-C PE=1 SV=1;tr|Q5QT33|Q5QT33_HUMAN HLA class I antigen OS=Homo sapiens OX=9606 GN=HLA-C PE=1 SV=1;tr|A0A140T9B3|A0A140T9B3_HUMAN HLA class I	19	16	1	0	13	14	7	14	0	1	1	1	0	0	0	0	52.4	3.8	0	41.621	372	372;366;397;368;325;366;372;366;372;368;397;261;261;261;224;362;131;131;131	3			3			0.002004	4.7487	By matching	By MS/MS	By MS/MS	By MS/MS	NaN	NaN	NaN	1	1	Median	NaN	NaN
E9PIR7;A0A182DWI3;Q16881;E9PKD3;E9PLT3;E9PKI4;A0A0B4J225;E9PIZ5;E9PQI3;A0A096LPD9;E7EWK1;A0A096LPK7;A0A182DWF2;D3YTF8;A0A182DWF3;Q9NNW7	E9PIR7;A0A182DWI3;Q16881	11;11;11;5;3;3;3;3;2;1;1;1;1;1;1;1	11;11;11;5;3;3;3;3;2;1;1;1;1;1;1;1	11;11;11;5;3;3;3;3;2;1;1;1;1;1;1;1	Thioredoxin reductase 1, cytoplasmic	TXNRD1	tr|E9PIR7|E9PIR7_HUMAN Thioredoxin-disulfide reductase OS=Homo sapiens OX=9606 GN=TXNRD1 PE=1 SV=1;tr|A0A182DWI3|A0A182DWI3_HUMAN Thioredoxin-disulfide reductase OS=Homo sapiens OX=9606 GN=TXNRD1 PE=1 SV=1;sp|Q16881|TRXR1_HUMAN Thioredoxin reductase 1, cyt	16	11	11	11	6	4	4	7	6	4	4	7	6	4	4	7	42.3	42.3	42.3	53.166	482	482;568;649;175;70;72;103;139;53;306;338;463;494;501;523;524	2.84		4	21			0	103.54	By MS/MS	By MS/MS	By MS/MS	By MS/MS	0.28899	0.33919	54.875	6	6	Median	NaN	0.35852
A0A1B0GWD6;A0A1B0GVI9;A0A1B0GVC7;B7Z1I9;B7Z413;A0A1B0GTB0;A0A1B0GTU8;A0A1B0GUT7;A0A1B0GVW0;O75787	A0A1B0GWD6;A0A1B0GVI9;A0A1B0GVC7;B7Z1I9;B7Z413;A0A1B0GTB0;A0A1B0GTU8;A0A1B0GUT7;A0A1B0GVW0;O75787	1;1;1;1;1;1;1;1;1;1	1;1;1;1;1;1;1;1;1;1	1;1;1;1;1;1;1;1;1;1	Renin receptor	ATP6AP2	tr|A0A1B0GWD6|A0A1B0GWD6_HUMAN Renin receptor (Fragment) OS=Homo sapiens OX=9606 GN=ATP6AP2 PE=1 SV=1;tr|A0A1B0GVI9|A0A1B0GVI9_HUMAN Renin receptor OS=Homo sapiens OX=9606 GN=ATP6AP2 PE=1 SV=1;tr|A0A1B0GVC7|A0A1B0GVC7_HUMAN Renin receptor OS=Homo sapiens O	10	1	1	1	1	1	1	1	1	1	1	1	1	1	1	1	5.9	5.9	5.9	21.204	186	186;196;242;272;274;294;301;331;345;350	4.75				1	3	0.0029528	4.4224	By MS/MS	By MS/MS	By MS/MS	By MS/MS	0.18981	0.54593	180.88	2	2	Median	NaN	NaN
A0A1B0GV06;A0A1B0GTP7;A0A1B0GUE3;A0A1B0GUG1;A0A1B0GUW4;E7EMM4;A0A1B0GW68;A0A1B0GUA4;A0A1B0GTM3;A0A1B0GTZ5;A0A1B0GUH5;Q13510	A0A1B0GV06;A0A1B0GTP7;A0A1B0GUE3;A0A1B0GUG1;A0A1B0GUW4;E7EMM4;A0A1B0GW68;A0A1B0GUA4;A0A1B0GTM3;A0A1B0GTZ5;A0A1B0GUH5;Q13510	3;3;3;3;3;3;3;3;3;3;3;3	3;3;3;3;3;3;3;3;3;3;3;3	3;3;3;3;3;3;3;3;3;3;3;3	Acid ceramidase;Acid ceramidase subunit alpha;Acid ceramidase subunit beta	ASAH1	tr|A0A1B0GV06|A0A1B0GV06_HUMAN Acid ceramidase (Fragment) OS=Homo sapiens OX=9606 GN=ASAH1 PE=1 SV=1;tr|A0A1B0GTP7|A0A1B0GTP7_HUMAN Acid ceramidase OS=Homo sapiens OX=9606 GN=ASAH1 PE=1 SV=1;tr|A0A1B0GUE3|A0A1B0GUE3_HUMAN Acid ceramidase OS=Homo sapiens OX	12	3	3	3	1	1	0	2	1	1	0	2	1	1	0	2	23	23	23	22.837	200	200;288;330;366;368;370;374;375;376;386;393;395	3			5			0	10.254	By MS/MS	By MS/MS		By MS/MS	0.48847	1.0095	81.211	2	0	Median	NaN	NaN
A0A1B0GUA8;Q9H1H9;H0Y307;H0Y9Z7;E7ERX9;Q9NQT8;H0Y925;A0A1B0GTU3;O43896;Q96L93;Q9P2P6	A0A1B0GUA8;Q9H1H9	19;19;9;8;3;3;2;1;1;1;1	19;19;9;8;3;3;2;1;1;1;1	19;19;9;8;3;3;2;1;1;1;1	Kinesin-like protein KIF13A	KIF13A	tr|A0A1B0GUA8|A0A1B0GUA8_HUMAN Kinesin-like protein KIF13A OS=Homo sapiens OX=9606 GN=KIF13A PE=1 SV=1;sp|Q9H1H9|KI13A_HUMAN Kinesin-like protein KIF13A OS=Homo sapiens OX=9606 GN=KIF13A PE=1 SV=2	11	19	19	19	7	7	10	5	7	7	10	5	7	7	10	5	14	14	14	207.22	1845	1845;1805;889;801;743;1826;270;1266;1103;1317;4700	1.12	28	4				0	104.96	By MS/MS	By MS/MS	By MS/MS	By MS/MS	0.44009	0.86096	35.382	20	19	Median	0.4474	0.44949
A0A1B0GUI1;A0A7P0TAR5;Q6GYQ0;H0YJB5;H0YJ04	A0A1B0GUI1;A0A7P0TAR5;Q6GYQ0;H0YJB5	39;38;38;37;5	39;38;38;37;5	39;38;38;37;5	Ral GTPase-activating protein subunit alpha-1	RALGAPA1	tr|A0A1B0GUI1|A0A1B0GUI1_HUMAN Ral GTPase-activating protein subunit alpha-1 OS=Homo sapiens OX=9606 GN=RALGAPA1 PE=1 SV=1;tr|A0A7P0TAR5|A0A7P0TAR5_HUMAN Ral GTPase-activating protein subunit alpha-1 OS=Homo sapiens OX=9606 GN=RALGAPA1 PE=1 SV=1;sp|Q6GYQ0|	5	39	39	39	30	17	12	4	30	17	12	4	30	17	12	4	22.7	22.7	22.7	280.41	2495	2495;2542;2036;2131;356	1.08	66	6				0	172.38	By MS/MS	By MS/MS	By MS/MS	By MS/MS	0.20221	0.27241	87.372	19	19	Median	0.13816	0.087737
H0YIM6;H0YHT2;A0A1B0GV47;Q7Z4S6	H0YIM6;H0YHT2;A0A1B0GV47;Q7Z4S6	1;1;1;1	1;1;1;1	1;1;1;1	Kinesin-like protein KIF21A	KIF21A	tr|H0YIM6|H0YIM6_HUMAN Kinesin-like protein KIF21A (Fragment) OS=Homo sapiens OX=9606 GN=KIF21A PE=1 SV=1;tr|H0YHT2|H0YHT2_HUMAN Kinesin-like protein KIF21A (Fragment) OS=Homo sapiens OX=9606 GN=KIF21A PE=1 SV=1;tr|A0A1B0GV47|A0A1B0GV47_HUMAN Kinesin-like	4	1	1	1	0	1	0	0	0	1	0	0	0	1	0	0	5.3	5.3	5.3	53.357	475	475;975;1653;1674	1	1					0.0078558	3.3723		By MS/MS			NaN	NaN	NaN	0	0	Median	NaN	NaN
Q96N21;A0A1B0GV70;I3L3R3	Q96N21;A0A1B0GV70	4;4;1	4;4;1	4;4;1	AP-4 complex accessory subunit tepsin	ENTHD2	sp|Q96N21|AP4AT_HUMAN AP-4 complex accessory subunit Tepsin OS=Homo sapiens OX=9606 GN=TEPSIN PE=1 SV=1;tr|A0A1B0GV70|A0A1B0GV70_HUMAN AP-4 complex accessory subunit Tepsin OS=Homo sapiens OX=9606 GN=TEPSIN PE=1 SV=1	3	4	4	4	1	1	1	2	1	1	1	2	1	1	1	2	16.8	16.8	16.8	55.136	525	525;593;183	3			6			0	30.66	By MS/MS	By MS/MS	By MS/MS	By MS/MS	NaN	NaN	NaN	0	0	Median	NaN	NaN
Q13286;A0A1B0GWD3;A0A1B0GV71;A0A1B0GW34;Q2TA70;O95086;B4DFF3;O95090;H3BQ48;A0A1B0GV41;H3BMN4;F6TI76;Q9UBD8;H3BR00;A0A1B0GUX3;H3BPL0;H3BNK7;Q9UP10;A0A0D9SF04;A0A1B0GW90;A0A1B0GWH8;H3BR84;A0A1B0GWH9;Q9UBH5;A0A1B0GUU4	Q13286;A0A1B0GWD3;A0A1B0GV71;A0A1B0GW34;Q2TA70;O95086;B4DFF3;O95090;H3BQ48;A0A1B0GV41;H3BMN4;F6TI76;Q9UBD8;H3BR00;A0A1B0GUX3	6;6;6;6;4;4;4;4;4;4;3;3;3;3;3;2;2;2;2;1;1;1;1;1;1	6;6;6;6;4;4;4;4;4;4;3;3;3;3;3;2;2;2;2;1;1;1;1;1;1	6;6;6;6;4;4;4;4;4;4;3;3;3;3;3;2;2;2;2;1;1;1;1;1;1	Battenin	CLN3	sp|Q13286|CLN3_HUMAN Battenin OS=Homo sapiens OX=9606 GN=CLN3 PE=1 SV=1;tr|A0A1B0GWD3|A0A1B0GWD3_HUMAN Battenin OS=Homo sapiens OX=9606 PE=1 SV=1;tr|A0A1B0GV71|A0A1B0GV71_HUMAN Battenin OS=Homo sapiens OX=9606 GN=CLN3 PE=1 SV=1;tr|A0A1B0GW34|A0A1B0GW34_HUM	25	6	6	6	6	2	4	2	6	2	4	2	6	2	4	2	20.5	20.5	20.5	47.622	438	438;399;370;363;360;336;384;167;176;269;218;285;181;155;135;74;228;131;82;370;52;176;159;105;182	1.64	11	9	1	1		0	83.345	By MS/MS	By MS/MS	By MS/MS	By MS/MS	0.29272	0.66069	9.4028	2	2	Median	NaN	NaN
A0A1B0GVD5;A0A1B0GWE8;P07339;F8W787;A0A1B0GW44;A0A1B0GV23;C9JH19;A0A1B0GVP3;A0A1B0GU92;A0A1B0GU03;F8WD96;H7C469;A0A1B0GVF1	A0A1B0GVD5;A0A1B0GWE8;P07339;F8W787;A0A1B0GW44;A0A1B0GV23;C9JH19;A0A1B0GVP3;A0A1B0GU92;A0A1B0GU03;F8WD96;H7C469	17;17;17;16;16;16;16;15;15;15;11;9;1	17;17;17;16;16;16;16;15;15;15;11;9;1	17;17;17;16;16;16;16;15;15;15;11;9;1	Cathepsin D;Cathepsin D light chain;Cathepsin D heavy chain	CTSD	tr|A0A1B0GVD5|A0A1B0GVD5_HUMAN Cathepsin D OS=Homo sapiens OX=9606 GN=CTSD PE=1 SV=1;tr|A0A1B0GWE8|A0A1B0GWE8_HUMAN Cathepsin D OS=Homo sapiens OX=9606 GN=CTSD PE=1 SV=1;sp|P07339|CATD_HUMAN Cathepsin D OS=Homo sapiens OX=9606 GN=CTSD PE=1 SV=1;tr|F8W787|F	13	17	17	17	8	11	7	15	8	11	7	15	8	11	7	15	45.7	45.7	45.7	44.237	409	409;410;412;377;405;406;451;405;557;582;276;336;73	3.27		1	44	13	2	0	118.83	By MS/MS	By MS/MS	By MS/MS	By MS/MS	0.40844	0.55009	68.499	44	22	Leave out requantified	0.3485	0.4244
A0A1B0GW84;Q08499;A0A1W2PQN6;D6RHE0	A0A1B0GW84;Q08499;A0A1W2PQN6;D6RHE0	2;2;1;1	2;2;1;1	2;2;1;1	cAMP-specific 3,5-cyclic phosphodiesterase 4D	PDE4D	tr|A0A1B0GW84|A0A1B0GW84_HUMAN Phosphodiesterase OS=Homo sapiens OX=9606 GN=PDE4D PE=1 SV=1;sp|Q08499|PDE4D_HUMAN cAMP-specific 3,5-cyclic phosphodiesterase 4D OS=Homo sapiens OX=9606 GN=PDE4D PE=1 SV=2;tr|A0A1W2PQN6|A0A1W2PQN6_HUMAN 3,5-cyclic-AMP pho	4	2	2	2	0	1	1	0	0	1	1	0	0	1	1	0	5	5	5	79.201	699	699;809;125;422	2		2				0.0020683	5.4394		By MS/MS	By MS/MS		NaN	NaN	NaN	0	0	Median	NaN	NaN
A0A1C7CYX9;Q16555	A0A1C7CYX9;Q16555	3;3	3;3	3;3	Dihydropyrimidinase-related protein 2	DPYSL2	tr|A0A1C7CYX9|A0A1C7CYX9_HUMAN Dihydropyrimidinase-related protein 2 OS=Homo sapiens OX=9606 GN=DPYSL2 PE=1 SV=1;sp|Q16555|DPYL2_HUMAN Dihydropyrimidinase-related protein 2 OS=Homo sapiens OX=9606 GN=DPYSL2 PE=1 SV=1	2	3	3	3	2	1	0	0	2	1	0	0	2	1	0	0	7.4	7.4	7.4	73.502	677	677;572	3			3			0	11.924	By MS/MS	By MS/MS			0.33804	0.40643	49.668	2	2	Median	0.33804	NaN
A0A1W2PNR9;Q9Y5U9	A0A1W2PNR9;Q9Y5U9	2;2	2;2	2;2	Immediate early response 3-interacting protein 1	IER3IP1	tr|A0A1W2PNR9|A0A1W2PNR9_HUMAN Immediate early response 3-interacting protein 1 OS=Homo sapiens OX=9606 GN=IER3IP1 PE=1 SV=1;sp|Q9Y5U9|IR3IP_HUMAN Immediate early response 3-interacting protein 1 OS=Homo sapiens OX=9606 GN=IER3IP1 PE=1 SV=1	2	2	2	2	1	2	2	1	1	2	2	1	1	2	2	1	40.6	40.6	40.6	7.6079	69	69;82	4.9				1	9	0	34.895	By MS/MS	By MS/MS	By MS/MS	By MS/MS	0.42261	1.1889	0.67626	2	2	Median	NaN	NaN
A0A1W2PNX8;Q9H3U1	A0A1W2PNX8;Q9H3U1	5;5	5;5	5;5	Protein unc-45 homolog A	UNC45A	tr|A0A1W2PNX8|A0A1W2PNX8_HUMAN Protein unc-45 homolog A OS=Homo sapiens OX=9606 GN=UNC45A PE=1 SV=1;sp|Q9H3U1|UN45A_HUMAN Protein unc-45 homolog A OS=Homo sapiens OX=9606 GN=UNC45A PE=1 SV=1	2	5	5	5	0	3	2	0	0	3	2	0	0	3	2	0	5.6	5.6	5.6	118.39	1084	1084;944	2		5				0	10.583		By MS/MS	By MS/MS		NaN	NaN	NaN	1	1	Median	NaN	NaN
A0A1W2PNY5;A0A1W2PQZ6;A0A1W2PRF0;A0A1W2PRJ0;A0A1W2PPP6;A0A1X7SBS0;A0A1W2PS93;A0A1W2PR08;A0A1W2PRF5;G5E9D4;Q96EB1;A0A1W2PQA7;A0A1W2PP47;E9PPJ9;A0A1W2PNW2	A0A1W2PNY5;A0A1W2PQZ6;A0A1W2PRF0;A0A1W2PRJ0;A0A1W2PPP6;A0A1X7SBS0;A0A1W2PS93;A0A1W2PR08;A0A1W2PRF5;G5E9D4;Q96EB1;A0A1W2PQA7;A0A1W2PP47	3;3;3;3;3;3;3;3;3;3;3;2;2;1;1	3;3;3;3;3;3;3;3;3;3;3;2;2;1;1	3;3;3;3;3;3;3;3;3;3;3;2;2;1;1	Elongator complex protein 4	ELP4	tr|A0A1W2PNY5|A0A1W2PNY5_HUMAN Elongator complex protein 4 OS=Homo sapiens OX=9606 GN=ELP4 PE=1 SV=1;tr|A0A1W2PQZ6|A0A1W2PQZ6_HUMAN Elongator complex protein 4 OS=Homo sapiens OX=9606 GN=ELP4 PE=1 SV=1;tr|A0A1W2PRF0|A0A1W2PRF0_HUMAN Elongator complex prote	15	3	3	3	2	1	2	0	2	1	2	0	2	1	2	0	14.5	14.5	14.5	42.555	386	386;392;395;396;424;425;425;450;475;535;424;265;359;185;234	3			6			0	45.24	By MS/MS	By MS/MS	By MS/MS		NaN	NaN	NaN	1	1	Median	NaN	NaN
A0A1W2PPS1;A0A1W2PQ74	A0A1W2PPS1;A0A1W2PQ74	65;41	1;0	0;0			tr|A0A1W2PPS1|A0A1W2PPS1_HUMAN Heterogeneous nuclear ribonucleoprotein U OS=Homo sapiens OX=9606 GN=HNRNPU PE=1 SV=1;tr|A0A1W2PQ74|A0A1W2PQ74_HUMAN Heterogeneous nuclear ribonucleoprotein U OS=Homo sapiens OX=9606 GN=HNRNPU PE=1 SV=1	2	65	1	0	60	49	36	39	0	0	1	0	0	0	0	0	63.4	1.4	0	88.317	804	804;372	2		1				0.002002	4.7152	By matching	By matching	By MS/MS	By matching	NaN	NaN	NaN	0	0	Median	NaN	NaN
A0A8I5QJ58;A0A8I5KRZ3;A0A1W2PPU4;A0A8I5KW48;Q06124;A0A8I5KVS6;A0A8I5QL30;A0A0U1RRI0	A0A8I5QJ58;A0A8I5KRZ3;A0A1W2PPU4;A0A8I5KW48;Q06124;A0A8I5KVS6;A0A8I5QL30	3;3;3;3;3;2;2;1	3;3;3;3;3;2;2;1	3;3;3;3;3;2;2;1	Tyrosine-protein phosphatase non-receptor type 11	PTPN11	tr|A0A8I5QJ58|A0A8I5QJ58_HUMAN Protein-tyrosine-phosphatase OS=Homo sapiens OX=9606 GN=PTPN11 PE=1 SV=1;tr|A0A8I5KRZ3|A0A8I5KRZ3_HUMAN Protein-tyrosine-phosphatase OS=Homo sapiens OX=9606 GN=PTPN11 PE=1 SV=1;tr|A0A1W2PPU4|A0A1W2PPU4_HUMAN Protein-tyrosine-	8	3	3	3	1	0	0	2	1	0	0	2	1	0	0	2	6.2	6.2	6.2	61.494	536	536;555;578;671;593;461;468;196	3			3			0	8.7008	By MS/MS			By MS/MS	NaN	NaN	NaN	1	1	Median	NaN	NaN
A0A1W2PPX5;A0A1W2PQR6;A0A1W2PQB7;A0A1W2PS43;Q14108;A0A1W2PRS1;A0A1W2PPU6;A0A1W2PRF6;A0A1W2PSE4;A0A1W2PS70;A0A1W2PNX7;D6RDG0	A0A1W2PPX5;A0A1W2PQR6;A0A1W2PQB7;A0A1W2PS43;Q14108;A0A1W2PRS1;A0A1W2PPU6;A0A1W2PRF6	14;14;14;14;14;13;11;9;5;3;3;2	14;14;14;14;14;13;11;9;5;3;3;2	14;14;14;14;14;13;11;9;5;3;3;2	Lysosome membrane protein 2	SCARB2	tr|A0A1W2PPX5|A0A1W2PPX5_HUMAN Lysosome membrane protein 2 OS=Homo sapiens OX=9606 GN=SCARB2 PE=1 SV=1;tr|A0A1W2PQR6|A0A1W2PQR6_HUMAN Lysosome membrane protein 2 OS=Homo sapiens OX=9606 GN=SCARB2 PE=1 SV=1;tr|A0A1W2PQB7|A0A1W2PQB7_HUMAN Lysosome membrane p	12	14	14	14	11	11	7	9	11	11	7	9	11	11	7	9	40.3	40.3	40.3	49.204	432	432;449;470;475;478;519;438;320;206;141;145;106	2.17	5	45	16			0	195.81	By MS/MS	By MS/MS	By MS/MS	By MS/MS	0.21626	0.25997	103.61	26	26	Median	0.23177	0.21204
A0A1W2PPZ5;P23193;A0A1W2PRL9;E5RJ93;E5RIS7;B7Z4S1;E5RK46;A0A1W2PS15;E5RFI1;Q5JRI7;A0A0A0MT58;Q15560	A0A1W2PPZ5;P23193;A0A1W2PRL9;E5RJ93;E5RIS7	7;7;5;4;4;2;1;1;1;1;1;1	7;7;5;4;4;2;1;1;1;1;1;1	7;7;5;4;4;2;1;1;1;1;1;1	Transcription elongation factor A protein 1	TCEA1	tr|A0A1W2PPZ5|A0A1W2PPZ5_HUMAN Transcription elongation factor OS=Homo sapiens OX=9606 GN=TCEA1 PE=1 SV=1;sp|P23193|TCEA1_HUMAN Transcription elongation factor A protein 1 OS=Homo sapiens OX=9606 GN=TCEA1 PE=1 SV=2;tr|A0A1W2PRL9|A0A1W2PRL9_HUMAN Transcript	12	7	7	7	1	4	5	0	1	4	5	0	1	4	5	0	31.6	31.6	31.6	33.935	301	301;301;280;90;111;117;45;45;47;246;270;299	3			10			0	35.914	By MS/MS	By MS/MS	By MS/MS		0.14861	0.15837	76.929	2	2	Median	NaN	NaN
A0A1W2PSA9;A0A1W2PQ13;Q96MC6	A0A1W2PSA9;A0A1W2PQ13;Q96MC6	1;1;1	1;1;1	1;1;1	Hippocampus abundant transcript 1 protein	HIAT1	tr|A0A1W2PSA9|A0A1W2PSA9_HUMAN MFS domain-containing protein OS=Homo sapiens OX=9606 PE=1 SV=1;tr|A0A1W2PQ13|A0A1W2PQ13_HUMAN MFS domain-containing protein OS=Homo sapiens OX=9606 PE=1 SV=1;sp|Q96MC6|MF14A_HUMAN Hippocampus abundant transcript 1 protein OS	3	1	1	1	1	0	0	0	1	0	0	0	1	0	0	0	2.5	2.5	2.5	78.043	713	713;689;490	3		1		1		0	8.6095	By MS/MS				NaN	NaN	NaN	1	1	Median	NaN	NaN
F5GYH1;A0A1W2PRM0;A0A1W2PRL5;A0A1W2PR09;Q8NC96;A0A1W2PR27;A0A1W2PPF5;A0A1W2PRQ7;A0A1W2PNT6;F5H2U7;A0A1W2PRW5;F6SKB8;D6RB24;Q9NVZ3	F5GYH1;A0A1W2PRM0;A0A1W2PRL5;A0A1W2PR09;Q8NC96;A0A1W2PR27;A0A1W2PPF5;A0A1W2PRQ7;A0A1W2PNT6	5;5;5;5;5;3;3;3;3;2;1;1;1;1	5;5;5;5;5;3;3;3;3;2;1;1;1;1	5;5;5;5;5;3;3;3;3;2;1;1;1;1	Adaptin ear-binding coat-associated protein 1	NECAP1	tr|F5GYH1|F5GYH1_HUMAN Adaptin ear-binding coat-associated protein 1 (Fragment) OS=Homo sapiens OX=9606 GN=NECAP1 PE=1 SV=2;tr|A0A1W2PRM0|A0A1W2PRM0_HUMAN Adaptin ear-binding coat-associated protein 1 OS=Homo sapiens OX=9606 GN=NECAP1 PE=1 SV=1;tr|A0A1W2PR	14	5	5	5	1	1	2	3	1	1	2	3	1	1	2	3	37.9	37.9	37.9	25.948	240	240;250;254;271;275;110;110;121;179;116;93;194;202;263	3			9			0	19.495	By MS/MS	By MS/MS	By MS/MS	By MS/MS	0.27882	0.28772	33.724	2	1	Median	NaN	NaN
Q5SRN7;A0A1W2PS24;Q5SRN5;P04439;A0A0G2JI36;A0A1W2PQD0;Q5SUL5;A0A1W2PSE7;A0A0G2JIF2;A0A0G2JL56	Q5SRN7;A0A1W2PS24;Q5SRN5;P04439;A0A0G2JI36;A0A1W2PQD0;Q5SUL5;A0A1W2PSE7;A0A0G2JIF2;A0A0G2JL56	11;11;11;11;7;7;7;7;7;7	2;2;2;2;0;0;0;0;0;0	2;2;2;2;0;0;0;0;0;0	HLA class I histocompatibility antigen, A-3 alpha chain	HLA-A	tr|Q5SRN7|Q5SRN7_HUMAN HLA class I histocompatibility antigen, A alpha chain OS=Homo sapiens OX=9606 GN=HLA-A PE=1 SV=2;tr|A0A1W2PS24|A0A1W2PS24_HUMAN HLA class I histocompatibility antigen, A alpha chain OS=Homo sapiens OX=9606 GN=HLA-A PE=1 SV=1;tr|Q5SRN	10	11	2	2	10	7	6	7	2	1	1	1	2	1	1	1	48.5	13.4	13.4	34.211	299	299;325;371;365;299;339;365;367;371;394	2.9		1	9			0	7.5522	By MS/MS	By MS/MS	By MS/MS	By MS/MS	0.10345	0.1047	47.931	7	3	Median	0.046955	0.12904
A0A1X7SBZ2;A0A5H1ZRQ2;Q92841;A0A7I2V5F5;A0A7I2V507;A0A7I2V2S0;A0A0G2JLI4;J3KTA4;P17844;J3QSF1;J3KRZ1;A0A0U1RQJ0	A0A1X7SBZ2;A0A5H1ZRQ2;Q92841;A0A7I2V5F5;A0A7I2V507;A0A7I2V2S0;A0A0G2JLI4;J3KTA4;P17844;J3QSF1;J3KRZ1	4;4;4;3;3;3;3;3;3;2;2;1	3;3;3;2;2;2;2;2;2;1;1;1	3;3;3;2;2;2;2;2;2;1;1;1	Probable ATP-dependent RNA helicase DDX17;Probable ATP-dependent RNA helicase DDX5	DDX17;DDX5	tr|A0A1X7SBZ2|A0A1X7SBZ2_HUMAN RNA helicase OS=Homo sapiens OX=9606 GN=DDX17 PE=1 SV=1;tr|A0A5H1ZRQ2|A0A5H1ZRQ2_HUMAN RNA helicase OS=Homo sapiens OX=9606 GN=DDX17 PE=1 SV=2;sp|Q92841|DDX17_HUMAN Probable ATP-dependent RNA helicase DDX17 OS=Homo sapiens OX	12	4	3	3	2	1	4	0	1	0	3	0	1	0	3	0	6.7	5.2	5.2	80.253	729	729;731;729;347;406;416;509;614;614;153;166;56	2.67		2	4			0	11.9	By MS/MS	By matching	By MS/MS		NaN	NaN	NaN	1	1	Median	NaN	NaN
A0A286YEY1;P01876	A0A286YEY1;P01876	3;3	3;3	1;1	Ig alpha-1 chain C region	IGHA1	tr|A0A286YEY1|A0A286YEY1_HUMAN Immunoglobulin heavy constant alpha 1 (Fragment) OS=Homo sapiens OX=9606 GN=IGHA1 PE=1 SV=1;sp|P01876|IGHA1_HUMAN Immunoglobulin heavy constant alpha 1 OS=Homo sapiens OX=9606 GN=IGHA1 PE=1 SV=2	2	3	3	1	0	0	3	3	0	0	3	3	0	0	1	1	9	9	2.3	42.848	398	398;353	3.71	1	1		2	3	0	10.261			By MS/MS	By MS/MS	NaN	NaN	NaN	0	0	Median	NaN	NaN
D6R9Q5;A0A3B3ISY7;A0A286YEY6;D6RD74;D6RA92;Q9UM13;D6RB36	D6R9Q5;A0A3B3ISY7;A0A286YEY6;D6RD74;D6RA92;Q9UM13;D6RB36	2;2;2;2;2;2;1	2;2;2;2;2;2;1	2;2;2;2;2;2;1	Anaphase-promoting complex subunit 10	ANAPC10	tr|D6R9Q5|D6R9Q5_HUMAN Anaphase-promoting complex subunit 10 (Fragment) OS=Homo sapiens OX=9606 GN=ANAPC10 PE=1 SV=1;tr|A0A3B3ISY7|A0A3B3ISY7_HUMAN Anaphase-promoting complex subunit 10 OS=Homo sapiens OX=9606 PE=3 SV=1;tr|A0A286YEY6|A0A286YEY6_HUMAN Anaph	7	2	2	2	0	1	0	2	0	1	0	2	0	1	0	2	22.9	22.9	22.9	12.346	109	109;119;121;126;158;185;68	4				3		0.0010449	5.6664		By MS/MS		By MS/MS	NaN	NaN	NaN	0	0	Median	NaN	NaN
A0A286YF22;O43175;A0A2C9F2M7;A0A286YFA2;A0A286YFL2;A0A286YFM8;A0A286YER3;A0A286YFC8;A0A286YFB2;A0A286YF34;A0A286YF78;A0A286YFF3;A0A286YFK5;A0A286YFE1	A0A286YF22;O43175;A0A2C9F2M7;A0A286YFA2;A0A286YFL2;A0A286YFM8	26;26;23;21;18;14;10;10;10;7;7;4;4;3	26;26;23;21;18;14;10;10;10;7;7;4;4;3	26;26;23;21;18;14;10;10;10;7;7;4;4;3	D-3-phosphoglycerate dehydrogenase	PHGDH	tr|A0A286YF22|A0A286YF22_HUMAN D-3-phosphoglycerate dehydrogenase OS=Homo sapiens OX=9606 GN=PHGDH PE=1 SV=1;sp|O43175|SERA_HUMAN D-3-phosphoglycerate dehydrogenase OS=Homo sapiens OX=9606 GN=PHGDH PE=1 SV=4;tr|A0A2C9F2M7|A0A2C9F2M7_HUMAN D-3-phosphoglycer	14	26	26	26	20	19	13	19	20	19	13	19	20	19	13	19	61.2	61.2	61.2	55.938	526	526;533;532;445;429;239;97;123;165;72;276;63;145;89	2.91	4	17	98	11	1	0	323.31	By MS/MS	By MS/MS	By MS/MS	By MS/MS	0.06826	0.089635	99.691	48	47	Median	0.021481	0.10079
A0A2C9F2P4;A0A286YFF7;P50897;Q5T0S4;A0A286YFE3;A0A286YFL8;E9PK48;E9PIA8;E9PSE5	A0A2C9F2P4;A0A286YFF7;P50897;Q5T0S4;A0A286YFE3;A0A286YFL8;E9PK48;E9PIA8	4;4;4;3;3;3;2;2;1	4;4;4;3;3;3;2;2;1	4;4;4;3;3;3;2;2;1	Palmitoyl-protein thioesterase 1	PPT1	tr|A0A2C9F2P4|A0A2C9F2P4_HUMAN Palmitoyl-protein thioesterase 1 OS=Homo sapiens OX=9606 GN=PPT1 PE=1 SV=1;tr|A0A286YFF7|A0A286YFF7_HUMAN Palmitoyl-protein thioesterase 1 OS=Homo sapiens OX=9606 GN=PPT1 PE=1 SV=1;sp|P50897|PPT1_HUMAN Palmitoyl-protein thioe	9	4	4	4	1	1	2	3	1	1	2	3	1	1	2	3	20.7	20.7	20.7	34.136	305	305;335;306;282;301;323;148;208;87	3.4			6	4		0	12.811	By MS/MS	By MS/MS	By MS/MS	By MS/MS	0.2698	0.37653	58.869	4	3	Median	NaN	NaN
A0A2C9F2R7	A0A2C9F2R7	38	1	1			tr|A0A2C9F2R7|A0A2C9F2R7_HUMAN Protein furry homolog-like (Fragment) OS=Homo sapiens OX=9606 GN=FRYL PE=1 SV=1	1	38	1	1	25	20	13	8	1	1	0	0	1	1	0	0	30	0.7	0.7	192.1	1716	1716	1	3					0	12.3	By MS/MS	By MS/MS	By matching	By matching	NaN	NaN	NaN	0	0	Median	NaN	NaN
E9PBE8;A0A5F9ZHR5;H0Y6G2;A0A5F9ZH50;A0A2Q3DQE3;D6RFJ0;E9PF82;Q5SWX3;E9PBG7;E7EQE4;D6R938;A0A5F9ZH21;A0A5F9ZHM9;A0A804HIC9;Q8WU40;A0A5K1VW76;H7BXS4;A0A5F9ZHY2;Q9UQM7;Q13557;Q13555;Q13554	E9PBE8;A0A5F9ZHR5;H0Y6G2;A0A5F9ZH50;A0A2Q3DQE3;D6RFJ0;E9PF82;Q5SWX3;E9PBG7;E7EQE4;D6R938;A0A5F9ZH21;A0A5F9ZHM9;A0A804HIC9;Q8WU40;A0A5K1VW76;H7BXS4;A0A5F9ZHY2;Q9UQM7;Q13557;Q13555;Q13554	1;1;1;1;1;1;1;1;1;1;1;1;1;1;1;1;1;1;1;1;1;1	1;1;1;1;1;1;1;1;1;1;1;1;1;1;1;1;1;1;1;1;1;1	1;1;1;1;1;1;1;1;1;1;1;1;1;1;1;1;1;1;1;1;1;1	Calcium/calmodulin-dependent protein kinase type II subunit alpha;Calcium/calmodulin-dependent protein kinase type II subunit delta;Calcium/calmodulin-dependent protein kinase type II subunit gamma;Calcium/calmodulin-dependent protein kinase type II subunit beta	CAMK2B;CAMK2G;CAMK2A;CAMK2D	tr|E9PBE8|E9PBE8_HUMAN Calcium/calmodulin-dependent protein kinase type II subunit beta (Fragment) OS=Homo sapiens OX=9606 GN=CAMK2B PE=1 SV=1;tr|A0A5F9ZHR5|A0A5F9ZHR5_HUMAN Calcium/calmodulin-dependent protein kinase OS=Homo sapiens OX=9606 GN=CAMK2A PE=1	22	1	1	1	0	1	0	0	0	1	0	0	0	1	0	0	7.1	7.1	7.1	18.996	168	168;489;588;559;556;548;533;516;512;173;498;478;467;458;453;421;362;362;478;499;558;666	3			1			0	8.1646		By MS/MS			NaN	NaN	NaN	0	0	Median	NaN	NaN
P11171;A0A2R8YFR9;A0A2U3TZH6;A0A3B3IU06;A0A2R8Y5Z6;A0A2R8Y5G2;A0A2R8Y570;A0A2R8YCW8;A0A2R8Y6G5;A0A2R8YD30;A0A3B3IUD6;A0A2R8Y7Y3;A0A2R8Y7N0;A0A2R8Y420;A0A2R8Y6D0;A0A3B3ITP0;A0A1B0GWG0;A0A3B3ITC5;A0A2R8Y6T6;A0A2R8Y4N6	P11171;A0A2R8YFR9;A0A2U3TZH6;A0A3B3IU06;A0A2R8Y5Z6;A0A2R8Y5G2;A0A2R8Y570;A0A2R8YCW8;A0A2R8Y6G5;A0A2R8YD30;A0A3B3IUD6;A0A2R8Y7Y3;A0A2R8Y7N0;A0A2R8Y420;A0A2R8Y6D0;A0A3B3ITP0;A0A1B0GWG0;A0A3B3ITC5;A0A2R8Y6T6	4;4;4;4;4;4;4;4;4;4;4;4;4;4;4;4;3;3;3;1	2;2;2;2;2;2;2;2;2;2;2;2;2;2;2;2;1;1;1;1	2;2;2;2;2;2;2;2;2;2;2;2;2;2;2;2;1;1;1;1	Protein 4.1	EPB41	sp|P11171|EPB41_HUMAN Protein 4.1 OS=Homo sapiens OX=9606 GN=EPB41 PE=1 SV=4;tr|A0A2R8YFR9|A0A2R8YFR9_HUMAN Protein 4.1 (Fragment) OS=Homo sapiens OX=9606 GN=EPB41 PE=1 SV=1;tr|A0A2U3TZH6|A0A2U3TZH6_HUMAN Protein 4.1 OS=Homo sapiens OX=9606 GN=EPB41 PE=1 S	20	4	2	2	4	1	0	0	2	0	0	0	2	0	0	0	5.7	3	3	97.016	864	864;675;841;807;787;782;766;748;680;655;607;601;565;544;542;542;483;481;364;387	2		2				0.0099955	3.1494	By MS/MS	By matching			NaN	NaN	NaN	0	0	Median	NaN	NaN
A0A2R8Y484;Q08722	A0A2R8Y484;Q08722	4;4	4;4	4;4	Leukocyte surface antigen CD47	CD47	tr|A0A2R8Y484|A0A2R8Y484_HUMAN Leukocyte surface antigen CD47 (Fragment) OS=Homo sapiens OX=9606 GN=CD47 PE=1 SV=1;sp|Q08722|CD47_HUMAN Leukocyte surface antigen CD47 OS=Homo sapiens OX=9606 GN=CD47 PE=1 SV=1	2	4	4	4	4	2	1	1	4	2	1	1	4	2	1	1	18.6	18.6	18.6	20.313	183	183;323	1.5	6	3	1			0	8.9191	By MS/MS	By MS/MS	By MS/MS	By MS/MS	NaN	NaN	NaN	0	0	Median	NaN	NaN
A0A2R8Y6M2;A0A2R8Y7X7;A0A2R8Y4L9;Q8N878	A0A2R8Y6M2;A0A2R8Y7X7;A0A2R8Y4L9;Q8N878	1;1;1;1	1;1;1;1	1;1;1;1	FERM domain-containing protein 1	FRMD1	tr|A0A2R8Y6M2|A0A2R8Y6M2_HUMAN FERM domain-containing protein 1 OS=Homo sapiens OX=9606 GN=FRMD1 PE=1 SV=1;tr|A0A2R8Y7X7|A0A2R8Y7X7_HUMAN FERM domain-containing protein 1 OS=Homo sapiens OX=9606 GN=FRMD1 PE=1 SV=1;tr|A0A2R8Y4L9|A0A2R8Y4L9_HUMAN FERM domain	4	1	1	1	0	0	0	1	0	0	0	1	0	0	0	1	5.2	5.2	5.2	55.63	484	484;545;614;549	4				1		0.0091366	3.2256				By MS/MS	NaN	NaN	NaN	1	1	Median	NaN	NaN
A0A2R8Y5B5;O60779	A0A2R8Y5B5;O60779	4;4	4;4	4;4	Thiamine transporter 1	SLC19A2	tr|A0A2R8Y5B5|A0A2R8Y5B5_HUMAN Thiamine transporter 1 OS=Homo sapiens OX=9606 GN=SLC19A2 PE=1 SV=1;sp|O60779|S19A2_HUMAN Thiamine transporter 1 OS=Homo sapiens OX=9606 GN=SLC19A2 PE=1 SV=2	2	4	4	4	3	1	0	0	3	1	0	0	3	1	0	0	14.9	14.9	14.9	51.943	464	464;497	1.2	4	1				0	14.93	By MS/MS	By MS/MS			NaN	NaN	NaN	1	1	Median	NaN	NaN
A0A2R8YEY5;A0A2R8YEZ4;A0A2R8Y5D3;O15160	A0A2R8YEY5;A0A2R8YEZ4;A0A2R8Y5D3;O15160	1;1;1;1	1;1;1;1	1;1;1;1	DNA-directed RNA polymerases I and III subunit RPAC1	POLR1C	tr|A0A2R8YEY5|A0A2R8YEY5_HUMAN DNA-directed RNA polymerases I and III subunit RPAC1 OS=Homo sapiens OX=9606 GN=POLR1C PE=1 SV=1;tr|A0A2R8YEZ4|A0A2R8YEZ4_HUMAN DNA-directed RNA polymerases I and III subunit RPAC1 OS=Homo sapiens OX=9606 GN=POLR1C PE=1 SV=1;	4	1	1	1	1	0	1	0	1	0	1	0	1	0	1	0	7.2	7.2	7.2	32.917	291	291;307;343;346	3			2			0	10.788	By MS/MS		By MS/MS		NaN	NaN	NaN	0	0	Median	NaN	NaN
A0A2R8Y6C9;A0A2R8Y5F1;A0A2R8YGU4;X5D2U8;H3BMQ0;A0A2R8YDZ2;A0A2R8Y7X5;A0A2R8YDR3;A0A2R8Y7C8;A0A2R8YGD6;P49815;I3L3B1;H3BQK4	A0A2R8Y6C9;A0A2R8Y5F1;A0A2R8YGU4;X5D2U8;H3BMQ0;A0A2R8YDZ2;A0A2R8Y7X5;A0A2R8YDR3;A0A2R8Y7C8;A0A2R8YGD6;P49815	10;10;10;10;10;10;10;10;10;10;10;1;1	10;10;10;10;10;10;10;10;10;10;10;1;1	10;10;10;10;10;10;10;10;10;10;10;1;1	Tuberin	TSC2	tr|A0A2R8Y6C9|A0A2R8Y6C9_HUMAN Tuberin (Fragment) OS=Homo sapiens OX=9606 GN=TSC2 PE=1 SV=1;tr|A0A2R8Y5F1|A0A2R8Y5F1_HUMAN Tuberin OS=Homo sapiens OX=9606 GN=TSC2 PE=1 SV=1;tr|A0A2R8YGU4|A0A2R8YGU4_HUMAN Tuberin OS=Homo sapiens OX=9606 GN=TSC2 PE=1 SV=1;tr	13	10	10	10	3	9	0	0	3	9	0	0	3	9	0	0	11.5	11.5	11.5	149.4	1359	1359;1738;1739;1741;1751;1760;1769;1781;1782;1805;1807;35;316	1.08	12	1				0	70.98	By MS/MS	By MS/MS			0.21779	0.51473	5.84	2	2	Median	NaN	0.21779
O60610;A0A2R8Y5N1;B4E2I7	O60610;A0A2R8Y5N1	13;13;1	13;13;1	13;13;1	Protein diaphanous homolog 1	DIAPH1	sp|O60610|DIAP1_HUMAN Protein diaphanous homolog 1 OS=Homo sapiens OX=9606 GN=DIAPH1 PE=1 SV=2;tr|A0A2R8Y5N1|A0A2R8Y5N1_HUMAN Protein diaphanous homolog 1 OS=Homo sapiens OX=9606 GN=DIAPH1 PE=1 SV=1	3	13	13	13	9	5	2	4	9	5	2	4	9	5	2	4	14	14	14	141.35	1272	1272;1250;201	1.7	6	14				0	77.605	By MS/MS	By MS/MS	By MS/MS	By MS/MS	0.21372	0.48111	110.13	7	6	Median	0.19336	NaN
A0A2R8Y6S1;A0A2R8YFV7;A0A2R8Y5N2;A0A2R8Y5S3;Q92574	A0A2R8Y6S1;A0A2R8YFV7;A0A2R8Y5N2;A0A2R8Y5S3;Q92574	1;1;1;1;1	1;1;1;1;1	1;1;1;1;1	Hamartin	TSC1	tr|A0A2R8Y6S1|A0A2R8Y6S1_HUMAN Hamartin (Fragment) OS=Homo sapiens OX=9606 GN=TSC1 PE=1 SV=1;tr|A0A2R8YFV7|A0A2R8YFV7_HUMAN Hamartin OS=Homo sapiens OX=9606 GN=TSC1 PE=1 SV=1;tr|A0A2R8Y5N2|A0A2R8Y5N2_HUMAN Hamartin OS=Homo sapiens OX=9606 GN=TSC1 PE=1 SV=1	5	1	1	1	1	0	0	0	1	0	0	0	1	0	0	0	2.2	2.2	2.2	81.539	729	729;1158;1159;1163;1164	2		1				0	22.326	By MS/MS				NaN	NaN	NaN	0	0	Median	NaN	NaN
A0A2R8YDN7;A0A2R8Y635;Q9H7F0	A0A2R8YDN7;A0A2R8Y635;Q9H7F0	4;4;4	4;4;4	4;4;4	Probable cation-transporting ATPase 13A3	ATP13A3	tr|A0A2R8YDN7|A0A2R8YDN7_HUMAN Polyamine-transporting ATPase 13A3 OS=Homo sapiens OX=9606 GN=ATP13A3 PE=1 SV=2;tr|A0A2R8Y635|A0A2R8Y635_HUMAN Polyamine-transporting ATPase 13A3 OS=Homo sapiens OX=9606 GN=ATP13A3 PE=1 SV=2;sp|Q9H7F0|AT133_HUMAN Polyamine-tr	3	4	4	4	4	1	0	0	4	1	0	0	4	1	0	0	8.1	8.1	8.1	131.44	1166	1166;1256;1226	1.2	4	1				0	14.364	By MS/MS	By MS/MS			NaN	NaN	NaN	1	1	Median	NaN	NaN
P06733;A0A2R8Y6G6;K7EM90;A0A2R8YEM5;A0A2R8Y879;P09104;P13929;K7ERS8;A0A2R8YEG5;A0A2R8Y798;K7EKN2;F5H0C8;E5RGZ4;E5RI09;K7EPM1;E5RG95;F5H1C3;A0A2R8Y6I8	P06733;A0A2R8Y6G6	28;28;10;8;7;3;3;3;3;3;2;2;2;2;2;2;1;1	28;28;10;8;7;3;3;3;3;3;2;2;2;2;2;2;1;1	28;28;10;8;7;3;3;3;3;3;2;2;2;2;2;2;1;1	Alpha-enolase	ENO1	sp|P06733|ENOA_HUMAN Alpha-enolase OS=Homo sapiens OX=9606 GN=ENO1 PE=1 SV=2;tr|A0A2R8Y6G6|A0A2R8Y6G6_HUMAN Phosphopyruvate hydratase OS=Homo sapiens OX=9606 GN=ENO1 PE=1 SV=1	18	28	28	28	21	14	11	19	21	14	11	19	21	14	11	19	74	74	74	47.168	434	434;434;195;171;125;434;434;83;101;70;212;315;283;148;196;154;103;33	3.16	1	4	96	11	7	0	323.31	By MS/MS	By MS/MS	By MS/MS	By MS/MS	0.013424	0.022834	128.29	35	35	Linear	0.16662	0.035982
P62263;A0A2R8Y811;E5RH77	P62263;A0A2R8Y811;E5RH77	13;13;9	13;13;9	13;13;9	40S ribosomal protein S14	RPS14	sp|P62263|RS14_HUMAN 40S ribosomal protein S14 OS=Homo sapiens OX=9606 GN=RPS14 PE=1 SV=3;tr|A0A2R8Y811|A0A2R8Y811_HUMAN 40S ribosomal protein S14 (Fragment) OS=Homo sapiens OX=9606 GN=RPS14 PE=1 SV=1;tr|E5RH77|E5RH77_HUMAN 40S ribosomal protein S14 OS=Hom	3	13	13	13	13	13	10	13	13	13	10	13	13	13	10	13	70.2	70.2	70.2	16.273	151	151;150;134	3.78	13	8	32	108	42	0	323.31	By MS/MS	By MS/MS	By MS/MS	By MS/MS	0.037915	0.073546	82.088	90	79	Leave out requantified	0.0072322	0.0075901
E7ETK0;A0A2R8Y849;A0A2R8YD14;P62847;A0A2R8Y8A0	E7ETK0;A0A2R8Y849;A0A2R8YD14;P62847	8;8;8;8;3	8;8;8;8;3	8;8;8;8;3	40S ribosomal protein S24	RPS24	tr|E7ETK0|E7ETK0_HUMAN 40S ribosomal protein S24 OS=Homo sapiens OX=9606 GN=RPS24 PE=1 SV=1;tr|A0A2R8Y849|A0A2R8Y849_HUMAN 40S ribosomal protein S24 OS=Homo sapiens OX=9606 GN=RPS24 PE=1 SV=1;tr|A0A2R8YD14|A0A2R8YD14_HUMAN 40S ribosomal protein S24 OS=Homo	5	8	8	8	7	8	7	6	7	8	7	6	7	8	7	6	38.2	38.2	38.2	15.197	131	131;131;165;133;90	3.65	11	10	22	90	21	0	143.22	By MS/MS	By MS/MS	By MS/MS	By MS/MS	0.01913	0.042048	106.63	56	46	Leave out requantified	0.0041222	0.0099537
A0A2R8Y891;P08237;F8VZI0;F8VX13;F8VZQ1;F8VP00;F8VSF7;F8VTQ3;F8VW30;F8VUB8;F8VYK8;F8VVE3	A0A2R8Y891;P08237;F8VZI0	17;17;15;5;5;4;3;3;3;3;3;2	15;15;14;5;5;4;3;3;3;3;3;2	15;15;14;5;5;4;3;3;3;3;3;2	ATP-dependent 6-phosphofructokinase, muscle type	PFKM	tr|A0A2R8Y891|A0A2R8Y891_HUMAN ATP-dependent 6-phosphofructokinase OS=Homo sapiens OX=9606 GN=PFKM PE=1 SV=1;sp|P08237|PFKAM_HUMAN ATP-dependent 6-phosphofructokinase, muscle type OS=Homo sapiens OX=9606 GN=PFKM PE=1 SV=2;tr|F8VZI0|F8VZI0_HUMAN ATP-depende	12	17	15	15	3	6	9	14	2	6	9	12	2	6	9	12	27.4	25.4	25.4	96.907	883	883;780;694;156;161;176;102;111;116;141;149;165	2.25		27	9			0	97.118	By MS/MS	By MS/MS	By MS/MS	By MS/MS	0.20688	0.42676	96.139	8	8	Median	NaN	0.15706
A0A5H1ZRP6;A0A2R8Y8A7;Q96L92;A0A2R8Y3S6	A0A5H1ZRP6;A0A2R8Y8A7;Q96L92;A0A2R8Y3S6	2;2;2;1	2;2;2;1	2;2;2;1	Sorting nexin-27	SNX27	tr|A0A5H1ZRP6|A0A5H1ZRP6_HUMAN Sorting nexin-27 (Fragment) OS=Homo sapiens OX=9606 GN=SNX27 PE=1 SV=1;tr|A0A2R8Y8A7|A0A2R8Y8A7_HUMAN Sorting nexin-27 OS=Homo sapiens OX=9606 GN=SNX27 PE=1 SV=1;sp|Q96L92|SNX27_HUMAN Sorting nexin-27 OS=Homo sapiens OX=9606	4	2	2	2	1	2	0	0	1	2	0	0	1	2	0	0	7.9	7.9	7.9	45.538	394	394;407;541;194	3			3			0.0010543	5.9006	By MS/MS	By MS/MS			NaN	NaN	NaN	0	0	Median	NaN	NaN
A0A2R8YD45;A0A804HJ17;O14773;A0A2R8Y7U1;A0A2R8YGD1;A0A2R8YE64;A0A2R8YDY1;A0A2R8Y7I4;E7EV34	A0A2R8YD45;A0A804HJ17;O14773;A0A2R8Y7U1;A0A2R8YGD1	8;8;8;7;6;2;1;1;1	8;8;8;7;6;2;1;1;1	8;8;8;7;6;2;1;1;1	Tripeptidyl-peptidase 1	TPP1	tr|A0A2R8YD45|A0A2R8YD45_HUMAN Tripeptidyl-peptidase 1 OS=Homo sapiens OX=9606 GN=TPP1 PE=1 SV=1;tr|A0A804HJ17|A0A804HJ17_HUMAN Tripeptidyl-peptidase 1 OS=Homo sapiens OX=9606 GN=TPP1 PE=1 SV=1;sp|O14773|TPP1_HUMAN Tripeptidyl-peptidase 1 OS=Homo sapiens O	9	8	8	8	3	2	4	7	3	2	4	7	3	2	4	7	27.6	27.6	27.6	54.262	500	500;525;563;400;470;162;99;162;170	2.91		3	18	1		0	103.79	By MS/MS	By MS/MS	By MS/MS	By MS/MS	0.41308	0.51461	94.621	13	8	Median	0.17025	NaN
A0A2R8YF43;A0A2R8YD58;E7EU96;P68400;A0A2R8Y5A0;Q8NEV1;A0A2R8YDP2;A0A2R8YFU2;A0A2R8Y4D6;A0A2R8Y4H0;A0A087WY74;V9GYA2;A0A2R8YDY7;A0A2R8YEW1	A0A2R8YF43;A0A2R8YD58;E7EU96;P68400;A0A2R8Y5A0;Q8NEV1;A0A2R8YDP2;A0A2R8YFU2;A0A2R8Y4D6;A0A2R8Y4H0	6;6;6;6;5;5;4;4;3;3;2;2;1;1	6;6;6;6;5;5;4;4;3;3;2;2;1;1	6;6;6;6;5;5;4;4;3;3;2;2;1;1	Casein kinase II subunit alpha;Casein kinase II subunit alpha 3	CSNK2A1;CSNK2A3	tr|A0A2R8YF43|A0A2R8YF43_HUMAN Casein kinase II subunit alpha OS=Homo sapiens OX=9606 GN=CSNK2A1 PE=1 SV=1;tr|A0A2R8YD58|A0A2R8YD58_HUMAN Casein kinase II subunit alpha OS=Homo sapiens OX=9606 GN=CSNK2A1 PE=1 SV=1;tr|E7EU96|E7EU96_HUMAN Casein kinase II su	14	6	6	6	3	4	2	3	3	4	2	3	3	4	2	3	26.7	26.7	26.7	41.79	363	363;376;385;391;354;391;354;374;207;256;118;144;131;133	3.08			12	1		0	25.365	By MS/MS	By MS/MS	By MS/MS	By MS/MS	0.23844	0.29705	97.334	3	3	Median	NaN	0.51908
A0A2R8YD71;F8W1P7;P49281;A0A7P0T8E3;A0A2R8Y5L1;F8VWB0;A0A2R8YDL2;A0A2R8Y4F9;A0A2R8Y5Q7	A0A2R8YD71;F8W1P7;P49281	3;2;2;1;1;1;1;1;1	3;2;2;1;1;1;1;1;1	3;2;2;1;1;1;1;1;1	Natural resistance-associated macrophage protein 2	SLC11A2	tr|A0A2R8YD71|A0A2R8YD71_HUMAN Natural resistance-associated macrophage protein 2 OS=Homo sapiens OX=9606 GN=SLC11A2 PE=1 SV=1;tr|F8W1P7|F8W1P7_HUMAN Natural resistance-associated macrophage protein 2 OS=Homo sapiens OX=9606 GN=SLC11A2 PE=1 SV=1;sp|P49281|	9	3	3	3	2	1	1	1	2	1	1	1	2	1	1	1	5.9	5.9	5.9	62.781	573	573;482;568;110;126;149;161;253;331	1.86	2	4	1			0	20.229	By MS/MS	By MS/MS	By MS/MS	By MS/MS	0.12956	0.19419	15.471	2	2	Median	NaN	NaN
F5H6Y0;H3BMM5;A0A2R8YF87;Q96AX1	F5H6Y0;H3BMM5;A0A2R8YF87;Q96AX1	1;1;1;1	1;1;1;1	1;1;1;1	Vacuolar protein sorting-associated protein 33A	VPS33A	tr|F5H6Y0|F5H6Y0_HUMAN Vacuolar protein sorting-associated protein 33A OS=Homo sapiens OX=9606 GN=VPS33A PE=3 SV=1;tr|H3BMM5|H3BMM5_HUMAN Vacuolar protein sorting-associated protein 33A OS=Homo sapiens OX=9606 PE=3 SV=1;tr|A0A2R8YF87|A0A2R8YF87_HUMAN Vacuo	4	1	1	1	1	0	0	0	1	0	0	0	1	0	0	0	9.1	9.1	9.1	21.226	186	186;538;637;596	3			1			0.0033477	3.8606	By MS/MS				NaN	NaN	NaN	0	0	Median	NaN	NaN
A0A2R8YFH5;Q15437;Q5QPE2;Q5QPE1;A0A2R8Y633;A0A2R8Y7S7;A0A2R8YF30	A0A2R8YFH5;Q15437;Q5QPE2	26;26;14;9;4;4;3	23;23;11;9;3;3;2	23;23;11;9;3;3;2	Protein transport protein Sec23B	SEC23B	tr|A0A2R8YFH5|A0A2R8YFH5_HUMAN Protein transport protein SEC23 OS=Homo sapiens OX=9606 GN=SEC23B PE=1 SV=1;sp|Q15437|SC23B_HUMAN Protein transport protein Sec23B OS=Homo sapiens OX=9606 GN=SEC23B PE=1 SV=2;tr|Q5QPE2|Q5QPE2_HUMAN Protein transport protein S	7	26	23	23	19	17	14	6	16	15	12	3	16	15	12	3	50.6	47.7	47.7	84.472	749	749;767;331;246;52;59;32	2.33		52	26			0	323.31	By MS/MS	By MS/MS	By MS/MS	By MS/MS	0.16536	0.2138	116.54	17	17	Median	0.17666	0.15525
A0A2R8YFR7;C9J591;H0Y895;A0A2R8YF49;Q12774	A0A2R8YFR7;C9J591;H0Y895;A0A2R8YF49;Q12774	2;1;1;1;1	2;1;1;1;1	2;1;1;1;1	Rho guanine nucleotide exchange factor 5	ARHGEF5	tr|A0A2R8YFR7|A0A2R8YFR7_HUMAN DH domain-containing protein OS=Homo sapiens OX=9606 PE=1 SV=1;tr|C9J591|C9J591_HUMAN Rho guanine nucleotide exchange factor 5 (Fragment) OS=Homo sapiens OX=9606 GN=ARHGEF5 PE=1 SV=1;tr|H0Y895|H0Y895_HUMAN Rho guanine nucleot	5	2	2	2	0	1	1	0	0	1	1	0	0	1	1	0	2.9	2.9	2.9	164.06	1487	1487;181;797;1597;1597	2.5	1			1		0.0020356	5.0387		By MS/MS	By MS/MS		NaN	NaN	NaN	0	0	Median	NaN	NaN
A0A2R8YGB3;Q9UNA1;A0A2R8YDK5;A0A2R8Y5C0;H0Y4P9	A0A2R8YGB3;Q9UNA1;A0A2R8YDK5;A0A2R8Y5C0;H0Y4P9	2;2;1;1;1	2;2;1;1;1	2;2;1;1;1	Rho GTPase-activating protein 26	ARHGAP26	tr|A0A2R8YGB3|A0A2R8YGB3_HUMAN Rho GTPase-activating protein 26 OS=Homo sapiens OX=9606 GN=ARHGAP26 PE=1 SV=1;sp|Q9UNA1|RHG26_HUMAN Rho GTPase-activating protein 26 OS=Homo sapiens OX=9606 GN=ARHGAP26 PE=1 SV=1;tr|A0A2R8YDK5|A0A2R8YDK5_HUMAN Rho GTPase-act	5	2	2	2	1	1	0	0	1	1	0	0	1	1	0	0	2.8	2.8	2.8	78.414	686	686;814;161;338;388	2		2				0.0029169	4.1644	By MS/MS	By MS/MS			NaN	NaN	NaN	0	0	Median	NaN	NaN
A0A2R8YGH5;P61966;H7C1E4	A0A2R8YGH5;P61966;H7C1E4	11;11;10	11;11;10	8;8;7	AP-1 complex subunit sigma-1A	AP1S1	tr|A0A2R8YGH5|A0A2R8YGH5_HUMAN AP complex subunit sigma OS=Homo sapiens OX=9606 GN=AP1S1 PE=1 SV=1;sp|P61966|AP1S1_HUMAN AP-1 complex subunit sigma-1A OS=Homo sapiens OX=9606 GN=AP1S1 PE=1 SV=1;tr|H7C1E4|H7C1E4_HUMAN AP-1 complex subunit sigma-1A (Fragment	3	11	11	8	9	7	8	11	9	7	8	11	8	6	7	8	65	65	45.2	18.602	157	157;158;191	4.01	2		13	67	20	0	323.31	By MS/MS	By MS/MS	By MS/MS	By MS/MS	0.78683	1.3655	49.905	83	1	Leave out requantified	0.6217	0.84355
E9PNW4;A0A2U3TZL5;P13987;H0YET2	E9PNW4;A0A2U3TZL5;P13987;H0YET2	4;4;4;2	4;4;4;2	4;4;4;2	CD59 glycoprotein	CD59	tr|E9PNW4|E9PNW4_HUMAN CD59 glycoprotein OS=Homo sapiens OX=9606 PE=1 SV=1;tr|A0A2U3TZL5|A0A2U3TZL5_HUMAN CD59 glycoprotein (Fragment) OS=Homo sapiens OX=9606 GN=CD59 PE=1 SV=1;sp|P13987|CD59_HUMAN CD59 glycoprotein OS=Homo sapiens OX=9606 GN=CD59 PE=1 SV=	4	4	4	4	3	2	1	3	3	2	1	3	3	2	1	3	30.6	30.6	30.6	11.985	108	108;120;128;52	4.06			1	13	2	0	22.928	By MS/MS	By MS/MS	By MS/MS	By MS/MS	0.13492	0.26893	59.014	6	5	Median	NaN	0.28372
A0A2U3TZU2;P06744;A0A0J9YXP8;A0A0J9YYH3;A0A2R8Y6C7;K7EQ48;A0A0J9YX90;CON__Q3ZBD7;K7ENA0;A0A0J9YXM3;K7EPY4;Q8N196	A0A2U3TZU2;P06744;A0A0J9YXP8;A0A0J9YYH3;A0A2R8Y6C7;K7EQ48	9;9;5;5;5;5;4;3;2;1;1;1	9;9;5;5;5;5;4;3;2;1;1;1	9;9;5;5;5;5;4;3;2;1;1;1	Glucose-6-phosphate isomerase	GPI	tr|A0A2U3TZU2|A0A2U3TZU2_HUMAN Glucose-6-phosphate isomerase OS=Homo sapiens OX=9606 GN=GPI PE=1 SV=1;sp|P06744|G6PI_HUMAN Glucose-6-phosphate isomerase OS=Homo sapiens OX=9606 GN=GPI PE=1 SV=4;tr|A0A0J9YXP8|A0A0J9YXP8_HUMAN Glucose-6-phosphate isomerase (	12	9	9	9	6	3	4	5	6	3	4	5	6	3	4	5	24	24	24	67.285	597	597;558;268;283;316;447;279;557;162;161;166;739	2.96		2	21	1		0	112.14	By MS/MS	By MS/MS	By MS/MS	By MS/MS	0.24918	0.26317	20.382	2	2	Median	NaN	NaN
B4E1E0;A0A3B3IRI2;P17812;A0A8Q3WL40;A0A3B3IRQ8;A0A3B3ITF6;A0A8Q3WKZ7;A0A3B3ITB8	B4E1E0;A0A3B3IRI2;P17812;A0A8Q3WL40;A0A3B3IRQ8;A0A3B3ITF6;A0A8Q3WKZ7	4;4;4;3;3;3;3;1	4;4;4;3;3;3;3;1	4;4;4;3;3;3;3;1	CTP synthase;CTP synthase 1	CTPS1	tr|B4E1E0|B4E1E0_HUMAN CTP synthase OS=Homo sapiens OX=9606 GN=CTPS1 PE=1 SV=1;tr|A0A3B3IRI2|A0A3B3IRI2_HUMAN CTP synthase OS=Homo sapiens OX=9606 GN=CTPS1 PE=1 SV=1;sp|P17812|PYRG1_HUMAN CTP synthase 1 OS=Homo sapiens OX=9606 GN=CTPS1 PE=1 SV=2;tr|A0A8Q3W	8	4	4	4	0	2	2	0	0	2	2	0	0	2	2	0	15.6	15.6	15.6	49.694	435	435;564;591;445;451;461;491;335	2.5		3	3			0	64.192		By MS/MS	By MS/MS		0.27583	0.28456	2.5648	2	2	Median	NaN	NaN
A0A3B3IRL2;O75629	A0A3B3IRL2;O75629	1;1	1;1	1;1	Protein CREG1	CREG1	tr|A0A3B3IRL2|A0A3B3IRL2_HUMAN Cellular repressor of E1A-stimulated genes 1, isoform CRA_a OS=Homo sapiens OX=9606 GN=CREG1 PE=1 SV=1;sp|O75629|CREG1_HUMAN Protein CREG1 OS=Homo sapiens OX=9606 GN=CREG1 PE=1 SV=1	2	1	1	1	1	1	0	0	1	1	0	0	1	1	0	0	8.2	8.2	8.2	28.058	255	255;220	3.8			2	2	1	0	83.191	By MS/MS	By MS/MS			0.38641	0.42676	13.735	3	1	Plateau	NaN	0.44392
E5RIL0;H0YBC1;C9JVM4;E5RJS9;A0A3B3IS19;E5RHU8;O95214	E5RIL0;H0YBC1;C9JVM4;E5RJS9;A0A3B3IS19;E5RHU8;O95214	1;1;1;1;1;1;1	1;1;1;1;1;1;1	1;1;1;1;1;1;1	Leptin receptor overlapping transcript-like 1	LEPROTL1	tr|E5RIL0|E5RIL0_HUMAN Leptin receptor overlapping transcript-like 1 OS=Homo sapiens OX=9606 GN=LEPROTL1 PE=1 SV=1;tr|H0YBC1|H0YBC1_HUMAN Leptin receptor overlapping transcript-like 1 (Fragment) OS=Homo sapiens OX=9606 GN=LEPROTL1 PE=1 SV=1;tr|C9JVM4|C9JVM	7	1	1	1	1	1	0	1	1	1	0	1	1	1	0	1	12.3	12.3	12.3	11.698	106	106;136;144;154;155;162;131	1.6	2	3				0	12.24	By MS/MS	By MS/MS		By MS/MS	NaN	NaN	NaN	0	0	Median	NaN	NaN
B4DKB2;A0A3B3ISF9;P42892;E9PN99;E9PHZ1	B4DKB2;A0A3B3ISF9;P42892;E9PN99;E9PHZ1	2;2;2;1;1	2;2;2;1;1	2;2;2;1;1	Endothelin-converting enzyme 1	ECE1	tr|B4DKB2|B4DKB2_HUMAN Endothelin-converting enzyme 1 OS=Homo sapiens OX=9606 GN=ECE1 PE=1 SV=1;tr|A0A3B3ISF9|A0A3B3ISF9_HUMAN Endothelin-converting enzyme 1 OS=Homo sapiens OX=9606 GN=ECE1 PE=1 SV=1;sp|P42892|ECE1_HUMAN Endothelin-converting enzyme 1 OS=H	5	2	2	2	2	0	0	0	2	0	0	0	2	0	0	0	7	7	7	83.573	738	738;842;770;103;134	3.5		1			1	0	8.0315	By MS/MS				NaN	NaN	NaN	0	0	Median	NaN	NaN
Q8N9N7;A0A3B3ISV5;H3BSW0	Q8N9N7;A0A3B3ISV5;H3BSW0	4;4;3	4;4;3	4;4;3	Leucine-rich repeat-containing protein 57	LRRC57	sp|Q8N9N7|LRC57_HUMAN Leucine-rich repeat-containing protein 57 OS=Homo sapiens OX=9606 GN=LRRC57 PE=1 SV=1;tr|A0A3B3ISV5|A0A3B3ISV5_HUMAN Leucine-rich repeat-containing protein 57 OS=Homo sapiens OX=9606 PE=4 SV=1;tr|H3BSW0|H3BSW0_HUMAN Leucine-rich repea	3	4	4	4	4	1	2	0	4	1	2	0	4	1	2	0	24.7	24.7	24.7	26.754	239	239;255;148	4.25				6	2	0	24.502	By MS/MS	By MS/MS	By MS/MS		NaN	NaN	NaN	0	0	Median	NaN	NaN
A0A3B3ISW7;Q86VN1	A0A3B3ISW7;Q86VN1	1;1	1;1	1;1	Vacuolar protein-sorting-associated protein 36	VPS36	tr|A0A3B3ISW7|A0A3B3ISW7_HUMAN Vacuolar protein-sorting-associated protein 36 OS=Homo sapiens OX=9606 GN=VPS36 PE=1 SV=1;sp|Q86VN1|VPS36_HUMAN Vacuolar protein-sorting-associated protein 36 OS=Homo sapiens OX=9606 GN=VPS36 PE=1 SV=1	2	1	1	1	0	1	0	0	0	1	0	0	0	1	0	0	4.3	4.3	4.3	36.751	324	324;386	3			1			0.0091283	3.2219		By MS/MS			NaN	NaN	NaN	0	0	Median	NaN	NaN
A0A3B3IT31;Q9NUN5;A0A3B3IRS7;A0A3B3IU68;A0A3F2YP66;A0A3B3ITP2;A0A494C126	A0A3B3IT31;Q9NUN5;A0A3B3IRS7;A0A3B3IU68;A0A3F2YP66;A0A3B3ITP2	3;3;2;2;2;2;1	3;3;2;2;2;2;1	3;3;2;2;2;2;1	Probable lysosomal cobalamin transporter	LMBRD1	tr|A0A3B3IT31|A0A3B3IT31_HUMAN Lysosomal cobalamin transport escort protein LMBD1 OS=Homo sapiens OX=9606 GN=LMBRD1 PE=1 SV=1;sp|Q9NUN5|LMBD1_HUMAN Lysosomal cobalamin transport escort protein LMBD1 OS=Homo sapiens OX=9606 GN=LMBRD1 PE=1 SV=1;tr|A0A3B3IRS7	7	3	3	3	2	2	1	2	2	2	1	2	2	2	1	2	6.8	6.8	6.8	63.817	562	562;540;247;306;317;341;122	1.73	6	8		1		0	57.461	By MS/MS	By MS/MS	By MS/MS	By MS/MS	0.18979	0.41793	33.993	11	9	Median	0.15544	0.28087
A0A3B3IU45;A0A3B3IT92;P33991;A0A3B3IS57;E5RG31;A0A3B3ITP6;A0A3B3IRR8	A0A3B3IU45;A0A3B3IT92;P33991;A0A3B3IS57;E5RG31;A0A3B3ITP6	9;9;9;8;7;7;2	9;9;9;8;7;7;2	9;9;9;8;7;7;2	DNA replication licensing factor MCM4	MCM4	tr|A0A3B3IU45|A0A3B3IU45_HUMAN DNA replication licensing factor MCM4 OS=Homo sapiens OX=9606 GN=MCM4 PE=1 SV=1;tr|A0A3B3IT92|A0A3B3IT92_HUMAN DNA replication licensing factor MCM4 OS=Homo sapiens OX=9606 GN=MCM4 PE=1 SV=1;sp|P33991|MCM4_HUMAN DNA replicati	7	9	9	9	1	6	5	0	1	6	5	0	1	6	5	0	17.3	17.3	17.3	91.19	813	813;904;863;749;582;742;191	2		12				0	28.413	By MS/MS	By MS/MS	By MS/MS		NaN	NaN	NaN	0	0	Median	NaN	NaN
A0A3B3ITK7;P36871	A0A3B3ITK7;P36871	4;4	4;4	4;4	Phosphoglucomutase-1	PGM1	tr|A0A3B3ITK7|A0A3B3ITK7_HUMAN Phosphoglucomutase-1 OS=Homo sapiens OX=9606 GN=PGM1 PE=1 SV=1;sp|P36871|PGM1_HUMAN Phosphoglucomutase-1 OS=Homo sapiens OX=9606 GN=PGM1 PE=1 SV=3	2	4	4	4	1	0	0	4	1	0	0	4	1	0	0	4	9.6	9.6	9.6	63.957	584	584;562	3			5			0	29.518	By MS/MS			By MS/MS	NaN	NaN	NaN	1	1	Median	NaN	NaN
Q9Y287;A0A3B3ITP9;A0A3B3IU60	Q9Y287;A0A3B3ITP9;A0A3B3IU60	3;3;2	3;3;2	3;3;2	Integral membrane protein 2B;BRI2, membrane form;BRI2 intracellular domain;BRI2C, soluble form;Bri23 peptide	ITM2B	sp|Q9Y287|ITM2B_HUMAN Integral membrane protein 2B OS=Homo sapiens OX=9606 GN=ITM2B PE=1 SV=1;tr|A0A3B3ITP9|A0A3B3ITP9_HUMAN Integral membrane protein 2 OS=Homo sapiens OX=9606 GN=ITM2B PE=1 SV=1;tr|A0A3B3IU60|A0A3B3IU60_HUMAN Integral membrane protein 2B	3	3	3	3	3	0	0	1	3	0	0	1	3	0	0	1	8.6	8.6	8.6	30.338	266	266;143;45	5					4	0	9.5064	By MS/MS			By MS/MS	NaN	NaN	NaN	1	1	Median	NaN	NaN
A0A3B3ITT1;Q6IQ22	A0A3B3ITT1;Q6IQ22	7;7	7;7	7;7	Ras-related protein Rab-12	RAB12	tr|A0A3B3ITT1|A0A3B3ITT1_HUMAN Ras-related protein Rab-12 OS=Homo sapiens OX=9606 GN=RAB12 PE=1 SV=1;sp|Q6IQ22|RAB12_HUMAN Ras-related protein Rab-12 OS=Homo sapiens OX=9606 GN=RAB12 PE=1 SV=3	2	7	7	7	5	2	3	4	5	2	3	4	5	2	3	4	19.7	19.7	19.7	36.315	340	340;244	3.81			3	13		0	60.017	By MS/MS	By MS/MS	By MS/MS	By MS/MS	0.31129	0.82159	59.545	4	3	Median	NaN	NaN
A0A3B3ITT5;P47914	A0A3B3ITT5;P47914	4;4	4;4	4;4	60S ribosomal protein L29	RPL29	tr|A0A3B3ITT5|A0A3B3ITT5_HUMAN 60S ribosomal protein L29 OS=Homo sapiens OX=9606 GN=RPL29 PE=1 SV=1;sp|P47914|RL29_HUMAN 60S ribosomal protein L29 OS=Homo sapiens OX=9606 GN=RPL29 PE=1 SV=2	2	4	4	4	4	4	1	2	4	4	1	2	4	4	1	2	17.4	17.4	17.4	18.512	167	167;159	3.44	3	3	5	19	2	0	27.62	By MS/MS	By MS/MS	By MS/MS	By MS/MS	0.011358	0.029289	130.91	9	9	Median	NaN	0.037335
Q92743;A0A3B3IU24;H0Y7G9	Q92743;A0A3B3IU24;H0Y7G9	2;2;1	2;2;1	2;2;1	Serine protease HTRA1	HTRA1	sp|Q92743|HTRA1_HUMAN Serine protease HTRA1 OS=Homo sapiens OX=9606 GN=HTRA1 PE=1 SV=1;tr|A0A3B3IU24|A0A3B3IU24_HUMAN Serine protease HTRA1 OS=Homo sapiens OX=9606 GN=HTRA1 PE=1 SV=1;tr|H0Y7G9|H0Y7G9_HUMAN Serine protease HTRA1 (Fragment) OS=Homo sapiens O	3	2	2	2	1	2	0	0	1	2	0	0	1	2	0	0	9.4	9.4	9.4	51.286	480	480;374;221	3			4			0	15.146	By MS/MS	By MS/MS			NaN	NaN	NaN	0	0	Median	NaN	NaN
A0A3B3IU55;H0YJ05;Q8WXE9	A0A3B3IU55;H0YJ05;Q8WXE9	7;7;7	7;7;7	7;7;7	Stonin-2	STON2	tr|A0A3B3IU55|A0A3B3IU55_HUMAN Stonin-2 OS=Homo sapiens OX=9606 GN=STON2 PE=1 SV=1;tr|H0YJ05|H0YJ05_HUMAN Stonin-2 OS=Homo sapiens OX=9606 GN=STON2 PE=1 SV=3;sp|Q8WXE9|STON2_HUMAN Stonin-2 OS=Homo sapiens OX=9606 GN=STON2 PE=1 SV=1	3	7	7	7	3	2	3	4	3	2	3	4	3	2	3	4	11.1	11.1	11.1	108.96	977	977;955;905	1.77	3	10				0	25.68	By MS/MS	By MS/MS	By MS/MS	By MS/MS	0.37567	0.80255	127.63	4	4	Median	0.37567	NaN
Q13144;A0A3B3IUB1;A0A3B3ITG6;A0A3B3ISX3;A0A3B3ISM8;A0A3B3IUF2;A0A3B3IRP4;A0A3B3ITQ2;A0A3B3ISV1;A0A3B3IS56;A0A3B3ISS1;A0A3B3ISI2;A0A3B3IST9;C9JRD9;A0A3B3ITK8;A0A3B3IT53;H7C2X0	Q13144;A0A3B3IUB1;A0A3B3ITG6;A0A3B3ISX3	16;16;9;8;7;7;6;6;5;5;4;4;4;2;2;2;1	16;16;9;8;7;7;6;6;5;5;4;4;4;2;2;2;1	16;16;9;8;7;7;6;6;5;5;4;4;4;2;2;2;1	Translation initiation factor eIF-2B subunit epsilon	EIF2B5	sp|Q13144|EI2BE_HUMAN Translation initiation factor eIF-2B subunit epsilon OS=Homo sapiens OX=9606 GN=EIF2B5 PE=1 SV=3;tr|A0A3B3IUB1|A0A3B3IUB1_HUMAN eIF-2B GDP-GTP exchange factor subunit epsilon OS=Homo sapiens OX=9606 GN=EIF2B5 PE=1 SV=1;tr|A0A3B3ITG6|A	17	16	16	16	10	10	7	2	10	10	7	2	10	10	7	2	35.8	35.8	35.8	80.379	721	721;729;546;530;402;389;314;382;310;269;267;231;230;107;141;113;92	2.26		26	9			0	92.836	By MS/MS	By MS/MS	By MS/MS	By MS/MS	0.23687	0.31333	89.621	13	13	Median	0.13792	0.18345
A0A3B3IUB9;H7C3P0;H7C094	A0A3B3IUB9	61;3;1	1;0;0	1;0;0			tr|A0A3B3IUB9|A0A3B3IUB9_HUMAN Baculoviral IAP repeat-containing protein 6 (Fragment) OS=Homo sapiens OX=9606 GN=BIRC6 PE=1 SV=1	3	61	1	1	48	13	11	23	1	0	0	0	1	0	0	0	26	0.5	0.5	419.02	3842	3842;191;110	1	1					0	11.619	By MS/MS	By matching	By matching	By matching	NaN	NaN	NaN	0	0	Median	NaN	NaN
A0A6Q8PHM8;A0A6Q8PHD1;A0A6Q8PGG0;A0A6Q8PFA9;A0A3B3IUC4;P06280	A0A6Q8PHM8;A0A6Q8PHD1;A0A6Q8PGG0;A0A6Q8PFA9;A0A3B3IUC4;P06280	1;1;1;1;1;1	1;1;1;1;1;1	1;1;1;1;1;1	Alpha-galactosidase A	GLA	tr|A0A6Q8PHM8|A0A6Q8PHM8_HUMAN Alpha-galactosidase OS=Homo sapiens OX=9606 GN=GLA PE=1 SV=1;tr|A0A6Q8PHD1|A0A6Q8PHD1_HUMAN Alpha-galactosidase OS=Homo sapiens OX=9606 GN=GLA PE=1 SV=2;tr|A0A6Q8PGG0|A0A6Q8PGG0_HUMAN Alpha-galactosidase OS=Homo sapiens OX=96	6	1	1	1	0	0	0	1	0	0	0	1	0	0	0	1	4.4	4.4	4.4	31.034	270	270;362;363;417;470;429	3			1			0.0051474	3.5806				By MS/MS	NaN	NaN	NaN	1	1	Median	NaN	NaN
A0A494C017;C9JJV6;C9JZL8;A0A499FIY8;C9JC07;Q96S97	A0A494C017;C9JJV6;C9JZL8;A0A499FIY8;C9JC07;Q96S97	2;2;2;2;2;2	2;2;2;2;2;2	2;2;2;2;2;2	Myeloid-associated differentiation marker	MYADM	tr|A0A494C017|A0A494C017_HUMAN Myeloid-associated differentiation marker (Fragment) OS=Homo sapiens OX=9606 GN=MYADM PE=1 SV=1;tr|C9JJV6|C9JJV6_HUMAN Myeloid-associated differentiation marker (Fragment) OS=Homo sapiens OX=9606 GN=MYADM PE=1 SV=8;tr|C9JZL8|	6	2	2	2	2	2	2	0	2	2	2	0	2	2	2	0	27	27	27	13.153	122	122;146;188;203;259;322	1.5	9	6	1			0	63.017	By MS/MS	By MS/MS	By MS/MS		0.22128	0.29273	45.133	9	8	Median	0.2077	0.25094
A0A494C0J7;Q08188	A0A494C0J7;Q08188	9;9	9;9	9;9	Protein-glutamine gamma-glutamyltransferase E;Protein-glutamine gamma-glutamyltransferase E 50 kDa catalytic chain;Protein-glutamine gamma-glutamyltransferase E 27 kDa non-catalytic chain	TGM3	tr|A0A494C0J7|A0A494C0J7_HUMAN TGc domain-containing protein OS=Homo sapiens OX=9606 PE=3 SV=1;sp|Q08188|TGM3_HUMAN Protein-glutamine gamma-glutamyltransferase E OS=Homo sapiens OX=9606 GN=TGM3 PE=1 SV=4	2	9	9	9	0	0	3	8	0	0	3	8	0	0	3	8	17	17	17	78.856	712	712;693	3.12	3	5	1	1	6	0	62.691			By MS/MS	By MS/MS	NaN	NaN	NaN	1	1	Median	NaN	NaN
A0A494C0M1;P52701;C9JH55;C9J8Y8;C9J7Y7;F8WAX8	A0A494C0M1;P52701	5;5;1;1;1;1	5;5;1;1;1;1	5;5;1;1;1;1	DNA mismatch repair protein Msh6	MSH6	tr|A0A494C0M1|A0A494C0M1_HUMAN DNA mismatch repair protein OS=Homo sapiens OX=9606 GN=MSH6 PE=1 SV=1;sp|P52701|MSH6_HUMAN DNA mismatch repair protein Msh6 OS=Homo sapiens OX=9606 GN=MSH6 PE=1 SV=2	6	5	5	5	3	3	1	0	3	3	1	0	3	3	1	0	5.4	5.4	5.4	142.85	1261	1261;1360;101;115;151;160	1.57	3	4				0	35.628	By MS/MS	By MS/MS	By MS/MS		NaN	NaN	NaN	1	1	Median	NaN	NaN
A0A494C0R8;K7EIG1;I3L2B0;I3L4B5;I3L318;Q9Y5I4	A0A494C0R8;K7EIG1;I3L2B0	50;48;48;5;3;1	50;48;48;5;3;1	4;2;4;0;0;0		CLUH	tr|A0A494C0R8|A0A494C0R8_HUMAN Clustered mitochondria protein homolog OS=Homo sapiens OX=9606 GN=CLUH PE=1 SV=1;tr|K7EIG1|K7EIG1_HUMAN Clustered mitochondria protein homolog (Fragment) OS=Homo sapiens OX=9606 GN=CLUH PE=1 SV=2;tr|I3L2B0|I3L2B0_HUMAN Cluste	6	50	50	4	20	38	31	42	20	38	31	42	3	3	2	4	49.7	49.7	2.6	150.46	1348	1348;1251;1297;160;164;1007	1.59	92	130				0	323.31	By MS/MS	By MS/MS	By MS/MS	By MS/MS	0.086769	0.15701	121.14	42	42	Median	0.10199	0.13766
A0A494C0U1;A0A494C0A3;A0A494C1S6;A0A494C1L2;A0A494C159;A0A494C0X4	A0A494C0U1	102;17;11;9;6;5	1;0;0;0;0;0	1;0;0;0;0;0			tr|A0A494C0U1|A0A494C0U1_HUMAN Tripeptidyl-peptidase 2 (Fragment) OS=Homo sapiens OX=9606 GN=TPP2 PE=1 SV=1	6	102	1	1	91	83	71	66	1	1	1	0	1	1	1	0	81.8	1.2	1.2	130.36	1179	1179;217;124;101;78;113	1.6	2	3				0	15.453	By MS/MS	By MS/MS	By MS/MS	By matching	0.19481	0.4766	23.52	2	2	Median	NaN	NaN
H7C5U3;H7C593;A0A494C105;Q9H3U5	H7C5U3;H7C593;A0A494C105;Q9H3U5	2;2;2;2	2;2;2;2	2;2;2;2	Major facilitator superfamily domain-containing protein 1	MFSD1	tr|H7C5U3|H7C5U3_HUMAN Major facilitator superfamily domain-containing protein 1 (Fragment) OS=Homo sapiens OX=9606 GN=MFSD1 PE=1 SV=1;tr|H7C593|H7C593_HUMAN Major facilitator superfamily domain-containing protein 1 OS=Homo sapiens OX=9606 GN=MFSD1 PE=1 SV	4	2	2	2	1	1	1	2	1	1	1	2	1	1	1	2	45.3	45.3	45.3	6.8219	64	64;78;426;465	2.67	2		2	2		0	7.6892	By MS/MS	By MS/MS	By MS/MS	By MS/MS	NaN	NaN	NaN	1	1	Median	NaN	NaN
A0A494C1K3;A0A8I5KVB5;P78347	A0A494C1K3;A0A8I5KVB5;P78347	2;2;2	2;2;2	2;2;2	General transcription factor II-I	GTF2I	tr|A0A494C1K3|A0A494C1K3_HUMAN General transcription factor II-I OS=Homo sapiens OX=9606 GN=GTF2I PE=1 SV=1;tr|A0A8I5KVB5|A0A8I5KVB5_HUMAN General transcription factor II-I OS=Homo sapiens OX=9606 GN=GTF2I PE=1 SV=1;sp|P78347|GTF2I_HUMAN General transcript	3	2	2	2	2	0	0	0	2	0	0	0	2	0	0	0	4.7	4.7	4.7	131.05	1159	1159;1118;998	2		2				0	13.69	By MS/MS				NaN	NaN	NaN	0	0	Median	NaN	NaN
A0A494C1L5;P50851;E9PEM5;A0A494BZW2;H0YAC6;A0A494C0R9;A0A3B3IS13;A0A3B3IU76;A0A3B3ISK3;Q8NFP9;H0YA17;Q5T321;A0A8I5QKR1;A0A8I5KSX3;A0A0D9SF28;H0Y9N9;A0A8I5QKR6;A0A8I5KX92;A0A8I5KXL4;A0A8I5KWL1;A0A8I5KTV6;A0A8I5KXY8;A0A8I5KQL6;A0A8I5QJB2;A0A8I5KRX1;A0A8I5KS18	A0A494C1L5;P50851;E9PEM5;A0A494BZW2;H0YAC6	53;52;47;46;33;26;15;7;6;4;4;4;3;3;3;3;1;1;1;1;1;1;1;1;1;1	53;52;47;46;33;26;15;7;6;4;4;4;3;3;3;3;1;1;1;1;1;1;1;1;1;1	53;52;47;46;33;26;15;7;6;4;4;4;3;3;3;3;1;1;1;1;1;1;1;1;1;1	Lipopolysaccharide-responsive and beige-like anchor protein	LRBA	tr|A0A494C1L5|A0A494C1L5_HUMAN Lipopolysaccharide-responsive and beige-like anchor protein OS=Homo sapiens OX=9606 GN=LRBA PE=1 SV=1;sp|P50851|LRBA_HUMAN Lipopolysaccharide-responsive and beige-like anchor protein OS=Homo sapiens OX=9606 GN=LRBA PE=1 SV=4;	26	53	53	53	32	14	33	14	32	14	33	14	32	14	33	14	25.3	25.3	25.3	317.79	2852	2852;2863;2575;2095;1505;1880;686;242;237;2946;147;2967;2228;2198;1494;134;1322;1020;785;734;729;349;223;214;185;755	1.01	103	1				0	301.64	By MS/MS	By MS/MS	By MS/MS	By MS/MS	0.15752	0.22293	99.82	26	22	Leave out requantified	0.14705	0.18031
A0A499FI31;Q15020;A0A494C0L2;F8W667	A0A499FI31;Q15020	3;3;1;1	3;3;1;1	3;3;1;1	Squamous cell carcinoma antigen recognized by T-cells 3	SART3	tr|A0A499FI31|A0A499FI31_HUMAN Squamous cell carcinoma antigen recognized by T-cells 3 OS=Homo sapiens OX=9606 GN=SART3 PE=1 SV=1;sp|Q15020|SART3_HUMAN Squamous cell carcinoma antigen recognized by T-cells 3 OS=Homo sapiens OX=9606 GN=SART3 PE=1 SV=1	4	3	3	3	2	1	1	0	2	1	1	0	2	1	1	0	5.5	5.5	5.5	111.96	981	981;963;263;305	2		4				0	37.223	By MS/MS	By MS/MS	By MS/MS		NaN	NaN	NaN	1	1	Median	NaN	NaN
A0A499FIX8;H7BXI1;A0FGR8	A0A499FIX8;H7BXI1;A0FGR8	9;9;9	9;9;9	9;9;9	Extended synaptotagmin-2	ESYT2	tr|A0A499FIX8|A0A499FIX8_HUMAN Extended synaptotagmin-2 OS=Homo sapiens OX=9606 GN=ESYT2 PE=1 SV=1;tr|H7BXI1|H7BXI1_HUMAN Extended synaptotagmin-2 OS=Homo sapiens OX=9606 GN=ESYT2 PE=1 SV=2;sp|A0FGR8|ESYT2_HUMAN Extended synaptotagmin-2 OS=Homo sapiens OX=	3	9	9	9	3	6	2	0	3	6	2	0	3	6	2	0	14.1	14.1	14.1	93.977	845	845;866;921	2		11				0	26.801	By MS/MS	By MS/MS	By MS/MS		12.677	19.063	271.09	5	5	Median	NaN	0.072373
A0A7I2YQL3;A0A7P0SXD0;A0A7I2YQQ9;A0A499FIZ0;Q9H7D7;H0Y9R3;C9JCS7;H0Y917;A0A7I2V3I7	A0A7I2YQL3;A0A7P0SXD0;A0A7I2YQQ9;A0A499FIZ0;Q9H7D7;H0Y9R3	8;8;8;8;8;4;2;1;1	8;8;8;8;8;4;2;1;1	8;8;8;8;8;4;2;1;1	WD repeat-containing protein 26	WDR26	tr|A0A7I2YQL3|A0A7I2YQL3_HUMAN WD repeat-containing protein 26 (Fragment) OS=Homo sapiens OX=9606 GN=WDR26 PE=1 SV=1;tr|A0A7P0SXD0|A0A7P0SXD0_HUMAN WD repeat-containing protein 26 (Fragment) OS=Homo sapiens OX=9606 GN=WDR26 PE=1 SV=1;tr|A0A7I2YQQ9|A0A7I2YQ	9	8	8	8	1	4	5	1	1	4	5	1	1	4	5	1	17.3	17.3	17.3	65.287	583	583;609;699;761;661;295;125;208;289	2.46		7	6			0	26.683	By MS/MS	By MS/MS	By MS/MS	By MS/MS	NaN	NaN	NaN	1	1	Median	NaN	NaN
H7C3U4;A0A8Q3SHQ6;A0A8Q3SHQ2;A0A804HJ25;A0A8Q3SHK7;A0A804HIR9;A0A499FJI4;A0A804HKQ1;A0A804HL12;O75592	H7C3U4;A0A8Q3SHQ6;A0A8Q3SHQ2;A0A804HJ25;A0A8Q3SHK7;A0A804HIR9;A0A499FJI4;A0A804HKQ1;A0A804HL12;O75592	1;1;1;1;1;1;1;1;1;1	1;1;1;1;1;1;1;1;1;1	1;1;1;1;1;1;1;1;1;1	E3 ubiquitin-protein ligase MYCBP2	MYCBP2	tr|H7C3U4|H7C3U4_HUMAN E3 ubiquitin-protein ligase MYCBP2 (Fragment) OS=Homo sapiens OX=9606 GN=MYCBP2 PE=1 SV=1;tr|A0A8Q3SHQ6|A0A8Q3SHQ6_HUMAN E3 ubiquitin-protein ligase MYCBP2 OS=Homo sapiens OX=9606 GN=MYCBP2 PE=4 SV=1;tr|A0A8Q3SHQ2|A0A8Q3SHQ2_HUMAN E3	10	1	1	1	1	0	0	0	1	0	0	0	1	0	0	0	1.4	1.4	1.4	117.79	1061	1061;4537;4609;4634;4665;4700;4738;4752;4772;4678	1	1					0.0065147	3.4826	By MS/MS				NaN	NaN	NaN	0	0	Median	NaN	NaN
A0A4W8VX11;A0A5H1ZRS1;Q15154;E5RGQ4;E9PGW9;E7EV93;H0YBA1	A0A4W8VX11;A0A5H1ZRS1;Q15154;E5RGQ4;E9PGW9;E7EV93;H0YBA1	2;2;2;1;1;1;1	2;2;2;1;1;1;1	2;2;2;1;1;1;1	Pericentriolar material 1 protein	PCM1	tr|A0A4W8VX11|A0A4W8VX11_HUMAN Pericentriolar material 1 protein OS=Homo sapiens OX=9606 GN=PCM1 PE=4 SV=1;tr|A0A5H1ZRS1|A0A5H1ZRS1_HUMAN Pericentriolar material 1 protein OS=Homo sapiens OX=9606 GN=PCM1 PE=1 SV=1;sp|Q15154|PCM1_HUMAN Pericentriolar materi	7	2	2	2	1	0	1	0	1	0	1	0	1	0	1	0	1.7	1.7	1.7	210.13	1860	1860;2016;2024;408;530;749;764	2	1		1			0.005145	3.5768	By MS/MS		By MS/MS		NaN	NaN	NaN	0	0	Median	NaN	NaN
A0A590UK99;A0A590UIX5;A0A590UJF8;A0A590UJZ9;A0A590UJ76;Q9UGM3	A0A590UK99;A0A590UIX5;A0A590UJF8;A0A590UJZ9;A0A590UJ76;Q9UGM3	1;1;1;1;1;1	1;1;1;1;1;1	1;1;1;1;1;1	Deleted in malignant brain tumors 1 protein	DMBT1	tr|A0A590UK99|A0A590UK99_HUMAN Deleted in malignant brain tumors 1 protein (Fragment) OS=Homo sapiens OX=9606 GN=DMBT1 PE=1 SV=1;tr|A0A590UIX5|A0A590UIX5_HUMAN Deleted in malignant brain tumors 1 protein (Fragment) OS=Homo sapiens OX=9606 GN=DMBT1 PE=1 SV=	6	1	1	1	0	0	0	1	0	0	0	1	0	0	0	1	10.8	10.8	10.8	13.783	130	130;186;202;1527;2412;2413	3.5		1			1	0	7.1675				By MS/MS	NaN	NaN	NaN	0	0	Median	NaN	NaN
U3KPX3;A0A590UJ43;P48729;A0A5F9W493;Q8N752;A0A590UJQ7;E5RG27;D6RGE5;A0A590UK94;D6REM4;U3KQ83;E7ETM0	U3KPX3;A0A590UJ43;P48729;A0A5F9W493;Q8N752;A0A590UJQ7;E5RG27;D6RGE5;A0A590UK94;D6REM4	4;4;4;3;3;2;2;2;2;2;1;1	4;4;4;3;3;2;2;2;2;2;1;1	4;4;4;3;3;2;2;2;2;2;1;1	Casein kinase I isoform alpha;Casein kinase I isoform alpha-like	CSNK1A1;CSNK1A1L	tr|U3KPX3|U3KPX3_HUMAN Casein kinase I isoform alpha OS=Homo sapiens OX=9606 GN=CSNK1A1 PE=1 SV=2;tr|A0A590UJ43|A0A590UJ43_HUMAN Casein kinase I isoform alpha OS=Homo sapiens OX=9606 GN=CSNK1A1 PE=1 SV=1;sp|P48729|KC1A_HUMAN Casein kinase I isoform alpha O	12	4	4	4	2	1	1	3	2	1	1	3	2	1	1	3	11.7	11.7	11.7	42.451	368	368;426;337;353;337;77;78;89;150;236;83;264	2.86	1		5	1		0	8.1397	By MS/MS	By MS/MS	By MS/MS	By MS/MS	NaN	NaN	NaN	0	0	Median	NaN	NaN
Q14114;A0A590UJJ8;A0A590UJF9;A0A590UJ57;E9PP15;A0A590UJ98;A0A590UKB1;A0A590UK97;A0A590UK84;A0A590UJT0;A0A590UK53;A0A590UJH5;A0A590UK45;A0A590UKB5;E9PKG2;H0YEA5;A0A590UJ39;H0YEV6;A0A590UJV3;H0YCA4;A0A590UJJ9	Q14114;A0A590UJJ8;A0A590UJF9;A0A590UJ57;E9PP15;A0A590UJ98;A0A590UKB1;A0A590UK97;A0A590UK84;A0A590UJT0;A0A590UK53;A0A590UJH5;A0A590UK45;A0A590UKB5	11;11;11;11;11;11;11;11;11;11;10;10;9;6;5;3;3;3;2;2;2	10;10;10;10;10;10;10;10;10;10;9;9;8;5;5;3;2;3;2;2;2	10;10;10;10;10;10;10;10;10;10;9;9;8;5;5;3;2;3;2;2;2	Low-density lipoprotein receptor-related protein 8	LRP8	sp|Q14114|LRP8_HUMAN Low-density lipoprotein receptor-related protein 8 OS=Homo sapiens OX=9606 GN=LRP8 PE=1 SV=4;tr|A0A590UJJ8|A0A590UJJ8_HUMAN Low-density lipoprotein receptor-related protein 8 OS=Homo sapiens OX=9606 GN=LRP8 PE=1 SV=1;tr|A0A590UJF9|A0A5	21	11	10	10	6	7	4	2	5	6	3	1	5	6	3	1	15.3	14.5	14.5	105.63	963	963;732;926;888;841;834;808;790;766;708;673;537;888;234;594;135;175;157;200;143;124	2		16				0	53.574	By MS/MS	By MS/MS	By MS/MS	By MS/MS	0.35678	0.48243	56.445	12	11	Median	0.55437	0.32015
A0A590UJG2;Q9UPN3;A0A7P0MQR8;H0Y390;A0A804HL78;E9PNZ4;A0A5F9ZGX0;E9PLY5;A0A669KBB0;E9PLY0;A0A669KB06;H0Y6T5;A0A494C1U5;H0Y7I1;E9PS75;H0YC65;A0A669KB84;H0YBX0	A0A590UJG2;Q9UPN3;A0A7P0MQR8;H0Y390	144;137;136;121;70;36;31;27;17;14;11;8;5;4;2;2;2;1	1;1;0;1;1;0;0;0;0;0;0;0;0;0;0;0;0;0	0;0;0;0;0;0;0;0;0;0;0;0;0;0;0;0;0;0	Microtubule-actin cross-linking factor 1, isoforms 1/2/3/5	MACF1	tr|A0A590UJG2|A0A590UJG2_HUMAN Microtubule-actin cross-linking factor 1, isoforms 6/7 OS=Homo sapiens OX=9606 GN=MACF1 PE=1 SV=1;sp|Q9UPN3|MACF1_HUMAN Microtubule-actin cross-linking factor 1, isoforms 1/2/3/4/5 OS=Homo sapiens OX=9606 GN=MACF1 PE=1 SV=4;t	18	144	1	0	106	43	36	35	1	0	0	0	0	0	0	0	35.9	0.6	0	614.89	5379	5379;7388;7385;4434;2276;2028;2146;1375;930;1062;495;368;625;159;113;259;51;123	1	1					0.0029499	4.393	By MS/MS	By matching	By matching	By matching	NaN	NaN	NaN	1	1	Median	NaN	NaN
A0A590UJW8;Q96J02;A0A590UJQ1;A0A590UK44;A0A590UK95;A0A1W2PR79;A0A1W2PNZ8;A0A590UIY0;H0YBS9	A0A590UJW8;Q96J02;A0A590UJQ1;A0A590UK44;A0A590UK95	18;18;17;16;13;3;2;2;1	18;18;17;16;13;3;2;2;1	15;15;14;13;12;3;2;2;0	E3 ubiquitin-protein ligase Itchy homolog	ITCH	tr|A0A590UJW8|A0A590UJW8_HUMAN E3 ubiquitin-protein ligase OS=Homo sapiens OX=9606 GN=ITCH PE=1 SV=1;sp|Q96J02|ITCH_HUMAN E3 ubiquitin-protein ligase Itchy homolog OS=Homo sapiens OX=9606 GN=ITCH PE=1 SV=2;tr|A0A590UJQ1|A0A590UJQ1_HUMAN E3 ubiquitin-protei	9	18	18	15	16	6	2	4	16	6	2	4	13	5	2	3	28.1	28.1	24.5	94.746	830	830;903;900;779;553;158;37;91;55	2.03		30	1			0	70.452	By MS/MS	By MS/MS	By MS/MS	By MS/MS	0.33801	0.39791	107.23	7	7	Median	0.21124	0.2468
A0A5F9UK94;Q01433;H0Y360;A0A804CCZ3;A0A7P0Z4H6;H0YF16;A0A590UK85;A0A590UJX5;A0A804H2H4;A0A7P0TB79;E9PJF6;E9PIJ1;A0A7P0T999	A0A5F9UK94;Q01433;H0Y360;A0A804CCZ3;A0A7P0Z4H6;H0YF16;A0A590UK85;A0A590UJX5;A0A804H2H4	26;26;25;23;20;20;19;18;16;12;7;6;5	26;26;25;23;20;20;19;18;16;12;7;6;5	26;26;25;23;20;20;19;18;16;12;7;6;5	AMP deaminase 2	AMPD2	tr|A0A5F9UK94|A0A5F9UK94_HUMAN AMP deaminase OS=Homo sapiens OX=9606 GN=AMPD2 PE=1 SV=1;sp|Q01433|AMPD2_HUMAN AMP deaminase 2 OS=Homo sapiens OX=9606 GN=AMPD2 PE=1 SV=2;tr|H0Y360|H0Y360_HUMAN AMP deaminase OS=Homo sapiens OX=9606 GN=AMPD2 PE=1 SV=2;tr|A0A8	13	26	26	26	0	0	13	19	0	0	13	19	0	0	13	19	32.6	32.6	32.6	94.889	825	825;879;836;788;628;719;564;469;625;237;103;87;118	2.1	1	33	5			0	135.1			By MS/MS	By MS/MS	0.17222	0.32382	104.44	10	10	Median	NaN	NaN
A0A5F9UY30;O43493	A0A5F9UY30;O43493	6;6	6;6	6;6	Trans-Golgi network integral membrane protein 2	TGOLN2	tr|A0A5F9UY30|A0A5F9UY30_HUMAN Trans-Golgi network integral membrane protein 2 OS=Homo sapiens OX=9606 GN=TGOLN2 PE=1 SV=1;sp|O43493|TGON2_HUMAN Trans-Golgi network integral membrane protein 2 OS=Homo sapiens OX=9606 GN=TGOLN2 PE=1 SV=4	2	6	6	6	3	5	1	2	3	5	1	2	3	5	1	2	11.9	11.9	11.9	47.773	453	453;437	1.72	5	13				0	96.74	By MS/MS	By MS/MS	By MS/MS	By MS/MS	0.27573	0.64978	65.303	11	8	Median	NaN	0.27216
A0A5F9ZGZ7;E7ES33;E7EPK1;Q16181;A0A0U1RRH9;A0A0U1RRE1;A0A024RA87;G3V1Q4	A0A5F9ZGZ7;E7ES33;E7EPK1;Q16181;A0A0U1RRH9;A0A0U1RRE1;A0A024RA87;G3V1Q4	2;2;2;2;1;1;1;1	2;2;2;2;1;1;1;1	2;2;2;2;1;1;1;1	Septin-7	SEPT7	tr|A0A5F9ZGZ7|A0A5F9ZGZ7_HUMAN Septin-7 OS=Homo sapiens OX=9606 GN=SEPTIN7 PE=1 SV=1;tr|E7ES33|E7ES33_HUMAN Septin OS=Homo sapiens OX=9606 GN=SEPTIN7 PE=1 SV=3;tr|E7EPK1|E7EPK1_HUMAN Septin OS=Homo sapiens OX=9606 GN=SEPTIN7 PE=1 SV=2;sp|Q16181|SEPT7_HUMAN	8	2	2	2	0	0	0	2	0	0	0	2	0	0	0	2	23	23	23	19.242	174	174;417;437;437;147;157;384;401	3			2			0.0010616	6.0348				By MS/MS	NaN	NaN	NaN	0	0	Median	NaN	NaN
A0A5F9ZH84;A0A5F9ZH60;A0A5F9ZH20;Q5TF39	A0A5F9ZH84;A0A5F9ZH60;A0A5F9ZH20;Q5TF39	2;2;2;2	2;2;2;2	2;2;2;2	Sodium-dependent glucose transporter 1	NAGLT1	tr|A0A5F9ZH84|A0A5F9ZH84_HUMAN Sodium-dependent glucose transporter 1 OS=Homo sapiens OX=9606 GN=MFSD4B PE=1 SV=1;tr|A0A5F9ZH60|A0A5F9ZH60_HUMAN Sodium-dependent glucose transporter 1 OS=Homo sapiens OX=9606 GN=MFSD4B PE=1 SV=1;tr|A0A5F9ZH20|A0A5F9ZH20_HUM	4	2	2	2	2	2	2	0	2	2	2	0	2	2	2	0	9.1	9.1	9.1	50.256	460	460;479;536;518	1.3	7	3				0	16.634	By MS/MS	By MS/MS	By MS/MS		0.38721	0.7192	39.458	9	2	Leave out requantified	0.2918	0.42662
Q07912;A0A5F9ZHJ2;A0A5F9ZI29;A0A5F9ZGX5;C9J1X3;A0A5F9ZHP4;A0A499FJ16;A0A5F9ZHD0;A0A5F9ZHL4;A0A5F9ZH01;A0A5F9ZHB0;A0A5F9ZHQ1;A0A5F9ZGY5;A0A5F9ZHI7;A0A5F9ZH66;A0A5F9ZHX6;A0A5F9ZI44;A0A5F9ZHC7;A0A5F9ZHP9;A0A5F9ZHK8	Q07912;A0A5F9ZHJ2;A0A5F9ZI29;A0A5F9ZGX5;C9J1X3;A0A5F9ZHP4;A0A499FJ16	21;21;21;20;20;20;19;8;6;6;5;5;4;3;2;2;2;2;2;2	21;21;21;20;20;20;19;8;6;6;5;5;4;3;2;2;2;2;2;2	21;21;21;20;20;20;19;8;6;6;5;5;4;3;2;2;2;2;2;2	Activated CDC42 kinase 1	TNK2	sp|Q07912|ACK1_HUMAN Activated CDC42 kinase 1 OS=Homo sapiens OX=9606 GN=TNK2 PE=1 SV=3;tr|A0A5F9ZHJ2|A0A5F9ZHJ2_HUMAN Non-specific protein-tyrosine kinase OS=Homo sapiens OX=9606 GN=TNK2 PE=1 SV=1;tr|A0A5F9ZI29|A0A5F9ZI29_HUMAN Non-specific protein-tyrosi	20	21	21	21	12	16	3	5	12	16	3	5	12	16	3	5	27.8	27.8	27.8	114.57	1038	1038;1072;1040;1055;1040;1008;1086;550;289;301;280;154;153;143;95;144;118;98;97;92	1.91	4	39				0	96.612	By MS/MS	By MS/MS	By MS/MS	By MS/MS	0.25105	0.38596	58.348	17	16	Median	0.25951	0.25655
A0A5F9ZHN7;Q9NTJ5;C9JV50;E9PGZ4;F8WCQ2	A0A5F9ZHN7;Q9NTJ5;C9JV50;E9PGZ4	3;3;2;2;1	3;3;2;2;1	3;3;2;2;1	Phosphatidylinositide phosphatase SAC1	SACM1L	tr|A0A5F9ZHN7|A0A5F9ZHN7_HUMAN Phosphatidylinositol-3-phosphatase SAC1 OS=Homo sapiens OX=9606 GN=SACM1L PE=1 SV=1;sp|Q9NTJ5|SAC1_HUMAN Phosphatidylinositol-3-phosphatase SAC1 OS=Homo sapiens OX=9606 GN=SACM1L PE=1 SV=2;tr|C9JV50|C9JV50_HUMAN Phosphatidyli	5	3	3	3	1	2	1	0	1	2	1	0	1	2	1	0	4.4	4.4	4.4	69.359	609	609;587;187;484;71	3			4			0.00053677	6.347	By MS/MS	By MS/MS	By MS/MS		NaN	NaN	NaN	0	0	Median	NaN	NaN
A0A5F9ZHR7;P11117;E9PHY0;E9PQY3;B7Z7D2;A0A5F9ZH82;A0A5F9ZI20;A0A5F9ZH40;B7Z6U3	A0A5F9ZHR7;P11117;E9PHY0;E9PQY3;B7Z7D2;A0A5F9ZH82	7;7;6;6;5;4;2;2;2	7;7;6;6;5;4;2;2;2	7;7;6;6;5;4;2;2;2	Lysosomal acid phosphatase	ACP2	tr|A0A5F9ZHR7|A0A5F9ZHR7_HUMAN Lysosomal acid phosphatase OS=Homo sapiens OX=9606 GN=ACP2 PE=1 SV=1;sp|P11117|PPAL_HUMAN Lysosomal acid phosphatase OS=Homo sapiens OX=9606 GN=ACP2 PE=1 SV=3;tr|E9PHY0|E9PHY0_HUMAN Lysosomal acid phosphatase OS=Homo sapiens	9	7	7	7	6	4	4	4	6	4	4	4	6	4	4	4	16.1	16.1	16.1	49.352	434	434;423;360;395;391;305;151;160;162	2.46	2	10	14			0	29.896	By MS/MS	By MS/MS	By MS/MS	By MS/MS	0.18994	0.26513	51.501	6	6	Median	NaN	0.19971
A0A8Q3SIN5;V9GYM8;A0A5F9ZI21;Q92974;V9GZ14;V9GYG5;V9GYF5;V9GZ58	A0A8Q3SIN5;V9GYM8;A0A5F9ZI21;Q92974	48;48;48;48;10;9;8;1	48;48;48;48;10;9;8;1	36;36;36;36;10;9;8;1	Rho guanine nucleotide exchange factor 2	ARHGEF2	tr|A0A8Q3SIN5|A0A8Q3SIN5_HUMAN Rho guanine nucleotide exchange factor 2 OS=Homo sapiens OX=9606 GN=ARHGEF2 PE=4 SV=1;tr|V9GYM8|V9GYM8_HUMAN Rho guanine nucleotide exchange factor 2 OS=Homo sapiens OX=9606 GN=ARHGEF2 PE=1 SV=1;tr|A0A5F9ZI21|A0A5F9ZI21_HUMAN	8	48	48	36	44	22	17	7	44	22	17	7	33	17	13	5	55.1	55.1	41.2	111.49	987	987;1031;1129;986;229;214;178;59	1.89	16	123	1			0	323.31	By MS/MS	By MS/MS	By MS/MS	By MS/MS	0.3229	0.49795	55.784	87	56	Leave out requantified	0.1291	0.78699
A0A5F9ZI43;A0A5F9ZHX2;H0Y673	A0A5F9ZI43;A0A5F9ZHX2;H0Y673	9;8;7	1;0;0	1;0;0		AP1S2	tr|A0A5F9ZI43|A0A5F9ZI43_HUMAN AP complex subunit sigma OS=Homo sapiens OX=9606 GN=AP1S2 PE=1 SV=1;tr|A0A5F9ZHX2|A0A5F9ZHX2_HUMAN AP complex subunit sigma OS=Homo sapiens OX=9606 GN=AP1S2 PE=1 SV=1;tr|H0Y673|H0Y673_HUMAN AP complex subunit sigma (Fragment)	3	9	1	1	3	5	3	9	1	1	1	1	1	1	1	1	63.9	10.2	10.2	17.544	147	147;156;153	4.25				3	1	0.0020202	4.8947	By MS/MS	By MS/MS	By MS/MS	By MS/MS	NaN	NaN	NaN	0	0	Median	NaN	NaN
A0A5H1ZRQ3;P01834	A0A5H1ZRQ3;P01834	2;2	2;2	2;2	Ig kappa chain C region	IGKC	tr|A0A5H1ZRQ3|A0A5H1ZRQ3_HUMAN Immunoglobulin kappa constant (Fragment) OS=Homo sapiens OX=9606 GN=IGKC PE=1 SV=1;sp|P01834|IGKC_HUMAN Immunoglobulin kappa constant OS=Homo sapiens OX=9606 GN=IGKC PE=1 SV=2	2	2	2	2	0	0	1	2	0	0	1	2	0	0	1	2	34.6	34.6	34.6	11.609	107	107;107	3.6		2		1	2	0	108.27			By MS/MS	By MS/MS	NaN	NaN	NaN	1	1	Median	NaN	NaN
F5H562;A0A669KA36;E7ET55;A0A669KB88;F5H748;B7ZLR4;P35670	F5H562;A0A669KA36;E7ET55;A0A669KB88;F5H748;B7ZLR4;P35670	4;4;4;4;4;4;4	3;3;3;3;3;3;3	3;3;3;3;3;3;3	Copper-transporting ATPase 2;WND/140 kDa	ATP7B	tr|F5H562|F5H562_HUMAN P-type Cu(+) transporter OS=Homo sapiens OX=9606 GN=ATP7B PE=1 SV=1;tr|A0A669KA36|A0A669KA36_HUMAN P-type Cu(+) transporter (Fragment) OS=Homo sapiens OX=9606 GN=ATP7B PE=1 SV=1;tr|E7ET55|E7ET55_HUMAN P-type Cu(+) transporter OS=Homo	7	4	3	3	4	0	0	0	3	0	0	0	3	0	0	0	4.6	3.7	3.7	110.32	1035	1035;1110;1381;1387;1400;1417;1465	1	4					0.00053333	6.1362	By MS/MS				NaN	NaN	NaN	0	0	Median	NaN	NaN
A0A669KB05;C9JZR2;H0YC95;O60716;A0A669KB62;A0A804HIL4;A0A804HK15;A0A804HJM1;E9PKY0;E9PKL1	A0A669KB05;C9JZR2;H0YC95;O60716;A0A669KB62;A0A804HIL4;A0A804HK15	19;19;19;19;18;10;10;6;3;1	19;19;19;19;18;10;10;6;3;1	19;19;19;19;18;10;10;6;3;1	Catenin delta-1	CTNND1	tr|A0A669KB05|A0A669KB05_HUMAN Catenin delta-1 OS=Homo sapiens OX=9606 GN=CTNND1 PE=1 SV=1;tr|C9JZR2|C9JZR2_HUMAN Catenin delta-1 OS=Homo sapiens OX=9606 GN=CTNND1 PE=1 SV=2;tr|H0YC95|H0YC95_HUMAN Catenin delta-1 OS=Homo sapiens OX=9606 GN=CTNND1 PE=1 SV=2	10	19	19	19	14	7	6	3	14	7	6	3	14	7	6	3	32.2	32.2	32.2	102.29	915	915;938;940;968;888;382;383;279;126;128	2		33				0	134.63	By MS/MS	By MS/MS	By MS/MS	By MS/MS	0.21429	0.39886	38.183	4	4	Median	0.23847	NaN
Q92538;A0A7I2V452;A0A7I2YQM2;A0A669KBG8;A0A7P0RGV0;A0A669KB10;A0A7I2V2L5;A0A7I2YQ65;A0A7I2V514;A0A7I2V529;A0A7I2V4K2;A0A7I2V2L4;A0A7I2V3Y5;A0A7I2V5C9;A0A7I2V3Q4;A0A7I2V342;A0A7I2V3J0;A0A7I2V329;A0A7I2V4H1;A0A7I2V2I0;A0A7I2V3E5;A0A7I2V3S0;A0A7I2V2Y7;A0A7I2YQM0;A0A7I2V4M6;A0A7I2V3H2;A0A7I2YQP6;A0A7I2V4E0;A0A7I2V4F1;A0A7I2YQN3;A0A7I2V2F8;A0A7I2V4F9;A0A7I2YQN6;A0A7I2V470;A0A7I2V5Z2;A0A7I2V338;A0A7I2V…	Q92538;A0A7I2V452;A0A7I2YQM2;A0A669KBG8;A0A7P0RGV0;A0A669KB10;A0A7I2V2L5;A0A7I2YQ65;A0A7I2V514;A0A7I2V529;A0A7I2V4K2;A0A7I2V2L4;A0A7I2V3Y5	43;43;43;43;43;43;40;40;39;39;37;34;34;5;5;4;4;4;4;3;3;3;3;3;3;3;3;2;2;2;2;2;2;2;2;2;2;2;1;1;1;1;1;1;1;1;1;1;1;1;1;1;1;1;1;1;1;1	43;43;43;43;43;43;40;40;39;39;37;34;34;5;5;4;4;4;4;3;3;3;3;3;3;3;3;2;2;2;2;2;2;2;2;2;2;2;1;1;1;1;1;1;1;1;1;1;1;1;1;1;1;1;1;1;1;1	43;43;43;43;43;43;40;40;39;39;37;34;34;5;5;4;4;4;4;3;3;3;3;3;3;3;3;2;2;2;2;2;2;2;2;2;2;2;1;1;1;1;1;1;1;1;1;1;1;1;1;1;1;1;1;1;1;1	Golgi-specific brefeldin A-resistance guanine nucleotide exchange factor 1	GBF1	sp|Q92538|GBF1_HUMAN Golgi-specific brefeldin A-resistance guanine nucleotide exchange factor 1 OS=Homo sapiens OX=9606 GN=GBF1 PE=1 SV=2;tr|A0A7I2V452|A0A7I2V452_HUMAN Golgi-specific brefeldin A-resistance guanine nucleotide exchange factor 1 OS=Homo sapi	58	43	43	43	16	21	30	12	16	21	30	12	16	21	30	12	35.3	35.3	35.3	206.44	1859	1859;1843;1827;1892;1860;1884;1761;1757;1761;1682;1600;1489;1493;132;413;190;138;94;117;96;153;136;132;110;70;83;89;102;93;68;83;47;145;136;140;95;118;81;124;54;59;60;62;65;65;67;103;76;76;122;79;108;94;102;120;136;85;43	1.19	71	17				0	244.52	By MS/MS	By MS/MS	By MS/MS	By MS/MS	0.19808	0.3327	136.91	20	20	Median	0.51918	0.20744
A0A669KBL1;Q93009;H3BND8;F5H2X1;H3BUV0;H3BTM1;H3BRA2;H3BQD1;I3L2D8;H3BMF6	A0A669KBL1;Q93009;H3BND8	43;43;36;20;3;3;3;3;1;1	43;43;36;20;3;3;3;3;1;1	43;43;36;20;3;3;3;3;1;1	Ubiquitin carboxyl-terminal hydrolase 7;Ubiquitin carboxyl-terminal hydrolase	USP7	tr|A0A669KBL1|A0A669KBL1_HUMAN Ubiquitin carboxyl-terminal hydrolase 7 OS=Homo sapiens OX=9606 GN=USP7 PE=1 SV=1;sp|Q93009|UBP7_HUMAN Ubiquitin carboxyl-terminal hydrolase 7 OS=Homo sapiens OX=9606 GN=USP7 PE=1 SV=2;tr|H3BND8|H3BND8_HUMAN Ubiquitin carboxy	10	43	43	43	28	23	27	18	28	23	27	18	28	23	27	18	48	48	48	132.33	1137	1137;1102;909;509;109;117;130;159;68;91	1.74	36	104				0	323.31	By MS/MS	By MS/MS	By MS/MS	By MS/MS	0.17621	0.31098	98.583	33	33	Median	0.18738	0.25565
Q99615;A0A6I8PU73;A0A6I8PUD4;A0A6I8PS32;A0A6I8PIK4;A0A6I8PRZ0;K7ER44;A0A6I8PU89;A0A6I8PR89;A0A6I8PLE7;A0A6I8PUC2;K7EIH8;K7EPP7;K7EK03;K7EJE9;K7ESP1;K7ELJ8;K7EJV7;K7EN19;K7EJL5;A0A6I8PR93	Q99615;A0A6I8PU73;A0A6I8PUD4;A0A6I8PS32;A0A6I8PIK4;A0A6I8PRZ0;K7ER44;A0A6I8PU89;A0A6I8PR89;A0A6I8PLE7;A0A6I8PUC2;K7EIH8;K7EPP7;K7EK03	4;4;4;4;4;4;4;3;3;3;3;3;3;3;1;1;1;1;1;1;1	4;4;4;4;4;4;4;3;3;3;3;3;3;3;1;1;1;1;1;1;1	4;4;4;4;4;4;4;3;3;3;3;3;3;3;1;1;1;1;1;1;1	DnaJ homolog subfamily C member 7	DNAJC7	sp|Q99615|DNJC7_HUMAN DnaJ homolog subfamily C member 7 OS=Homo sapiens OX=9606 GN=DNAJC7 PE=1 SV=2;tr|A0A6I8PU73|A0A6I8PU73_HUMAN DnaJ homolog subfamily C member 7 OS=Homo sapiens OX=9606 GN=DNAJC7 PE=1 SV=1;tr|A0A6I8PUD4|A0A6I8PUD4_HUMAN DnaJ homolog sub	21	4	4	4	0	1	3	0	0	1	3	0	0	1	3	0	9.3	9.3	9.3	56.44	494	494;497;481;467;456;436;401;347;454;355;291;267;253;242;74;180;137;113;104;102;59	3			4			0	14.617		By MS/MS	By MS/MS		NaN	NaN	NaN	1	1	Median	NaN	NaN
A0A6I8PRA7;H0YKB3;A0A6I8PIS1;Q00796	A0A6I8PRA7;H0YKB3;A0A6I8PIS1;Q00796	1;1;1;1	1;1;1;1	1;1;1;1	Sorbitol dehydrogenase	SORD	tr|A0A6I8PRA7|A0A6I8PRA7_HUMAN Sorbitol dehydrogenase OS=Homo sapiens OX=9606 GN=SORD PE=1 SV=1;tr|H0YKB3|H0YKB3_HUMAN Sorbitol dehydrogenase OS=Homo sapiens OX=9606 GN=SORD PE=1 SV=1;tr|A0A6I8PIS1|A0A6I8PIS1_HUMAN Sorbitol dehydrogenase OS=Homo sapiens OX	4	1	1	1	1	0	0	0	1	0	0	0	1	0	0	0	80	80	80	2.5981	25	25;117;252;357	3			1			0.0029557	4.4325	By MS/MS				NaN	NaN	NaN	0	0	Median	NaN	NaN
A0A6I8PIV1;Q9P2J5;A0A6I8PRS0;A0A6I8PIT3;B4DER1;A0A6I8PL42;A0A6I8PLB8;A0A6I8PS05;A0A6I8PLB3;A0A6I8PIP7;A0A6I8PTV8;A0A6I8PRU9;A0A6I8PRP1	A0A6I8PIV1;Q9P2J5;A0A6I8PRS0;A0A6I8PIT3;B4DER1;A0A6I8PL42;A0A6I8PLB8;A0A6I8PS05;A0A6I8PLB3;A0A6I8PIP7;A0A6I8PTV8	58;58;57;57;56;55;54;52;51;41;35;26;5	58;58;57;57;56;55;54;52;51;41;35;26;5	58;58;57;57;56;55;54;52;51;41;35;26;5	Leucine--tRNA ligase, cytoplasmic	LARS	tr|A0A6I8PIV1|A0A6I8PIV1_HUMAN Leucine--tRNA ligase OS=Homo sapiens OX=9606 GN=LARS1 PE=1 SV=1;sp|Q9P2J5|SYLC_HUMAN Leucine--tRNA ligase, cytoplasmic OS=Homo sapiens OX=9606 GN=LARS1 PE=1 SV=2;tr|A0A6I8PRS0|A0A6I8PRS0_HUMAN Leucine--tRNA ligase OS=Homo sap	13	58	58	58	37	23	29	48	37	23	29	48	37	23	29	48	56.4	56.4	56.4	134.34	1175	1175;1176;1121;1164;1149;1130;1112;1049;1024;850;697;543;147	1.79	50	181	1			0	323.31	By MS/MS	By MS/MS	By MS/MS	By MS/MS	0.021704	0.037581	127.33	74	68	Leave out requantified	0.14084	0.18381
O95163;A0A6Q8PHF4;A0A6Q8PG86;A0A6Q8PEX6;A0A6Q8PFB7;A0A6Q8PHC9;A0A6Q8PHI5;A0A6Q8PFH9;A0A6Q8PGW3;A0A6Q8PH48;A0A6Q8PF66;A0A6Q8PFN8;F5H2T0;A0A6Q8PHA0;A0A6Q8PGR0;A0A6Q8PF69;A0A6Q8PGA6;A0A6Q8PFC8;A0A6Q8PGC4;H0YDF3;A0A6Q8PFX1	O95163;A0A6Q8PHF4;A0A6Q8PG86;A0A6Q8PEX6;A0A6Q8PFB7;A0A6Q8PHC9;A0A6Q8PHI5;A0A6Q8PFH9;A0A6Q8PGW3;A0A6Q8PH48;A0A6Q8PF66;A0A6Q8PFN8;F5H2T0;A0A6Q8PHA0;A0A6Q8PGR0;A0A6Q8PF69	33;33;33;33;33;32;31;31;29;29;28;25;24;24;22;22;9;6;6;6;4	33;33;33;33;33;32;31;31;29;29;28;25;24;24;22;22;9;6;6;6;4	27;27;27;27;27;26;25;25;27;23;26;19;24;18;16;16;3;0;0;0;0	Elongator complex protein 1	IKBKAP	sp|O95163|ELP1_HUMAN Elongator complex protein 1 OS=Homo sapiens OX=9606 GN=ELP1 PE=1 SV=3;tr|A0A6Q8PHF4|A0A6Q8PHF4_HUMAN Elongator complex protein 1 OS=Homo sapiens OX=9606 GN=ELP1 PE=1 SV=1;tr|A0A6Q8PG86|A0A6Q8PG86_HUMAN Elongator complex protein 1 OS=Ho	21	33	33	27	18	26	20	10	18	26	20	10	14	23	17	8	32.7	32.7	26.4	150.25	1332	1332;1343;1302;1299;1295;1346;1184;1313;1218;1091;1232;928;983;892;812;810;446;186;221;193;137	1.64	38	69				0	275.55	By MS/MS	By MS/MS	By MS/MS	By MS/MS	0.23455	0.45948	27.917	8	8	Median	NaN	0.1548
A0A6Q8PHG4;A0A6Q8PF18;A0A6Q8PF74;A0A6Q8PFL9;Q9C040;A0A6Q8PFX3;A0A6Q8PF63;A0A6Q8PG16;A0A6Q8PGE9;A0A6Q8PFV0;A0A6Q8PH06;A0A6Q8PEY7;A0A6Q8PFI4;A0A0J9YX34;A0A6Q8PHP4;A0A6Q8PGR7;A0A6Q8PF82;A0A6Q8PFM2;A0A6Q8PHE9;A0A6Q8PHG3;A0A6Q8PFS5;A0A6Q8PHR6;C9J084;A0A6Q8PFE3;A0A6Q8PGS7;A0A6Q8PEY9;D6RCT6;A0A087WTC6;D6R9E3;D6RIA0;Q9BWT6	A0A6Q8PHG4;A0A6Q8PF18;A0A6Q8PF74;A0A6Q8PFL9;Q9C040;A0A6Q8PFX3;A0A6Q8PF63;A0A6Q8PG16;A0A6Q8PGE9;A0A6Q8PFV0;A0A6Q8PH06;A0A6Q8PEY7;A0A6Q8PFI4;A0A0J9YX34;A0A6Q8PHP4;A0A6Q8PGR7;A0A6Q8PF82;A0A6Q8PFM2;A0A6Q8PHE9;A0A6Q8PHG3;A0A6Q8PFS5;A0A6Q8PHR6;C9J084;A0A6Q8PFE3	6;6;5;5;5;5;5;5;5;5;5;5;4;4;4;4;4;4;4;4;4;4;3;3;2;2;1;1;1;1;1	6;6;5;5;5;5;5;5;5;5;5;5;4;4;4;4;4;4;4;4;4;4;3;3;2;2;1;1;1;1;1	1;1;0;1;0;0;0;0;0;0;0;0;0;0;0;0;0;0;0;0;0;0;0;0;0;0;1;1;1;1;1	Tripartite motif-containing protein 2	TRIM2	tr|A0A6Q8PHG4|A0A6Q8PHG4_HUMAN Tripartite motif-containing protein 2 OS=Homo sapiens OX=9606 PE=3 SV=1;tr|A0A6Q8PF18|A0A6Q8PF18_HUMAN Tripartite motif-containing protein 2 OS=Homo sapiens OX=9606 PE=3 SV=1;tr|A0A6Q8PF74|A0A6Q8PF74_HUMAN Tripartite motif-co	31	6	6	1	2	6	0	0	2	6	0	0	1	1	0	0	9.5	9.5	1.1	100.17	902	902;898;766;787;744;797;762;748;743;725;718;775;699;681;658;655;651;647;636;633;618;643;595;547;375;357;102;122;165;126;205	2.88		4	2	1	1	0	20.847	By MS/MS	By MS/MS			0.026797	0.027769	116.86	2	2	Median	NaN	NaN
Q27J81;A0A6Q8PHA2;A0A6Q8PH71;A0A6Q8PHG2;A0A6Q8PGN3;A0A6Q8PH25;A0A6Q8PF29;A0A6Q8PF44;A0A6Q8PGC7;A0A087X118;A0A6Q8PFW4;A0A6Q8PFN5;A0A6Q8PH63;A0A6Q8PH59;A0A6Q8PGU8;A0A6Q8PFB9;A0A6Q8PGY8;A0A0A0MQU1;A0A6Q8PH52;A0A6Q8PHS8;A0A6Q8PFY4;A0A6Q8PG64;A0A6Q8PFJ1;A0A6Q8PEY5;A0A6Q8PGK9;A0A6Q8PGX4;A0A6Q8PF91;A0A6Q8PEY8	Q27J81;A0A6Q8PHA2;A0A6Q8PH71;A0A6Q8PHG2;A0A6Q8PGN3;A0A6Q8PH25;A0A6Q8PF29;A0A6Q8PF44;A0A6Q8PGC7;A0A087X118;A0A6Q8PFW4;A0A6Q8PFN5;A0A6Q8PH63;A0A6Q8PH59;A0A6Q8PGU8;A0A6Q8PFB9;A0A6Q8PGY8;A0A0A0MQU1;A0A6Q8PH52;A0A6Q8PHS8	6;6;6;6;6;6;6;5;5;5;5;4;4;4;4;4;3;3;3;3;2;2;2;1;1;1;1;1	6;6;6;6;6;6;6;5;5;5;5;4;4;4;4;4;3;3;3;3;2;2;2;1;1;1;1;1	6;6;6;6;6;6;6;5;5;5;5;4;4;4;4;4;3;3;3;3;2;2;2;1;1;1;1;1	Inverted formin-2	INF2	sp|Q27J81|INF2_HUMAN Inverted formin-2 OS=Homo sapiens OX=9606 GN=INF2 PE=1 SV=2;tr|A0A6Q8PHA2|A0A6Q8PHA2_HUMAN Inverted formin-2 OS=Homo sapiens OX=9606 GN=INF2 PE=1 SV=1;tr|A0A6Q8PH71|A0A6Q8PH71_HUMAN Inverted formin-2 OS=Homo sapiens OX=9606 GN=INF2 PE=	28	6	6	6	4	0	0	3	4	0	0	3	4	0	0	3	7.2	7.2	7.2	135.62	1249	1249;1281;1255;1250;1241;1160;1133;1222;1051;1048;981;776;878;793;773;751;741;717;646;614;358;332;316;159;269;230;194;130	2		7				0	74.821	By MS/MS			By MS/MS	NaN	NaN	NaN	1	1	Median	NaN	NaN
A0A6Q8PFC4;A0A6Q8PH89;A0A6Q8PH27;A0A6Q8PG00;A0A6Q8PG04;A0A6Q8PGS4;A0A6Q8PF40;A0A6Q8PFY7;Q92734;C9JTY3;C9JUE0;C9JJP5;A0A6Q8PF51	A0A6Q8PFC4;A0A6Q8PH89;A0A6Q8PH27;A0A6Q8PG00;A0A6Q8PG04;A0A6Q8PGS4;A0A6Q8PF40;A0A6Q8PFY7;Q92734;C9JTY3;C9JUE0;C9JJP5;A0A6Q8PF51	2;2;2;2;2;2;2;2;2;1;1;1;1	2;2;2;2;2;2;2;2;2;1;1;1;1	2;2;2;2;2;2;2;2;2;1;1;1;1	Protein TFG	TFG	tr|A0A6Q8PFC4|A0A6Q8PFC4_HUMAN Protein TFG OS=Homo sapiens OX=9606 GN=TFG PE=1 SV=1;tr|A0A6Q8PH89|A0A6Q8PH89_HUMAN Protein TFG OS=Homo sapiens OX=9606 GN=TFG PE=1 SV=1;tr|A0A6Q8PH27|A0A6Q8PH27_HUMAN Protein TFG OS=Homo sapiens OX=9606 GN=TFG PE=1 SV=1;tr|A	13	2	2	2	1	1	0	0	1	1	0	0	1	1	0	0	17.3	17.3	17.3	27.321	249	249;264;270;274;278;285;369;412;400;141;157;181;194	3			2			0.0010395	5.5682	By MS/MS	By MS/MS			NaN	NaN	NaN	0	0	Median	NaN	NaN
P12081;E7ETE2;A0A6Q8PF47;A0A6Q8PHA5;A0A6Q8PHE3;B4DDD8;B4E1C5;A0A6Q8PF07;A0A6Q8PFF2;A0A6Q8PFN6;A0A6Q8PHQ0;A0A6Q8PFG9;P49590;D6RJE6;A0A2R8Y6I1;A0A2R8Y3N3;A0A2R8Y5P7;B4DQ67;D6RB22;D6RF05;A0A2R8YCI2;A0A2R8Y5E8;A0A2R8Y4X6;A0A2R8YFR1	P12081;E7ETE2;A0A6Q8PF47;A0A6Q8PHA5;A0A6Q8PHE3;B4DDD8;B4E1C5;A0A6Q8PF07;A0A6Q8PFF2	12;12;12;12;11;11;11;10;10;4;4;4;3;3;3;3;3;2;2;2;2;1;1;1	12;12;12;12;11;11;11;10;10;4;4;4;3;3;3;3;3;2;2;2;2;1;1;1	12;12;12;12;11;11;11;10;10;4;4;4;3;3;3;3;3;2;2;2;2;1;1;1	Histidine--tRNA ligase, cytoplasmic	HARS	sp|P12081|HARS1_HUMAN Histidine--tRNA ligase, cytoplasmic OS=Homo sapiens OX=9606 GN=HARS1 PE=1 SV=2;tr|E7ETE2|E7ETE2_HUMAN Histidine--tRNA ligase, cytoplasmic OS=Homo sapiens OX=9606 GN=HARS1 PE=1 SV=2;tr|A0A6Q8PF47|A0A6Q8PF47_HUMAN Histidine--tRNA ligase	24	12	12	12	2	4	8	3	2	4	8	3	2	4	8	3	33.8	33.8	33.8	57.41	509	509;512;511;473;399;435;395;440;470;270;171;248;506;293;436;473;512;334;399;60;84;219;160;52	3			17			0	34.985	By MS/MS	By MS/MS	By MS/MS	By MS/MS	0.39578	0.47585	44.864	3	3	Plateau	NaN	NaN
Q92562;A0A6Q8PHH5;A0A6Q8PF62;A0A6Q8PGY7;A0A6Q8PF70;A0A6Q8PHP5;A0A6Q8PG59;A0A6Q8PHA1;A0A6Q8PGB4;A0A6Q8PFJ3;A0A6Q8PHC7;A0A6Q8PGW5;A0A6Q8PGW0;A0A6Q8PGP4;A0A6Q8PHK3;A0A6Q8PF27;A0A6Q8PGY4;A0A6Q8PGC1;A0A6Q8PF86;A0A6Q8PHM5;A0A6Q8PHB4;A0A6Q8PH92;H0Y6G7;Q5TCS5;Q5TCS4;A0A6Q8PGM1;A0A6Q8PGP1;A0A6Q8PGL0;A0A6Q8PG61;A0A6Q8PG49;A0A6Q8PF90;A0A6Q8PFK7;A0A6Q8PF04	Q92562;A0A6Q8PHH5;A0A6Q8PF62;A0A6Q8PGY7;A0A6Q8PF70;A0A6Q8PHP5;A0A6Q8PG59;A0A6Q8PHA1;A0A6Q8PGB4;A0A6Q8PFJ3;A0A6Q8PHC7;A0A6Q8PGW5;A0A6Q8PGW0;A0A6Q8PGP4;A0A6Q8PHK3;A0A6Q8PF27;A0A6Q8PGY4;A0A6Q8PGC1	23;23;23;23;23;23;22;21;20;20;19;19;19;19;18;18;14;12;11;10;10;9;8;8;6;6;4;4;4;4;4;2;1	23;23;23;23;23;23;22;21;20;20;19;19;19;19;18;18;14;12;11;10;10;9;8;8;6;6;4;4;4;4;4;2;1	23;23;23;23;23;23;22;21;20;20;19;19;19;19;18;18;14;12;11;10;10;9;8;8;6;6;4;4;4;4;4;2;1	Polyphosphoinositide phosphatase	FIG4	sp|Q92562|FIG4_HUMAN Polyphosphoinositide phosphatase OS=Homo sapiens OX=9606 GN=FIG4 PE=1 SV=1;tr|A0A6Q8PHH5|A0A6Q8PHH5_HUMAN Polyphosphoinositide phosphatase OS=Homo sapiens OX=9606 GN=FIG4 PE=1 SV=1;tr|A0A6Q8PF62|A0A6Q8PF62_HUMAN Polyphosphoinositide ph	33	23	23	23	13	19	7	6	13	19	7	6	13	19	7	6	33.8	33.8	33.8	103.63	907	907;913;905;878;864;849;838;816;743;663;864;830;801;776;604;792;561;490;382;370;361;394;409;329;216;214;214;136;115;66;60;40;33	1.96	2	46				0	78.234	By MS/MS	By MS/MS	By MS/MS	By MS/MS	0.056733	0.27424	68.815	23	22	Linear	0.14937	0.20438
A0A8I5KR14;A0A6Q8PF94;O15344;C9J453;A0A8I5KPE0;A0A087X255;A0A8I5KPB2;A0A6Q8PGA5	A0A8I5KR14;A0A6Q8PF94;O15344;C9J453;A0A8I5KPE0;A0A087X255;A0A8I5KPB2	5;5;5;4;4;4;4;2	5;5;5;4;4;4;4;2	5;5;5;4;4;4;4;2	E3 ubiquitin-protein ligase Midline-1	MID1	tr|A0A8I5KR14|A0A8I5KR14_HUMAN E3 ubiquitin-protein ligase Midline-1 OS=Homo sapiens OX=9606 GN=MID1 PE=1 SV=1;tr|A0A6Q8PF94|A0A6Q8PF94_HUMAN E3 ubiquitin-protein ligase Midline-1 OS=Homo sapiens OX=9606 GN=MID1 PE=1 SV=1;sp|O15344|TRI18_HUMAN E3 ubiquitin	8	5	5	5	1	5	0	0	1	5	0	0	1	5	0	0	11.1	11.1	11.1	70.862	629	629;718;667;483;489;540;631;371	3			9			0	68.849	By MS/MS	By MS/MS			0.5693	0.6267	73.579	3	3	Median	NaN	0.5693
A0A6Q8PHJ5;A0A6Q8PGP5;A0A6Q8PFI7;Q96PU5;A0A7P0Z498;A0A6Q8PG51;A0A1B0GVY1;K7ERN1;H0Y8H4	A0A6Q8PHJ5;A0A6Q8PGP5;A0A6Q8PFI7;Q96PU5;A0A7P0Z498;A0A6Q8PG51;A0A1B0GVY1;K7ERN1	5;5;5;5;4;4;4;3;1	2;2;2;2;1;1;1;0;1	2;2;2;2;1;1;1;0;1	E3 ubiquitin-protein ligase NEDD4-like	NEDD4L	tr|A0A6Q8PHJ5|A0A6Q8PHJ5_HUMAN E3 ubiquitin-protein ligase OS=Homo sapiens OX=9606 GN=NEDD4L PE=1 SV=1;tr|A0A6Q8PGP5|A0A6Q8PGP5_HUMAN E3 ubiquitin-protein ligase OS=Homo sapiens OX=9606 GN=NEDD4L PE=1 SV=1;tr|A0A6Q8PFI7|A0A6Q8PFI7_HUMAN E3 ubiquitin-protei	9	5	2	2	4	1	3	1	2	0	1	0	2	0	1	0	6.1	2.9	2.9	107.6	930	930;942;948;975;618;863;1254;639;35	1.75	1	3				0	10.344	By MS/MS	By matching	By MS/MS	By matching	NaN	NaN	NaN	0	0	Median	NaN	NaN
A0A6Q8PFT2;A0A6Q8PFU3;P43034;A0A6Q8PH33;I3L3N5;A0A6Q8PG63	A0A6Q8PFT2;A0A6Q8PFU3;P43034;A0A6Q8PH33;I3L3N5;A0A6Q8PG63	2;2;2;1;1;1	2;2;2;1;1;1	2;2;2;1;1;1	Platelet-activating factor acetylhydrolase IB subunit alpha	PAFAH1B1	tr|A0A6Q8PFT2|A0A6Q8PFT2_HUMAN Platelet-activating factor acetylhydrolase IB subunit beta OS=Homo sapiens OX=9606 GN=PAFAH1B1 PE=1 SV=1;tr|A0A6Q8PFU3|A0A6Q8PFU3_HUMAN Platelet-activating factor acetylhydrolase IB subunit alpha OS=Homo sapiens OX=9606 GN=PA	6	2	2	2	2	0	0	1	2	0	0	1	2	0	0	1	9	9	9	38.948	345	345;428;410;127;208;346	3			3			0	7.0709	By MS/MS			By MS/MS	NaN	NaN	NaN	0	0	Median	NaN	NaN
A0A6Q8PGW4;A0A6Q8PGI6;A0A6Q8PGA8;A0A6Q8PHH9;A0A6Q8PGZ8;P41250;A0A6Q8PHI7;A0A6Q8PFZ6;H7C443;A0A6Q8PH49;A0A6Q8PF45;A0A6Q8PFV5;A0A6Q8PGZ9;F8WCK4;A0A6Q8PGN7	A0A6Q8PGW4;A0A6Q8PGI6;A0A6Q8PGA8;A0A6Q8PHH9;A0A6Q8PGZ8;P41250;A0A6Q8PHI7;A0A6Q8PFZ6;H7C443	9;9;9;9;9;9;8;7;7;4;4;1;1;1;1	9;9;9;9;9;9;8;7;7;4;4;1;1;1;1	9;9;9;9;9;9;8;7;7;4;4;1;1;1;1	Glycine--tRNA ligase	GARS	tr|A0A6Q8PGW4|A0A6Q8PGW4_HUMAN Glycine--tRNA ligase OS=Homo sapiens OX=9606 GN=GARS1 PE=1 SV=1;tr|A0A6Q8PGI6|A0A6Q8PGI6_HUMAN Glycine--tRNA ligase OS=Homo sapiens OX=9606 GN=GARS1 PE=1 SV=1;tr|A0A6Q8PGA8|A0A6Q8PGA8_HUMAN Glycine--tRNA ligase OS=Homo sapien	15	9	9	9	4	2	7	1	4	2	7	1	4	2	7	1	22.9	22.9	22.9	69.931	616	616;672;683;705;745;739;606;546;570;350;350;190;245;255;260	2.42		11	8			0	83.622	By MS/MS	By MS/MS	By MS/MS	By MS/MS	0.57093	0.6162	39.581	2	2	Median	NaN	NaN
A0A6Q8PGB0;P24928	A0A6Q8PGB0;P24928	2;2	2;2	2;2	DNA-directed RNA polymerase II subunit RPB1	POLR2A	tr|A0A6Q8PGB0|A0A6Q8PGB0_HUMAN DNA-directed RNA polymerase subunit OS=Homo sapiens OX=9606 GN=POLR2A PE=1 SV=2;sp|P24928|RPB1_HUMAN DNA-directed RNA polymerase II subunit RPB1 OS=Homo sapiens OX=9606 GN=POLR2A PE=1 SV=2	2	2	2	2	2	1	1	0	2	1	1	0	2	1	1	0	2.2	2.2	2.2	217.24	1970	1970;1970	1.25	3	1				0.0005339	6.1454	By MS/MS	By MS/MS	By MS/MS		NaN	NaN	NaN	0	0	Median	NaN	NaN
A0A6Q8PGB9;Q9HAB3;E9PPS0;A0A6Q8PFH5;E9PIX2;A0A6Q8PG35;E9PKE4;A0A6Q8PHF8	A0A6Q8PGB9;Q9HAB3;E9PPS0;A0A6Q8PFH5;E9PIX2;A0A6Q8PG35;E9PKE4;A0A6Q8PHF8	2;2;1;1;1;1;1;1	2;2;1;1;1;1;1;1	2;2;1;1;1;1;1;1	Solute carrier family 52, riboflavin transporter, member 2	SLC52A2	tr|A0A6Q8PGB9|A0A6Q8PGB9_HUMAN Riboflavin transporter OS=Homo sapiens OX=9606 GN=SLC52A2 PE=1 SV=1;sp|Q9HAB3|S52A2_HUMAN Solute carrier family 52, riboflavin transporter, member 2 OS=Homo sapiens OX=9606 GN=SLC52A2 PE=1 SV=1;tr|E9PPS0|E9PPS0_HUMAN Solute c	8	2	2	2	1	1	0	2	1	1	0	2	1	1	0	2	4.6	4.6	4.6	45.328	439	439;445;87;106;172;262;281;357	2.4	1	2	1	1		0.0010411	5.5764	By MS/MS	By MS/MS		By MS/MS	NaN	NaN	NaN	0	0	Median	NaN	NaN
A0A6Q8PGK1;P04792;A0A6Q8PFK8;A0A6Q8PFE7;A0A6Q8PF43;A0A6Q8PHJ6;A0A6Q8PHA6;A0A6Q8PH65;A0A6Q8PGY2;C9J3N8	A0A6Q8PGK1;P04792;A0A6Q8PFK8;A0A6Q8PFE7;A0A6Q8PF43;A0A6Q8PHJ6;A0A6Q8PHA6;A0A6Q8PH65;A0A6Q8PGY2	9;9;8;7;7;7;7;7;7;1	9;9;8;7;7;7;7;7;7;1	9;9;8;7;7;7;7;7;7;1	Heat shock protein beta-1	HSPB1	tr|A0A6Q8PGK1|A0A6Q8PGK1_HUMAN Heat shock protein beta-1 OS=Homo sapiens OX=9606 GN=HSPB1 PE=1 SV=1;sp|P04792|HSPB1_HUMAN Heat shock protein beta-1 OS=Homo sapiens OX=9606 GN=HSPB1 PE=1 SV=2;tr|A0A6Q8PFK8|A0A6Q8PFK8_HUMAN Heat shock protein beta-1 OS=Homo	10	9	9	9	7	4	6	6	7	4	6	6	7	4	6	6	64.2	64.2	64.2	23.704	215	215;205;198;122;141;143;157;162;174;37	3.61	1		11	24		0	121.01	By MS/MS	By MS/MS	By MS/MS	By MS/MS	0.14365	0.28716	74.8	15	15	Median	0.13903	NaN
P49588;A0A6Q8PGN5;A0A6Q8PGR9;H3BPK7;A0A6Q8PFY2;A0A6Q8PF33;A0A6Q8PGE8;A0A6Q8PFK3;A0A6Q8PGB5;A0A6Q8PHJ2;A0A6Q8PH44;A0A6Q8PHP7;A0A6Q8PHP3;A0A6Q8PF77;A0A6Q8PG28;A0A6Q8PG62;A0A6Q8PGI8;A0A6Q8PHN5	P49588;A0A6Q8PGN5;A0A6Q8PGR9;H3BPK7;A0A6Q8PFY2;A0A6Q8PF33;A0A6Q8PGE8;A0A6Q8PFK3;A0A6Q8PGB5;A0A6Q8PHJ2;A0A6Q8PH44	25;25;24;24;24;24;24;21;20;19;17;12;12;12;8;6;3;1	25;25;24;24;24;24;24;21;20;19;17;12;12;12;8;6;3;1	25;25;24;24;24;24;24;21;20;19;17;12;12;12;8;6;3;1	Alanine--tRNA ligase, cytoplasmic	AARS	sp|P49588|SYAC_HUMAN Alanine--tRNA ligase, cytoplasmic OS=Homo sapiens OX=9606 GN=AARS1 PE=1 SV=2;tr|A0A6Q8PGN5|A0A6Q8PGN5_HUMAN Alanine--tRNA ligase OS=Homo sapiens OX=9606 GN=AARS1 PE=1 SV=1;tr|A0A6Q8PGR9|A0A6Q8PGR9_HUMAN Alanine--tRNA ligase OS=Homo sap	18	25	25	25	17	8	11	9	17	8	11	9	17	8	11	9	37.8	37.8	37.8	106.81	968	968;984;940;999;977;961;959;772;925;789;734;560;535;521;327;278;275;48	1.96	2	47				0	211.42	By MS/MS	By MS/MS	By MS/MS	By MS/MS	0.33804	0.72124	114.03	14	14	Median	1.1724	0.35316
A0A6Q8PH21;Q9UHW9;B3KXX3;H0YKQ8;H0YMQ9;H0YKE6	A0A6Q8PH21;Q9UHW9;B3KXX3;H0YKQ8;H0YMQ9	18;18;17;15;13;1	9;9;8;7;5;1	9;9;8;7;5;1	Solute carrier family 12 member 6	SLC12A6	tr|A0A6Q8PH21|A0A6Q8PH21_HUMAN Solute carrier family 12 member 6 OS=Homo sapiens OX=9606 GN=SLC12A6 PE=1 SV=1;sp|Q9UHW9|S12A6_HUMAN Solute carrier family 12 member 6 OS=Homo sapiens OX=9606 GN=SLC12A6 PE=1 SV=2;tr|B3KXX3|B3KXX3_HUMAN Solute carrier family	6	18	9	9	12	15	7	6	4	6	1	1	4	6	1	1	20.1	13.2	13.2	126.61	1142	1142;1150;962;942;906;152	1.5	8	8				0	113.15	By MS/MS	By MS/MS	By MS/MS	By MS/MS	0.56358	0.52179	41.705	3	3	Plateau	NaN	NaN
A0A6Q8PHM1;Q9Y2G1	A0A6Q8PHM1;Q9Y2G1	1;1	1;1	1;1	Myelin regulatory factor;Myelin regulatory factor, N-terminal;Myelin regulatory factor, C-terminal	MYRF	tr|A0A6Q8PHM1|A0A6Q8PHM1_HUMAN Myelin regulatory factor (Fragment) OS=Homo sapiens OX=9606 GN=MYRF PE=1 SV=1;sp|Q9Y2G1|MYRF_HUMAN Myelin regulatory factor OS=Homo sapiens OX=9606 GN=MYRF PE=1 SV=3	2	1	1	1	1	1	0	0	1	1	0	0	1	1	0	0	1.8	1.8	1.8	101.78	940	940;1151	3.43	2		1	1	3	0.0029369	4.3263	By MS/MS	By MS/MS			NaN	NaN	NaN	1	1	Median	NaN	NaN
P56524;A0A7I2SVS4;H7C397	P56524;A0A7I2SVS4;H7C397	2;2;1	2;2;1	2;2;1	Histone deacetylase 4	HDAC4	sp|P56524|HDAC4_HUMAN Histone deacetylase 4 OS=Homo sapiens OX=9606 GN=HDAC4 PE=1 SV=3;tr|A0A7I2SVS4|A0A7I2SVS4_HUMAN Histone deacetylase OS=Homo sapiens OX=9606 GN=HDAC4 PE=1 SV=1;tr|H7C397|H7C397_HUMAN Histone deacetylase 4 (Fragment) OS=Homo sapiens OX=	3	2	2	2	1	0	1	0	1	0	1	0	1	0	1	0	4.7	4.7	4.7	119.04	1084	1084;1089;175	1.5	1	1				0.006539	3.5389	By MS/MS		By MS/MS		NaN	NaN	NaN	1	1	Median	NaN	NaN
A0A7I2V2B0;A0A0D9SGH0;Q92581;A0A1B0GV11;A0A0D9SFM4;A0A6Q8PFS7;A0A6Q8PGY5;A0A087WXD1;Q96T83	A0A7I2V2B0;A0A0D9SGH0;Q92581;A0A1B0GV11	9;8;7;6;2;2;2;1;1	9;8;7;6;2;2;2;1;1	9;8;7;6;2;2;2;1;1	Sodium/hydrogen exchanger 6	SLC9A6	tr|A0A7I2V2B0|A0A7I2V2B0_HUMAN Sodium/hydrogen exchanger OS=Homo sapiens OX=9606 GN=SLC9A6 PE=1 SV=1;tr|A0A0D9SGH0|A0A0D9SGH0_HUMAN Sodium/hydrogen exchanger OS=Homo sapiens OX=9606 GN=SLC9A6 PE=1 SV=5;sp|Q92581|SL9A6_HUMAN Sodium/hydrogen exchanger 6 OS=H	9	9	9	9	5	6	6	1	5	6	6	1	5	6	6	1	15.9	15.9	15.9	81.496	731	731;679;669;617;184;198;288;726;725	1.65	8	15				0	24.004	By MS/MS	By MS/MS	By MS/MS	By MS/MS	0.42346	0.75255	77.613	14	12	Median	NaN	0.26358
O14964;A0A7I2V6E0;A0A7I2V637;A0A7I2V3J3;A0A7I2V2R9;A0A7I2V2W5;A0A7I2V2D8;A0A7I2V3F9;A0A7I2V3I8;A0A7I2V5A2;A0A7I2V2K2;A0A7I2V3Z1;I3L1P5;A0A7I2YQD1;A0A7I2V5A3;A0A7I2V307;A0A7I2V5W6;A0A7I2V5N3;A0A7I2V4X6;A0A7I2V5D6;A0A7I2V5X2;I3L165;A0A7I2V628	O14964;A0A7I2V6E0;A0A7I2V637;A0A7I2V3J3;A0A7I2V2R9;A0A7I2V2W5;A0A7I2V2D8;A0A7I2V3F9;A0A7I2V3I8;A0A7I2V5A2;A0A7I2V2K2;A0A7I2V3Z1;I3L1P5;A0A7I2YQD1;A0A7I2V5A3;A0A7I2V307;A0A7I2V5W6;A0A7I2V5N3	4;4;4;4;4;4;4;4;4;4;4;4;4;4;4;3;2;2;1;1;1;1;1	4;4;4;4;4;4;4;4;4;4;4;4;4;4;4;3;2;2;1;1;1;1;1	4;4;4;4;4;4;4;4;4;4;4;4;4;4;4;3;2;2;1;1;1;1;1	Hepatocyte growth factor-regulated tyrosine kinase substrate	HGS	sp|O14964|HGS_HUMAN Hepatocyte growth factor-regulated tyrosine kinase substrate OS=Homo sapiens OX=9606 GN=HGS PE=1 SV=1;tr|A0A7I2V6E0|A0A7I2V6E0_HUMAN Hepatocyte growth factor-regulated tyrosine kinase substrate OS=Homo sapiens OX=9606 GN=HGS PE=1 SV=1;t	23	4	4	4	4	1	0	1	4	1	0	1	4	1	0	1	4.9	4.9	4.9	86.191	777	777;710;795;777;768;768;767;765;761;757;737;690;536;458;800;783;64;64;167;145;74;71;54	2		6				0.00054171	6.5092	By MS/MS	By MS/MS		By MS/MS	NaN	NaN	NaN	0	0	Median	NaN	NaN
H7C4K3;A0A7I2V2F9;E7EUI6;P05556;A0A7I2V348;C9JPK5;A0A7I2V5Z8;A0A7I2V5T3;E7EQW5;H7C4N8;Q5T3E6;E9PLR6	H7C4K3;A0A7I2V2F9;E7EUI6;P05556;A0A7I2V348;C9JPK5;A0A7I2V5Z8;A0A7I2V5T3	17;17;17;17;14;14;9;9;3;2;2;2	17;17;17;17;14;14;9;9;3;2;2;2	17;17;17;17;14;14;9;9;3;2;2;2	Integrin beta;Integrin beta-1	ITGB1	tr|H7C4K3|H7C4K3_HUMAN Integrin beta OS=Homo sapiens OX=9606 GN=ITGB1 PE=1 SV=2;tr|A0A7I2V2F9|A0A7I2V2F9_HUMAN Integrin beta OS=Homo sapiens OX=9606 GN=ITGB1 PE=1 SV=1;tr|E7EUI6|E7EUI6_HUMAN Integrin beta OS=Homo sapiens OX=9606 GN=ITGB1 PE=1 SV=2;sp|P0555	12	17	17	17	15	7	5	6	15	7	5	6	15	7	5	6	31.7	31.7	31.7	82.23	741	741;794;801;798;793;809;379;380;163;108;136;143	2.53	5	30		6	6	0	86.86	By MS/MS	By MS/MS	By MS/MS	By MS/MS	0.29033	0.4834	140.81	11	11	Median	0.068344	0.5196
G8JLH9;A0A7I2V395;A0A7I2YQD2;A0A7I2V4R2;A0A7I2V4R3;A0A7I2V4C8;A0A7I2YQI1;A0A7I2YQR5;A0A7I2V444;A0A7I2V2G1;A0A7I2V5N9;A0A7I2V3V0;P40763;A0A7I2V552;A0A7I2V2T1;A0A7I2V4F6	G8JLH9;A0A7I2V395;A0A7I2YQD2;A0A7I2V4R2;A0A7I2V4R3;A0A7I2V4C8;A0A7I2YQI1;A0A7I2YQR5;A0A7I2V444;A0A7I2V2G1;A0A7I2V5N9;A0A7I2V3V0;P40763;A0A7I2V552;A0A7I2V2T1;A0A7I2V4F6	6;6;6;6;6;6;6;6;6;6;6;6;6;5;4;3	6;6;6;6;6;6;6;6;6;6;6;6;6;5;4;3	6;6;6;6;6;6;6;6;6;6;6;6;6;5;4;3	Signal transducer and activator of transcription;Signal transducer and activator of transcription 3	STAT3	tr|G8JLH9|G8JLH9_HUMAN Signal transducer and activator of transcription OS=Homo sapiens OX=9606 GN=STAT3 PE=1 SV=1;tr|A0A7I2V395|A0A7I2V395_HUMAN Signal transducer and activator of transcription OS=Homo sapiens OX=9606 GN=STAT3 PE=1 SV=1;tr|A0A7I2YQD2|A0A7	16	6	6	6	2	4	1	0	2	4	1	0	2	4	1	0	14.3	14.3	14.3	76.138	672	672;721;726;727;738;742;760;761;763;765;775;802;770;737;575;458	2		7				0	21.161	By MS/MS	By MS/MS	By MS/MS		NaN	NaN	NaN	0	0	Median	NaN	NaN
P60228;A0A7I2V3S3;A0A7I2V2H9;A0A7I2V2W0;A0A7I2V3I0;A0A7I2V3I2;A0A7I2V4B4;A0A7I2V5Z6;B3KW56;H0YBP5;A0A7I2V4G3;E5RGA2;A0A7I2V5P9;E5RHS5;A0A161SXE1;A0A7I2V570;A0A7I2V429;A0A7I2V3W9;H0YBR5;A0A7I2V2S9;A0A7I2V5K7;E5RII3;A0A7I2V2Q9;H0YAW4;E5RJ25;E5RIP5	P60228;A0A7I2V3S3;A0A7I2V2H9;A0A7I2V2W0;A0A7I2V3I0;A0A7I2V3I2;A0A7I2V4B4;A0A7I2V5Z6;B3KW56;H0YBP5;A0A7I2V4G3;E5RGA2;A0A7I2V5P9;E5RHS5	34;34;34;34;32;31;30;29;27;26;26;24;23;20;16;16;12;12;9;6;6;6;5;4;3;3	34;34;34;34;32;31;30;29;27;26;26;24;23;20;16;16;12;12;9;6;6;6;5;4;3;3	34;34;34;34;32;31;30;29;27;26;26;24;23;20;16;16;12;12;9;6;6;6;5;4;3;3	Eukaryotic translation initiation factor 3 subunit E	EIF3E	sp|P60228|EIF3E_HUMAN Eukaryotic translation initiation factor 3 subunit E OS=Homo sapiens OX=9606 GN=EIF3E PE=1 SV=1;tr|A0A7I2V3S3|A0A7I2V3S3_HUMAN Eukaryotic translation initiation factor 3 subunit E OS=Homo sapiens OX=9606 GN=EIF3E PE=1 SV=1;tr|A0A7I2V2	26	34	34	34	28	23	22	16	28	23	22	16	28	23	22	16	76	76	76	52.22	445	445;507;452;446;472;396;455;416;396;332;339;352;334;318;172;172;182;122;123;88;79;75;103;84;56;45	2.89	7	11	143	6		0	323.31	By MS/MS	By MS/MS	By MS/MS	By MS/MS	0.11291	0.1701	94.403	40	39	Median	0.18244	0.1358
F8VZJ2;A0A7I2V2K5;H0YHX9;A0A7I2V473;Q13765;E9PAV3;F8W0W4;F8VNW4;F8VZ58	F8VZJ2;A0A7I2V2K5;H0YHX9;A0A7I2V473;Q13765;E9PAV3;F8W0W4;F8VNW4	12;12;12;12;12;12;10;8;2	12;12;12;12;12;12;10;8;2	10;10;10;10;10;10;8;6;0	Nascent polypeptide-associated complex subunit alpha;Nascent polypeptide-associated complex subunit alpha, muscle-specific form	NACA	tr|F8VZJ2|F8VZJ2_HUMAN Nascent polypeptide-associated complex subunit alpha OS=Homo sapiens OX=9606 GN=NACA PE=1 SV=1;tr|A0A7I2V2K5|A0A7I2V2K5_HUMAN Nascent polypeptide-associated complex subunit alpha OS=Homo sapiens OX=9606 GN=NACA PE=1 SV=1;tr|H0YHX9|H0	9	12	12	10	11	10	9	8	11	10	9	8	9	8	7	6	82.4	82.4	80.9	15.016	136	136;211;235;295;215;2078;198;148;126	3.1	25	27	108	79	12	0	323.31	By MS/MS	By MS/MS	By MS/MS	By MS/MS	0.0093492	0.012357	166.68	72	68	Plateau	0.0022564	0.012543
A0A7I2YQT5;A0A7I2V6E3;A0A7I2V2Q8;P53634;A0A7I2V466;A0A7I2V5C5;H0YCY8	A0A7I2YQT5;A0A7I2V6E3;A0A7I2V2Q8;P53634;A0A7I2V466	8;8;8;8;7;3;3	8;8;8;8;7;3;3	8;8;8;8;7;3;3	Dipeptidyl peptidase 1;Dipeptidyl peptidase 1 exclusion domain chain;Dipeptidyl peptidase 1 heavy chain;Dipeptidyl peptidase 1 light chain	CTSC	tr|A0A7I2YQT5|A0A7I2YQT5_HUMAN Dipeptidyl peptidase 1 OS=Homo sapiens OX=9606 GN=CTSC PE=1 SV=1;tr|A0A7I2V6E3|A0A7I2V6E3_HUMAN Dipeptidyl-peptidase I OS=Homo sapiens OX=9606 GN=CTSC PE=1 SV=1;tr|A0A7I2V2Q8|A0A7I2V2Q8_HUMAN Dipeptidyl peptidase 1 OS=Homo sa	7	8	8	8	4	4	2	4	4	4	2	4	4	4	2	4	30.7	30.7	30.7	38.535	342	342;419;452;463;450;302;325	3.8		1	8	5	6	0	52.099	By MS/MS	By MS/MS	By MS/MS	By MS/MS	0.57365	0.5921	62.874	5	3	Median	NaN	0.99883
A0A7I2V5F6;A0A7I2V311;A0A7I2YQA8;A0A7I2V5F1;A0A7I2YQQ0;A0A7I2V5D0;A0A7I2V490;P26358	A0A7I2V5F6;A0A7I2V311;A0A7I2YQA8;A0A7I2V5F1;A0A7I2YQQ0;A0A7I2V5D0;A0A7I2V490;P26358	1;1;1;1;1;1;1;1	1;1;1;1;1;1;1;1	1;1;1;1;1;1;1;1	DNA (cytosine-5)-methyltransferase 1	DNMT1	tr|A0A7I2V5F6|A0A7I2V5F6_HUMAN DNA (cytosine-5-)-methyltransferase OS=Homo sapiens OX=9606 GN=DNMT1 PE=1 SV=1;tr|A0A7I2V311|A0A7I2V311_HUMAN DNA (cytosine-5)-methyltransferase 1 OS=Homo sapiens OX=9606 GN=DNMT1 PE=1 SV=1;tr|A0A7I2YQA8|A0A7I2YQA8_HUMAN DNA	8	1	1	1	1	0	0	0	1	0	0	0	1	0	0	0	1.6	1.6	1.6	127.14	1114	1114;1150;1577;1580;1613;1655;1658;1616	1	1					0.005196	3.6782	By MS/MS				NaN	NaN	NaN	0	0	Median	NaN	NaN
A0A7I2V3Z3;A0A7I2V351;A0A7I2V487;A0A7I2YQE1;P52292;J3QLL0;J3KS65;J3QL07	A0A7I2V3Z3;A0A7I2V351;A0A7I2V487;A0A7I2YQE1;P52292	10;10;10;10;10;4;4;1	10;10;10;10;10;4;4;1	10;10;10;10;10;4;4;1	Importin subunit alpha-1	KPNA2	tr|A0A7I2V3Z3|A0A7I2V3Z3_HUMAN Importin subunit alpha-1 OS=Homo sapiens OX=9606 GN=KPNA2 PE=1 SV=1;tr|A0A7I2V351|A0A7I2V351_HUMAN Importin subunit alpha OS=Homo sapiens OX=9606 GN=KPNA2 PE=1 SV=1;tr|A0A7I2V487|A0A7I2V487_HUMAN Importin subunit alpha OS=Hom	8	10	10	10	4	7	5	3	4	7	5	3	4	7	5	3	43.4	43.4	43.4	43.541	399	399;504;511;529;529;134;143;50	3			20			0	125.91	By MS/MS	By MS/MS	By MS/MS	By MS/MS	0.43965	0.46733	90.444	4	4	Median	NaN	0.49555
A0A7I2V355;A0A7I2V3R9;B1AP22;A0A7I2V5S6;P49810;A0A7I2V551;A0A7I2V4T4;A0A7I2V4Y6;A0A7I2V5L1;A0A7I2V4D0;A0A7I2V3Y8;A0A7I2V2W1;E5RG63;E5RHT1;E5RFW4;A0A7I2V5Q3	A0A7I2V355;A0A7I2V3R9;B1AP22;A0A7I2V5S6;P49810;A0A7I2V551;A0A7I2V4T4;A0A7I2V4Y6;A0A7I2V5L1;A0A7I2V4D0;A0A7I2V3Y8;A0A7I2V2W1;E5RG63	4;4;4;4;4;3;3;3;3;3;2;2;2;1;1;1	2;2;2;2;2;2;2;2;2;2;2;0;0;1;0;1	2;2;2;2;2;2;2;2;2;2;2;0;0;1;0;1	Presenilin;Presenilin-2;Presenilin-2 NTF subunit;Presenilin-2 CTF subunit	PSEN2	tr|A0A7I2V355|A0A7I2V355_HUMAN Presenilin OS=Homo sapiens OX=9606 GN=PSEN2 PE=1 SV=1;tr|A0A7I2V3R9|A0A7I2V3R9_HUMAN Presenilin OS=Homo sapiens OX=9606 GN=PSEN2 PE=1 SV=1;tr|B1AP22|B1AP22_HUMAN Presenilin OS=Homo sapiens OX=9606 GN=PSEN2 PE=1 SV=1;tr|A0A7I2	16	4	2	2	4	2	0	1	2	1	0	1	2	1	0	1	14	8	8	44.657	399	399;471;481;527;448;321;366;367;367;415;263;303;304;129;144;165	2.2	2	1	1	1		0	25.501	By MS/MS	By MS/MS		By MS/MS	NaN	NaN	NaN	1	1	Median	NaN	NaN
A0A7I2V389;E9PLK3;A0A7I2V3W8;P55786;E9PP11;A0A7I2V604;E9PPZ2;A6NEC2;E9PJY4;E9PPD4;H0YDG0	A0A7I2V389;E9PLK3;A0A7I2V3W8;P55786;E9PP11;A0A7I2V604;E9PPZ2;A6NEC2	4;4;4;4;2;2;2;2;1;1;1	4;4;4;4;2;2;2;2;1;1;1	4;4;4;4;2;2;2;2;1;1;1	Puromycin-sensitive aminopeptidase;Puromycin-sensitive aminopeptidase-like protein	NPEPPS;NPEPPSL1	tr|A0A7I2V389|A0A7I2V389_HUMAN Aminopeptidase OS=Homo sapiens OX=9606 GN=NPEPPS PE=1 SV=1;tr|E9PLK3|E9PLK3_HUMAN Aminopeptidase OS=Homo sapiens OX=9606 GN=NPEPPS PE=1 SV=1;tr|A0A7I2V3W8|A0A7I2V3W8_HUMAN Aminopeptidase OS=Homo sapiens OX=9606 GN=NPEPPS PE=1	11	4	4	4	1	1	2	2	1	1	2	2	1	1	2	2	6.1	6.1	6.1	99.554	885	885;915;924;919;201;295;478;478;141;163;169	2		6				0	14.845	By MS/MS	By MS/MS	By MS/MS	By MS/MS	NaN	NaN	NaN	0	0	Median	NaN	NaN
A0A7I2V3S2;A0A7I2V530;A0A7I2V3A1;A0A7I2V4L6;A0A7I2V3V7;O15498	A0A7I2V3S2;A0A7I2V530;A0A7I2V3A1;A0A7I2V4L6;A0A7I2V3V7;O15498	1;1;1;1;1;1	1;1;1;1;1;1	1;1;1;1;1;1	Synaptobrevin homolog YKT6	YKT6	tr|A0A7I2V3S2|A0A7I2V3S2_HUMAN Synaptobrevin homolog YKT6 OS=Homo sapiens OX=9606 GN=YKT6 PE=1 SV=1;tr|A0A7I2V530|A0A7I2V530_HUMAN Synaptobrevin homolog YKT6 OS=Homo sapiens OX=9606 GN=YKT6 PE=1 SV=1;tr|A0A7I2V3A1|A0A7I2V3A1_HUMAN Synaptobrevin homolog YKT	6	1	1	1	0	0	1	1	0	0	1	1	0	0	1	1	35.1	35.1	35.1	4.2339	37	37;71;180;191;250;198	4				2		0.00053648	6.3462			By MS/MS	By MS/MS	NaN	NaN	NaN	0	0	Median	NaN	NaN
A0A7I2V3E1;P09874	A0A7I2V3E1;P09874	3;3	3;3	3;3	Poly [ADP-ribose] polymerase 1	PARP1	tr|A0A7I2V3E1|A0A7I2V3E1_HUMAN Poly [ADP-ribose] polymerase OS=Homo sapiens OX=9606 GN=PARP1 PE=1 SV=1;sp|P09874|PARP1_HUMAN Poly [ADP-ribose] polymerase 1 OS=Homo sapiens OX=9606 GN=PARP1 PE=1 SV=4	2	3	3	3	2	2	2	0	2	2	2	0	2	2	2	0	4.5	4.5	4.5	108.19	971	971;1014	2		6				0	7.0915	By MS/MS	By MS/MS	By MS/MS		NaN	NaN	NaN	0	0	Median	NaN	NaN
A0A7I2YQL2;A0A7I2V3T6;D6RDG3;H0Y9Y1	A0A7I2YQL2;A0A7I2V3T6;D6RDG3	13;13;8;5	1;1;1;0	1;1;1;0	Transcription factor BTF3	BTF3	tr|A0A7I2YQL2|A0A7I2YQL2_HUMAN Transcription factor BTF3 OS=Homo sapiens OX=9606 GN=BTF3 PE=1 SV=1;tr|A0A7I2V3T6|A0A7I2V3T6_HUMAN Transcription factor BTF3 OS=Homo sapiens OX=9606 GN=BTF3 PE=1 SV=1;tr|D6RDG3|D6RDG3_HUMAN Transcription factor BTF3 (Fragment	4	13	1	1	11	11	9	7	1	1	0	1	1	1	0	1	79.5	7.6	7.6	14.471	132	132;156;109;86	4				4		0	6.8433	By MS/MS	By MS/MS	By matching	By MS/MS	NaN	NaN	NaN	0	0	Median	NaN	NaN
A0A7I2V3W3;A0A7I2V4B3;Q13443;A0A7I2YQ97;A0A0J9YY58;F8WC54;A0AVL1;A0A7I2V5N8;A0A7I2V2Z6;A0A7I2V303;A0A7I2V3C1;A0A7I2V2E1;A0A7I2V3B5	A0A7I2V3W3;A0A7I2V4B3;Q13443;A0A7I2YQ97	5;5;5;4;2;2;2;2;2;1;1;1;1	5;5;5;4;2;2;2;2;2;1;1;1;1	5;5;5;4;2;2;2;2;2;1;1;1;1	Disintegrin and metalloproteinase domain-containing protein 9	ADAM9	tr|A0A7I2V3W3|A0A7I2V3W3_HUMAN Disintegrin and metalloproteinase domain-containing protein 9 OS=Homo sapiens OX=9606 GN=ADAM9 PE=1 SV=1;tr|A0A7I2V4B3|A0A7I2V4B3_HUMAN Disintegrin and metalloproteinase domain-containing protein 9 OS=Homo sapiens OX=9606 GN=	13	5	5	5	2	1	1	2	2	1	1	2	2	1	1	2	9.3	9.3	9.3	83.43	754	754;850;819;707;53;628;712;752;780;446;533;566;575	2.57		4	2	1		0	25.333	By MS/MS	By MS/MS	By MS/MS	By MS/MS	0.60379	2.213	126.98	3	3	Median	0.40036	NaN
Q5M775;A0A7P0Z4I1;A0A7I2V486;A0A7I2V416;A0A7P0TBP2;A0A7I2YQJ3;A0A7I2V451;A0A7P0TB87;A0A7I2V562;A0A7P0TAS3;J3QS22;A0A7P0T9K0;A0A7I2V5G2;J3KRB9;J3KSG2;J3QQM0;J3KRN9;A0A7P0TBD3	Q5M775;A0A7P0Z4I1;A0A7I2V486;A0A7I2V416;A0A7P0TBP2;A0A7I2YQJ3;A0A7I2V451;A0A7P0TB87;A0A7I2V562;A0A7P0TAS3;J3QS22;A0A7P0T9K0	5;5;5;5;5;5;5;5;5;5;5;5;1;1;1;1;1;1	5;5;5;5;5;5;5;5;5;5;5;5;1;1;1;1;1;1	5;5;5;5;5;5;5;5;5;5;5;5;1;1;1;1;1;1	Cytospin-B	SPECC1	sp|Q5M775|CYTSB_HUMAN Cytospin-B OS=Homo sapiens OX=9606 GN=SPECC1 PE=1 SV=1;tr|A0A7P0Z4I1|A0A7P0Z4I1_HUMAN Cytospin-B OS=Homo sapiens OX=9606 GN=SPECC1 PE=1 SV=1;tr|A0A7I2V486|A0A7I2V486_HUMAN Cytospin-B OS=Homo sapiens OX=9606 GN=SPECC1 PE=1 SV=1;tr|A0A7	18	5	5	5	2	3	0	0	2	3	0	0	2	3	0	0	6.2	6.2	6.2	118.58	1068	1068;872;1050;1048;1034;1029;1009;873;834;784;783;712;130;574;408;202;167;124	2		5				0	11.856	By MS/MS	By MS/MS			NaN	NaN	NaN	0	0	Median	NaN	NaN
A0A7I2V428;C9JLB1;H7BY16;P19338;A0A7I2V5M5;A0A7I2V3F3;A0A7I2V2U7;A0A7I2V349;A0A7I2V506;A0A7I2V699;A0A7I2V2S8	A0A7I2V428;C9JLB1;H7BY16;P19338;A0A7I2V5M5;A0A7I2V3F3;A0A7I2V2U7;A0A7I2V349;A0A7I2V506;A0A7I2V699	29;29;29;29;27;27;26;23;23;20;11	29;29;29;29;27;27;26;23;23;20;11	29;29;29;29;27;27;26;23;23;20;11	Nucleolin	NCL	tr|A0A7I2V428|A0A7I2V428_HUMAN Nucleolin OS=Homo sapiens OX=9606 GN=NCL PE=1 SV=1;tr|C9JLB1|C9JLB1_HUMAN Nucleolin OS=Homo sapiens OX=9606 GN=NCL PE=1 SV=2;tr|H7BY16|H7BY16_HUMAN Nucleolin OS=Homo sapiens OX=9606 GN=NCL PE=1 SV=9;sp|P19338|NUCL_HUMAN Nucle	11	29	29	29	24	20	13	9	24	20	13	9	24	20	13	9	34	34	34	74.739	689	689;694;734;710;672;695;626;595;602;616;389	1.87	19	81	5			0	323.31	By MS/MS	By MS/MS	By MS/MS	By MS/MS	0.058181	0.0027	90.808	51	49	Linear	0.096528	0.05176
A0A7I2V430;A0A7I2V4F0;Q92499;A0A7I2YQ77;A0A7I2V2M5;A0A087WZ71;A0A087X2G1;A0A7I2V4J3;A0A7I2V421;A0A7I2V5X8;A0A7I2YQD0;A0A7I2V4Q0	A0A7I2V430;A0A7I2V4F0;Q92499;A0A7I2YQ77;A0A7I2V2M5;A0A087WZ71;A0A087X2G1;A0A7I2V4J3	33;33;33;31;31;30;27;21;13;12;5;5	33;33;33;31;31;30;27;21;13;12;5;5	33;33;33;31;31;30;27;21;13;12;5;5	ATP-dependent RNA helicase DDX1	DDX1	tr|A0A7I2V430|A0A7I2V430_HUMAN ATP-dependent RNA helicase DDX1 OS=Homo sapiens OX=9606 GN=DDX1 PE=1 SV=1;tr|A0A7I2V4F0|A0A7I2V4F0_HUMAN ATP-dependent RNA helicase DDX1 OS=Homo sapiens OX=9606 GN=DDX1 PE=1 SV=1;sp|Q92499|DDX1_HUMAN ATP-dependent RNA helicas	12	33	33	33	22	27	13	1	22	27	13	1	22	27	13	1	55.2	55.2	55.2	77.86	697	697;734;740;677;729;648;636;474;358;319;154;160	2.16	3	71	18			0	255.3	By MS/MS	By MS/MS	By MS/MS	By MS/MS	0.27339	0.32495	107.79	14	14	Median	0.27339	0.24441
P07858;A0A7I2V440;A0A7I2V668;E9PHZ5;A0A7P0NGZ6;A0A7I2YQK9;A0A7I2V4Z9;E9PSG5;E9PQM1;E9PR21;E9PCB3;A0A7I2V4S6;A0A7I2V302;A0A7I2V367;E9PLY3;E9PNL5;A0A7I2V2J1;E9PKQ7;R4GMQ5;E9PS78	P07858;A0A7I2V440;A0A7I2V668;E9PHZ5;A0A7P0NGZ6;A0A7I2YQK9;A0A7I2V4Z9;E9PSG5;E9PQM1;E9PR21	6;6;6;6;5;5;5;5;4;4;2;2;2;2;2;2;2;2;2;1	6;6;6;6;5;5;5;5;4;4;2;2;2;2;2;2;2;2;2;1	6;6;6;6;5;5;5;5;4;4;2;2;2;2;2;2;2;2;2;1	Cathepsin B;Cathepsin B light chain;Cathepsin B heavy chain	CTSB	sp|P07858|CATB_HUMAN Cathepsin B OS=Homo sapiens OX=9606 GN=CTSB PE=1 SV=3;tr|A0A7I2V440|A0A7I2V440_HUMAN Cathepsin B OS=Homo sapiens OX=9606 GN=CTSB PE=1 SV=1;tr|A0A7I2V668|A0A7I2V668_HUMAN Cathepsin B OS=Homo sapiens OX=9606 GN=CTSB PE=1 SV=1;tr|E9PHZ5|E	20	6	6	6	6	2	1	3	6	2	1	3	6	2	1	3	24.2	24.2	24.2	37.821	339	339;356;267;371;338;324;323;291;283;320;110;271;118;192;165;143;139;136;76;92	3.94			6	7	5	0	40.468	By MS/MS	By MS/MS	By MS/MS	By MS/MS	0.40809	0.53612	89.556	11	9	Median	0.53863	0.55794
A0A7I2V4Y9;A0A7I2V4H4;Q13561;H0YHL1;A8K8J9;F8W1I6;F8VRV7;F8VW18;A0A7I2V390;H0YI98	A0A7I2V4Y9;A0A7I2V4H4;Q13561;H0YHL1;A8K8J9;F8W1I6;F8VRV7;F8VW18;A0A7I2V390	4;4;4;3;3;3;2;2;2;1	4;4;4;3;3;3;2;2;2;1	4;4;4;3;3;3;2;2;2;1	Dynactin subunit 2	DCTN2	tr|A0A7I2V4Y9|A0A7I2V4Y9_HUMAN Dynactin subunit 2 OS=Homo sapiens OX=9606 GN=DCTN2 PE=1 SV=1;tr|A0A7I2V4H4|A0A7I2V4H4_HUMAN Dynactin subunit 2 OS=Homo sapiens OX=9606 GN=DCTN2 PE=1 SV=1;sp|Q13561|DCTN2_HUMAN Dynactin subunit 2 OS=Homo sapiens OX=9606 GN=DC	10	4	4	4	1	3	3	0	1	3	3	0	1	3	3	0	16.7	16.7	16.7	41.622	378	378;379;401;128;314;315;152;278;296;268	3			7			0	56.47	By MS/MS	By MS/MS	By MS/MS		NaN	NaN	NaN	1	1	Median	NaN	NaN
A0A7I2V4K5;X6R5C5;X6R8A1;P10619;A0A7I2V4D1;A0A7I2YQT8;A0A7I2V3B2;Q5JZH0;U3KQ41;A0A7I2V3M2;A0A7I2V4Q9;U3KQU6;A0A7I2V2E2;A0A7I2V4R8	A0A7I2V4K5;X6R5C5;X6R8A1;P10619;A0A7I2V4D1;A0A7I2YQT8;A0A7I2V3B2	8;8;8;8;5;5;5;3;1;1;1;1;1;1	8;8;8;8;5;5;5;3;1;1;1;1;1;1	8;8;8;8;5;5;5;3;1;1;1;1;1;1	Carboxypeptidase;Lysosomal protective protein;Lysosomal protective protein 32 kDa chain;Lysosomal protective protein 20 kDa chain	CTSA	tr|A0A7I2V4K5|A0A7I2V4K5_HUMAN Carboxypeptidase OS=Homo sapiens OX=9606 GN=CTSA PE=1 SV=1;tr|X6R5C5|X6R5C5_HUMAN Carboxypeptidase OS=Homo sapiens OX=9606 GN=CTSA PE=1 SV=1;tr|X6R8A1|X6R8A1_HUMAN Carboxypeptidase OS=Homo sapiens OX=9606 GN=CTSA PE=1 SV=1;sp	14	8	8	8	7	5	3	5	7	5	3	5	7	5	3	5	26.2	26.2	26.2	50.925	450	450;481;498;480;363;371;389;392;109;203;215;231;236;260	3.11			24	3		0	169.63	By MS/MS	By MS/MS	By MS/MS	By MS/MS	0.56742	0.79092	38.254	20	6	Leave out requantified	0.52149	0.76466
A0A7I2V4L7;B1ANR0;Q13310;A0A7I2V5W9;H0Y5F5;A0A7I2V598;H0YCC8	A0A7I2V4L7;B1ANR0;Q13310;A0A7I2V5W9;H0Y5F5;A0A7I2V598	6;6;6;5;4;4;2	2;2;2;2;2;2;2	2;2;2;2;2;2;2	Polyadenylate-binding protein;Polyadenylate-binding protein 4	PABPC4	tr|A0A7I2V4L7|A0A7I2V4L7_HUMAN Polyadenylate-binding protein OS=Homo sapiens OX=9606 GN=PABPC4 PE=1 SV=1;tr|B1ANR0|B1ANR0_HUMAN Polyadenylate-binding protein OS=Homo sapiens OX=9606 GN=PABPC4 PE=1 SV=1;sp|Q13310|PABP4_HUMAN Polyadenylate-binding protein 4	7	6	2	2	4	3	5	1	1	0	2	0	1	0	2	0	14.6	3.3	3.3	66.499	601	601;615;644;598;550;584;197	2	1	2	1			0.0010515	5.86	By MS/MS	By matching	By MS/MS	By matching	NaN	NaN	NaN	0	0	Median	NaN	NaN
A0A7I2V4Z0;A0A7I2YQN2;O60506;A0A7I2V346;B7Z645;A0A7I2V309;A0A7I2V5Q6;A0A7I2V2F2;A0A7I2YQV8;F6UXX1;A0A7I2V4J0;A0A7I2V2F0	A0A7I2V4Z0;A0A7I2YQN2;O60506;A0A7I2V346;B7Z645;A0A7I2V309;A0A7I2V5Q6;A0A7I2V2F2;A0A7I2YQV8	36;36;36;30;29;29;27;27;26;14;9;2	36;36;36;30;29;29;27;27;26;14;9;2	30;30;30;26;24;24;21;22;23;11;6;0	Heterogeneous nuclear ribonucleoprotein Q	SYNCRIP	tr|A0A7I2V4Z0|A0A7I2V4Z0_HUMAN Heterogeneous nuclear ribonucleoprotein Q OS=Homo sapiens OX=9606 GN=SYNCRIP PE=1 SV=1;tr|A0A7I2YQN2|A0A7I2YQN2_HUMAN Heterogeneous nuclear ribonucleoprotein Q OS=Homo sapiens OX=9606 GN=SYNCRIP PE=1 SV=1;sp|O60506|HNRPQ_HUMA	12	36	36	30	28	29	20	21	28	29	20	21	23	25	17	17	52.5	52.5	43.7	61.008	545	545;561;623;524;464;525;337;490;465;185;165;67	2.58	7	95	139	6		0	323.31	By MS/MS	By MS/MS	By MS/MS	By MS/MS	0.0015802	0.0024465	128.35	81	77	Linear	0.008449	0.089504
A0A7I2V539;P30419;A0A7I2V3X4;A0A7I2V3U5;A0A7I2V4Y5;B7Z8J4;K7EN82;K7EN42;A0A7I2V3M5	A0A7I2V539;P30419;A0A7I2V3X4;A0A7I2V3U5	39;39;33;29;16;10;7;2;2	39;39;33;29;16;10;7;2;2	32;32;28;24;15;10;7;2;2	Glycylpeptide N-tetradecanoyltransferase 1	NMT1	tr|A0A7I2V539|A0A7I2V539_HUMAN Glycylpeptide N-tetradecanoyltransferase OS=Homo sapiens OX=9606 GN=NMT1 PE=1 SV=1;sp|P30419|NMT1_HUMAN Glycylpeptide N-tetradecanoyltransferase 1 OS=Homo sapiens OX=9606 GN=NMT1 PE=1 SV=2;tr|A0A7I2V3X4|A0A7I2V3X4_HUMAN Glycy	9	39	39	32	37	32	19	30	37	32	19	30	30	26	15	25	64.4	64.4	60.3	56.568	494	494;496;478;393;198;137;72;88;88	2.72	22	80	236	17	4	0	323.31	By MS/MS	By MS/MS	By MS/MS	By MS/MS	0.025998	0.10274	16.425	99	95	Leave out requantified	0.0029421	0.0022533
A0A7I2V5J4;P17612;A0A7I2YQ82;Q15136;B7Z708;K7ERP6	A0A7I2V5J4;P17612	3;3;1;1;1;1	1;1;1;1;1;1	1;1;1;1;1;1	cAMP-dependent protein kinase catalytic subunit alpha	PRKACA	tr|A0A7I2V5J4|A0A7I2V5J4_HUMAN cAMP-dependent protein kinase OS=Homo sapiens OX=9606 GN=PRKACA PE=1 SV=1;sp|P17612|KAPCA_HUMAN cAMP-dependent protein kinase catalytic subunit alpha OS=Homo sapiens OX=9606 GN=PRKACA PE=1 SV=2	6	3	1	1	1	0	1	3	0	0	0	1	0	0	0	1	11.6	4.1	4.1	34.224	293	293;351;134;207;230;251	3			1			0.0083064	3.3624	By matching		By matching	By MS/MS	NaN	NaN	NaN	0	0	Median	NaN	NaN
A0A7I2V5M3;P07711;A0A7I2V484;Q5T8F0;A0A7I2YQA2;A0A7I2YQB5;A0A7I2V2H7	A0A7I2V5M3;P07711;A0A7I2V484;Q5T8F0;A0A7I2YQA2	3;3;2;2;2;1;1	3;3;2;2;2;1;1	3;3;2;2;2;1;1	Cathepsin L1;Cathepsin L1 heavy chain;Cathepsin L1 light chain	CTSL	tr|A0A7I2V5M3|A0A7I2V5M3_HUMAN Procathepsin L OS=Homo sapiens OX=9606 GN=CTSL PE=1 SV=1;sp|P07711|CATL1_HUMAN Procathepsin L OS=Homo sapiens OX=9606 GN=CTSL PE=1 SV=2;tr|A0A7I2V484|A0A7I2V484_HUMAN Procathepsin L OS=Homo sapiens OX=9606 GN=CTSL PE=1 SV=1;t	7	3	3	3	1	2	1	1	1	2	1	1	1	2	1	1	19	19	19	29.57	258	258;333;209;272;341;225;233	3.5			4	1	1	0	30.555	By MS/MS	By MS/MS	By MS/MS	By MS/MS	NaN	NaN	NaN	1	0	Median	NaN	NaN
A0A7I2YQN9;A0A7I2V5M7;Q13283;A0A7I2V2X7;A0A7I2V496;A0A7I2YQH0;A0A7I2V548;A0A7P0P2U7	A0A7I2YQN9;A0A7I2V5M7;Q13283;A0A7I2V2X7;A0A7I2V496;A0A7I2YQH0;A0A7I2V548;A0A7P0P2U7	2;2;2;1;1;1;1;1	2;2;2;1;1;1;1;1	2;2;2;1;1;1;1;1	Ras GTPase-activating protein-binding protein 1	G3BP1	tr|A0A7I2YQN9|A0A7I2YQN9_HUMAN Ras GTPase-activating protein-binding protein 1 OS=Homo sapiens OX=9606 GN=G3BP1 PE=1 SV=1;tr|A0A7I2V5M7|A0A7I2V5M7_HUMAN Ras GTPase-activating protein-binding protein 1 OS=Homo sapiens OX=9606 GN=G3BP1 PE=1 SV=1;sp|Q13283|G3	8	2	2	2	0	1	1	0	0	1	1	0	0	1	1	0	5.6	5.6	5.6	47.987	426	426;476;466;49;61;134;158;367	3			2			0.0010599	6.0075		By MS/MS	By MS/MS		NaN	NaN	NaN	0	0	Median	NaN	NaN
A0A7I2V5R1;Q8TD19;A0A7I2V454;G3V5V0;G3V2Z5;G3V459;A0A7I2V4E9;REV__Q5SQT3;REV__A0A7I2YQD6;REV__A0A7I2V423;REV__Q9P0M6	A0A7I2V5R1;Q8TD19;A0A7I2V454;G3V5V0	17;17;14;11;4;3;3;1;1;1;1	17;17;14;11;4;3;3;1;1;1;1	17;17;14;11;4;3;3;1;1;1;1	Serine/threonine-protein kinase Nek9	NEK9	tr|A0A7I2V5R1|A0A7I2V5R1_HUMAN Serine/threonine-protein kinase Nek9 OS=Homo sapiens OX=9606 GN=NEK9 PE=1 SV=1;sp|Q8TD19|NEK9_HUMAN Serine/threonine-protein kinase Nek9 OS=Homo sapiens OX=9606 GN=NEK9 PE=1 SV=2;tr|A0A7I2V454|A0A7I2V454_HUMAN Serine/threonin	11	17	17	17	6	13	6	9	6	13	6	9	6	13	6	9	24.6	24.6	24.6	108.46	991	991;979;861;592;260;104;117;242;270;342;372	1.92	3	34				0	98.857	By MS/MS	By MS/MS	By MS/MS	By MS/MS	0.24522	0.48069	80.164	12	11	Median	NaN	0.59718
Q5JWF2;P63092;A0A7I2V5R6;Q5JWE9;A0A0A0MR13;A0A590UJQ9;B0AZR9;A0A590UK28;A0A590UJF0;A0A590UJS2;A0A804HIH4;A0A590UJY2;P38405;A0A590UJC9;K7EPE2;K7EQ80;Q5JWD1;H0Y7E8;A0A590UJX3	Q5JWF2;P63092;A0A7I2V5R6;Q5JWE9;A0A0A0MR13;A0A590UJQ9;B0AZR9;A0A590UK28;A0A590UJF0;A0A590UJS2;A0A804HIH4;A0A590UJY2	22;22;22;21;21;21;21;20;20;19;18;15;5;4;3;3;2;2;1	21;21;21;20;21;21;21;20;20;18;18;15;4;4;3;3;1;1;1	21;21;21;20;21;21;21;20;20;18;18;15;4;4;3;3;1;1;1	Guanine nucleotide-binding protein G(s) subunit alpha isoforms XLas;Guanine nucleotide-binding protein G(s) subunit alpha isoforms short	GNAS	sp|Q5JWF2|GNAS1_HUMAN Guanine nucleotide-binding protein G(s) subunit alpha isoforms XLas OS=Homo sapiens OX=9606 GN=GNAS PE=1 SV=2;sp|P63092|GNAS2_HUMAN Guanine nucleotide-binding protein G(s) subunit alpha isoforms short OS=Homo sapiens OX=9606 GN=GNAS P	19	22	21	21	19	15	11	13	18	14	10	12	18	14	10	12	23.5	22.5	22.5	111.02	1037	1037;394;1038;1022;362;336;335;321;320;368;285;237;381;91;179;145;87;730;28	3.12		4	76	15		0	176.92	By MS/MS	By MS/MS	By MS/MS	By MS/MS	0.075324	0.084455	118.42	23	23	Median	0.075324	0.07672
A0A7I2V5S2;A0A7I2YQC0;P06748;A0A7I2V5J8;E5RI98;A0A7I2V4G8;A0A7I2V433;A0A7I2V2X9;A0A7I2V3U2;E5RGW4;A0A7I2V3G5;A0A7I2V579	A0A7I2V5S2;A0A7I2YQC0;P06748;A0A7I2V5J8;E5RI98;A0A7I2V4G8;A0A7I2V433;A0A7I2V2X9;A0A7I2V3U2	4;4;4;3;3;2;2;2;2;1;1;1	4;4;4;3;3;2;2;2;2;1;1;1	4;4;4;3;3;2;2;2;2;1;1;1	Nucleophosmin	NPM1	tr|A0A7I2V5S2|A0A7I2V5S2_HUMAN Nucleophosmin OS=Homo sapiens OX=9606 GN=NPM1 PE=1 SV=1;tr|A0A7I2YQC0|A0A7I2YQC0_HUMAN Nucleophosmin OS=Homo sapiens OX=9606 GN=NPM1 PE=1 SV=1;sp|P06748|NPM_HUMAN Nucleophosmin OS=Homo sapiens OX=9606 GN=NPM1 PE=1 SV=2;tr|A0A	12	4	4	4	4	3	2	0	4	3	2	0	4	3	2	0	18.7	18.7	18.7	33.875	305	305;323;294;201;230;123;156;175;195;59;90;99	3.27			11	4		0	57.571	By MS/MS	By MS/MS	By MS/MS		0.26636	0.30693	51.893	4	4	Median	0.34912	NaN
P11940;A0A7I2YQ88;H0YAR2;E7EQV3;A0A7I2V649;A0A7I2V4N4;A0A7I2YQE4;E7ERJ7;A0A7I2YQ90;A0A087WTT1;Q9H361;E5RJB9;E5RGH3;H0YAP2;B1ANR1;E5RH24;H0YB75;H0YEQ8;H0YAS7;H0YB86;H0YAS6;H0YBN4;A0A6Q8JFV4;A0A7I2V4V6;H0YER0;H0YEU6;H0Y6X6;E5RHG7;Q4VXU2;A0A6Q8JFT6;Q96DU9;H0YC10	P11940;A0A7I2YQ88;H0YAR2;E7EQV3;A0A7I2V649;A0A7I2V4N4;A0A7I2YQE4;E7ERJ7;A0A7I2YQ90;A0A087WTT1	10;10;10;10;10;9;8;8;8;8;4;4;4;3;3;3;2;2;2;2;2;2;1;1;1;1;1;1;1;1;1;1	10;10;10;10;10;9;8;8;8;8;4;4;4;3;3;3;2;2;2;2;2;2;1;1;1;1;1;1;1;1;1;1	6;6;6;6;6;6;6;5;4;5;4;1;1;3;0;1;1;0;1;2;1;0;1;0;0;0;0;0;1;1;1;1	Polyadenylate-binding protein 1;Polyadenylate-binding protein	PABPC1	sp|P11940|PABP1_HUMAN Polyadenylate-binding protein 1 OS=Homo sapiens OX=9606 GN=PABPC1 PE=1 SV=2;tr|A0A7I2YQ88|A0A7I2YQ88_HUMAN Polyadenylate-binding protein OS=Homo sapiens OX=9606 GN=PABPC1 PE=1 SV=1;tr|H0YAR2|H0YAR2_HUMAN Polyadenylate-binding protein	32	10	10	6	7	5	6	3	7	5	6	3	4	2	3	2	21.7	21.7	11	70.67	636	636;633;599;591;590;577;565;604;604;588;631;129;108;131;129;118;183;112;136;165;169;174;192;354;68;370;195;75;614;619;382;42	2.44	3	9	15			0	67.943	By MS/MS	By MS/MS	By MS/MS	By MS/MS	0.27351	0.35168	145.29	6	6	Median	1.2103	0.27351
Q04637;A0A7I2Y1C3;E7EUU4;E9PGM1;E7EX73;C9JF13;C9J6B6;C9K073;C9J2Z7;H7C044;A0A8I5KV92;A0A0U1RQK7;A0A8I5KT99;A0A8J9G7U8;A0A804HJV5;A0A8I5QJH9;H7C0V6;A0A0A0MSA7;O43432;A0A6Q8PFB2;F8WCF2;C9JHW9;C9J556;REV__F5H7J8;C9JWH7;REV__J3KQX6;REV__C9JQZ6;REV__Q8NEG2;C9JWW9;C9JSU8	Q04637;A0A7I2Y1C3;E7EUU4;E9PGM1;E7EX73;C9JF13	49;49;48;48;48;25;21;15;14;7;6;6;6;6;6;6;6;6;6;5;2;2;1;1;1;1;1;1;1;1	49;49;48;48;48;25;21;15;14;7;6;6;6;6;6;6;6;6;6;5;2;2;1;1;1;1;1;1;1;1	49;49;48;48;48;25;21;15;14;7;6;6;6;6;6;6;6;6;6;5;2;2;1;1;1;1;1;1;1;1	Eukaryotic translation initiation factor 4 gamma 1	EIF4G1	sp|Q04637|IF4G1_HUMAN Eukaryotic translation initiation factor 4 gamma 1 OS=Homo sapiens OX=9606 GN=EIF4G1 PE=1 SV=4;tr|A0A7I2Y1C3|A0A7I2Y1C3_HUMAN Eukaryotic translation initiation factor 4 gamma 1 OS=Homo sapiens OX=9606 GN=EIF4G1 PE=1 SV=1;tr|E7EUU4|E7E	30	49	49	49	37	29	26	4	37	29	26	4	37	29	26	4	37.6	37.6	37.6	175.49	1599	1599;1577;1560;1513;1436;903;757;869;833;226;1895;1774;1747;1641;1640;1633;180;1621;1585;525;50;160;143;157;127;340;324;295;285;163	1.25	118	39				0	323.31	By MS/MS	By MS/MS	By MS/MS	By MS/MS	0.0040445	0.0074007	131.58	31	31	Linear	0.010633	0.14443
A0A7I2YQ74;A0A087WYS1;A0A7I2V4T0;C9JNZ1;A0A7I2V676;C9JVG3;C9JWG0;C9JQU9;C9JTZ5;C9JUW1;A0A7I2V2Q3;C9J3M0;F2Z3P4;F8WC70;F2Z3H1	A0A7I2YQ74;A0A087WYS1	18;15;8;8;8;7;5;5;4;4;4;2;2;2;2	18;15;8;8;8;7;5;5;4;4;4;2;2;2;2	2;2;2;2;2;2;2;0;2;2;2;2;2;2;2		UGP2	tr|A0A7I2YQ74|A0A7I2YQ74_HUMAN UTP--glucose-1-phosphate uridylyltransferase OS=Homo sapiens OX=9606 GN=UGP2 PE=1 SV=1;tr|A0A087WYS1|A0A087WYS1_HUMAN UTP--glucose-1-phosphate uridylyltransferase OS=Homo sapiens OX=9606 GN=UGP2 PE=1 SV=2	15	18	18	2	3	5	12	12	3	5	12	12	0	0	1	1	49.3	49.3	4.8	51.695	460	460;463;181;212;296;170;150;175;104;135;144;38;48;52;76	2.89		7	36	2		0	165.02	By MS/MS	By MS/MS	By MS/MS	By MS/MS	0.11243	0.12377	119.45	9	9	Median	NaN	0.11429
Q13347;A0A7I2YQF8;A0A7I2V3U3;A0A7P0MRT9;A0A7I2YQU2;A0A7I2V613;A0A7I2V607;A0A7I2V3N2;A0A7I2V2M3;A0A7I2V640;A0A7I2V685;A0A7I2YQC8;A0A7I2YQT9;A0A7I2YQI2;A0A7I2V5V8;Q5TFK1;A0A7I2YQI6;A0A7I2V4S8;A0A7I2V3K6;A0A7I2V4C2;A0A7I2YQP9;A0A7I2V391;A0A7I2YQN1;A0A7I2V3T4;A0A7I2V5E4;A0A7I2YQX4	Q13347;A0A7I2YQF8;A0A7I2V3U3;A0A7P0MRT9;A0A7I2YQU2;A0A7I2V613;A0A7I2V607;A0A7I2V3N2;A0A7I2V2M3;A0A7I2V640;A0A7I2V685;A0A7I2YQC8;A0A7I2YQT9;A0A7I2YQI2;A0A7I2V5V8;Q5TFK1;A0A7I2YQI6;A0A7I2V4S8;A0A7I2V3K6;A0A7I2V4C2	15;15;14;14;13;13;13;13;13;13;13;13;13;13;12;11;11;10;10;10;7;3;3;2;2;2	15;15;14;14;13;13;13;13;13;13;13;13;13;13;12;11;11;10;10;10;7;3;3;2;2;2	15;15;14;14;13;13;13;13;13;13;13;13;13;13;12;11;11;10;10;10;7;3;3;2;2;2	Eukaryotic translation initiation factor 3 subunit I	EIF3I	sp|Q13347|EIF3I_HUMAN Eukaryotic translation initiation factor 3 subunit I OS=Homo sapiens OX=9606 GN=EIF3I PE=1 SV=1;tr|A0A7I2YQF8|A0A7I2YQF8_HUMAN Eukaryotic translation initiation factor 3 subunit I OS=Homo sapiens OX=9606 GN=EIF3I PE=1 SV=1;tr|A0A7I2V3	26	15	15	15	13	9	12	6	13	9	12	6	13	9	12	6	66.8	66.8	66.8	36.501	325	325;362;324;323;275;383;357;355;347;308;299;294;277;438;270;268;407;252;249;181;194;141;127;97;108;91	3.32	1	2	43	28		0	183.86	By MS/MS	By MS/MS	By MS/MS	By MS/MS	0.087867	0.14049	82.387	11	11	Median	0.14825	0.082213
J3QR09;J3KTE4;A0A7I2YQG2;P84098;A0A7I2V4U6;A0A7I2V2L0;A0A7I2V512;A0A7I2V638	J3QR09;J3KTE4;A0A7I2YQG2;P84098;A0A7I2V4U6;A0A7I2V2L0;A0A7I2V512	16;16;16;16;8;8;8;5	16;16;16;16;8;8;8;5	16;16;16;16;8;8;8;5	Ribosomal protein L19;60S ribosomal protein L19	RPL19	tr|J3QR09|J3QR09_HUMAN Ribosomal protein L19 OS=Homo sapiens OX=9606 GN=RPL19 PE=1 SV=1;tr|J3KTE4|J3KTE4_HUMAN Ribosomal protein L19 OS=Homo sapiens OX=9606 GN=RPL19 PE=1 SV=1;tr|A0A7I2YQG2|A0A7I2YQG2_HUMAN Ribosomal protein L19 OS=Homo sapiens OX=9606 GN=	8	16	16	16	15	15	7	9	15	15	7	9	15	15	7	9	48.7	48.7	48.7	23.134	193	193;194;216;196;95;109;110;48	3.45	8	9	60	82	9	0	237.98	By MS/MS	By MS/MS	By MS/MS	By MS/MS	0.0027583	0.01674	139.72	34	33	Plateau	0.077335	0.0067446
A0A7I2YQQ3;Q92820;A0A7I2V5P2;A0A7I2V5X9;A0A7I2V5M0	A0A7I2YQQ3;Q92820;A0A7I2V5P2;A0A7I2V5X9	4;4;3;3;1	4;4;3;3;1	4;4;3;3;1	Gamma-glutamyl hydrolase	GGH	tr|A0A7I2YQQ3|A0A7I2YQQ3_HUMAN Folate gamma-glutamyl hydrolase OS=Homo sapiens OX=9606 GN=GGH PE=1 SV=1;sp|Q92820|GGH_HUMAN Gamma-glutamyl hydrolase OS=Homo sapiens OX=9606 GN=GGH PE=1 SV=2;tr|A0A7I2V5P2|A0A7I2V5P2_HUMAN Folate gamma-glutamyl hydrolase OS=	5	4	4	4	2	0	1	1	2	0	1	1	2	0	1	1	21.8	21.8	21.8	32.303	289	289;318;245;271;93	3			4			0	17.093	By MS/MS		By MS/MS	By MS/MS	NaN	NaN	NaN	1	1	Median	NaN	NaN
A0A7I2YQX2;Q8N183	A0A7I2YQX2;Q8N183	1;1	1;1	1;1	Mimitin, mitochondrial	NDUFAF2	tr|A0A7I2YQX2|A0A7I2YQX2_HUMAN NADH dehydrogenase [ubiquinone] 1 alpha subcomplex assembly factor 2 OS=Homo sapiens OX=9606 GN=NDUFAF2 PE=1 SV=1;sp|Q8N183|NDUF2_HUMAN NADH dehydrogenase [ubiquinone] 1 alpha subcomplex assembly factor 2 OS=Homo sapiens OX=9	2	1	1	1	1	0	1	0	1	0	1	0	1	0	1	0	10.2	10.2	10.2	20.814	177	177;169	4				2		0	9.0692	By MS/MS		By MS/MS		NaN	NaN	NaN	0	0	Median	NaN	NaN
A0A7P0S5H5	A0A7P0S5H5	8	1	1			tr|A0A7P0S5H5|A0A7P0S5H5_HUMAN 40S ribosomal protein S20 (Fragment) OS=Homo sapiens OX=9606 GN=RPS20 PE=1 SV=1	1	8	1	1	8	7	4	5	1	1	1	1	1	1	1	1	40.4	9.6	9.6	15.312	136	136	4			1	3	1	0	12.478	By MS/MS	By MS/MS	By MS/MS	By MS/MS	NaN	NaN	NaN	1	1	Median	NaN	NaN
A0A7P0TA34;A0A7P0T7Z2;Q9Y6D5;A0A7P0T9L9;A0A7P0T9L6;A0A7P0Z446	A0A7P0TA34;A0A7P0T7Z2;Q9Y6D5;A0A7P0T9L9	11;11;11;10;4;2	7;7;7;6;3;2	7;7;7;6;3;2	Brefeldin A-inhibited guanine nucleotide-exchange protein 2	ARFGEF2	tr|A0A7P0TA34|A0A7P0TA34_HUMAN Brefeldin A-inhibited guanine nucleotide-exchange protein 2 OS=Homo sapiens OX=9606 GN=ARFGEF2 PE=1 SV=1;tr|A0A7P0T7Z2|A0A7P0T7Z2_HUMAN Brefeldin A-inhibited guanine nucleotide-exchange protein 2 OS=Homo sapiens OX=9606 GN=AR	6	11	7	7	3	7	5	1	1	5	3	1	1	5	3	1	9.5	6.9	6.9	195.28	1728	1728;1784;1785;1559;564;339	1.1	9	1				0	40.998	By MS/MS	By MS/MS	By MS/MS	By MS/MS	NaN	NaN	NaN	1	1	Median	NaN	NaN
P27824;A0A7P0T9L0;A0A7P0T840;A0A7P0T937;A0A7P0TB65;A0A7P0T8G1;A0A7P0Z4D6;A0A7P0TAE9;D6RGY2;A0A7P0TAR9;A0A7P0Z484;A0A7P0Z4H2;D6RAQ8;A0A7P0TAN9;A0A7P0T8N1;D6RAU8;D6RFL1;D6RD16	P27824;A0A7P0T9L0;A0A7P0T840;A0A7P0T937;A0A7P0TB65;A0A7P0T8G1;A0A7P0Z4D6;A0A7P0TAE9;D6RGY2;A0A7P0TAR9;A0A7P0Z484	13;13;13;13;13;13;13;12;10;9;9;5;3;3;3;3;2;1	13;13;13;13;13;13;13;12;10;9;9;5;3;3;3;3;2;1	13;13;13;13;13;13;13;12;10;9;9;5;3;3;3;3;2;1	Calnexin	CANX	sp|P27824|CALX_HUMAN Calnexin OS=Homo sapiens OX=9606 GN=CANX PE=1 SV=2;tr|A0A7P0T9L0|A0A7P0T9L0_HUMAN Calnexin OS=Homo sapiens OX=9606 GN=CANX PE=1 SV=1;tr|A0A7P0T840|A0A7P0T840_HUMAN Calnexin OS=Homo sapiens OX=9606 GN=CANX PE=1 SV=1;tr|A0A7P0T937|A0A7P0	18	13	13	13	9	8	4	2	9	8	4	2	9	8	4	2	26.7	26.7	26.7	67.567	592	592;550;600;591;590;550;471;626;528;425;520;244;107;210;198;134;131;96	2.15		23	4			0	57.302	By MS/MS	By MS/MS	By MS/MS	By MS/MS	0.30498	0.45127	134.54	6	6	Median	0.65315	0.26175
E9PHM6;F6QMI7;A0A7P0T890;Q03001;F8W9J4;E7ETB9;A0A0U1RQJ2;A0A494C073;A0A494C1D7;Q5T0V7;Q6P0N6	E9PHM6;F6QMI7;A0A7P0T890;Q03001;F8W9J4;E7ETB9;A0A0U1RQJ2	17;17;17;17;16;15;14;6;2;1;1	11;11;11;11;10;10;8;1;2;1;1	11;11;11;11;10;10;8;1;2;1;1	Dystonin	DST	tr|E9PHM6|E9PHM6_HUMAN Dystonin OS=Homo sapiens OX=9606 GN=DST PE=1 SV=3;tr|F6QMI7|F6QMI7_HUMAN Dystonin OS=Homo sapiens OX=9606 GN=DST PE=1 SV=2;tr|A0A7P0T890|A0A7P0T890_HUMAN Dystonin OS=Homo sapiens OX=9606 GN=DST PE=1 SV=1;sp|Q03001|DYST_HUMAN Dystonin	11	17	11	11	13	3	6	1	8	1	2	0	8	1	2	0	4.5	3.1	3.1	629.78	5497	5497;5537;7818;7570;7461;5422;2676;1347;2383;689;1143	1	11					0	27.948	By MS/MS	By MS/MS	By MS/MS	By matching	NaN	NaN	NaN	0	0	Median	NaN	NaN
P43490;A0A7P0T895;A0A7P0T9I9;A0A7P0T931;A0A7P0T973;A0A7P0T862;A0A7P0T8L3;A0A7P0TAS5;A0A0C4DFS8;A0A7P0T8D2;B7Z8W6;A0A7P0Z437;A0A7P0TA73;A0A7P0T941;A0A7P0Z466;A0A7P0TBB7;A0A7P0TAI8;A0A7P0Z4N0;A0A7P0T9F0;A0A7P0TB17;A0A7P0T8Z3;A0A7P0T8R4	P43490;A0A7P0T895;A0A7P0T9I9;A0A7P0T931;A0A7P0T973;A0A7P0T862;A0A7P0T8L3;A0A7P0TAS5;A0A0C4DFS8;A0A7P0T8D2	9;9;9;9;8;8;7;6;5;5;4;3;3;3;3;3;1;1;1;1;1;1	9;9;9;9;8;8;7;6;5;5;4;3;3;3;3;3;1;1;1;1;1;1	9;9;9;9;8;8;7;6;5;5;4;3;3;3;3;3;1;1;1;1;1;1	Nicotinamide phosphoribosyltransferase	NAMPT	sp|P43490|NAMPT_HUMAN Nicotinamide phosphoribosyltransferase OS=Homo sapiens OX=9606 GN=NAMPT PE=1 SV=1;tr|A0A7P0T895|A0A7P0T895_HUMAN Nicotinamide phosphoribosyltransferase OS=Homo sapiens OX=9606 GN=NAMPT PE=1 SV=1;tr|A0A7P0T9I9|A0A7P0T9I9_HUMAN Nicotina	22	9	9	9	2	1	6	7	2	1	6	7	2	1	6	7	26.1	26.1	26.1	55.52	491	491;490;488;425;444;404;464;426;368;375;241;124;253;253;252;283;150;188;175;173;162;152	3			18			0	83.756	By MS/MS	By MS/MS	By MS/MS	By MS/MS	0.38039	0.018587	190.96	3	3	Plateau	NaN	NaN
A0A7P0T8A7;R4GMX5;R4GN83	A0A7P0T8A7;R4GMX5;R4GN83	8;6;4	1;1;1	1;1;1		BSG	tr|A0A7P0T8A7|A0A7P0T8A7_HUMAN Basigin OS=Homo sapiens OX=9606 GN=BSG PE=1 SV=1;tr|R4GMX5|R4GMX5_HUMAN Basigin (Fragment) OS=Homo sapiens OX=9606 GN=BSG PE=1 SV=1;tr|R4GN83|R4GN83_HUMAN Basigin (Fragment) OS=Homo sapiens OX=9606 GN=BSG PE=1 SV=1	3	8	1	1	7	5	5	5	0	0	1	0	0	0	1	0	41.7	5.8	5.8	22.566	206	206;84;52	2.33		2	1			0.0099593	3.1332	By matching	By matching	By MS/MS	By matching	NaN	NaN	NaN	0	0	Median	NaN	NaN
A0A7P0T8D4;A0A7P0T8S8;A0A7P0T8Z2;A0A7P0T8C7;Q9Y5X1;A0A7P0T8Z7;A0A7P0TBI9;A0A7P0Z4A2;A0A7P0Z4A5;A0A7P0T8M2;A0A7P0T8L2	A0A7P0T8D4;A0A7P0T8S8;A0A7P0T8Z2;A0A7P0T8C7;Q9Y5X1;A0A7P0T8Z7;A0A7P0TBI9;A0A7P0Z4A2;A0A7P0Z4A5	15;15;15;15;15;14;14;14;14;7;1	15;15;15;15;15;14;14;14;14;7;1	15;15;15;15;15;14;14;14;14;7;1	Sorting nexin-9	SNX9	tr|A0A7P0T8D4|A0A7P0T8D4_HUMAN Sorting nexin OS=Homo sapiens OX=9606 GN=SNX9 PE=1 SV=1;tr|A0A7P0T8S8|A0A7P0T8S8_HUMAN Sorting nexin OS=Homo sapiens OX=9606 GN=SNX9 PE=1 SV=1;tr|A0A7P0T8Z2|A0A7P0T8Z2_HUMAN Sorting nexin OS=Homo sapiens OX=9606 GN=SNX9 PE=1	11	15	15	15	12	4	3	7	12	4	3	7	12	4	3	7	46	46	46	66.074	591	591;625;628;632;595;499;577;585;588;270;122	2.68		13	27			0	97.227	By MS/MS	By MS/MS	By MS/MS	By MS/MS	0.24388	0.30201	82.034	8	8	Median	0.19913	0.2728
A0A7P0T8G7;A0A7P0TB94;A0A7P0T9T8;Q9UHI6;A0A7P0Z4K8;A0A7P0Z4I9;A0A7P0TBA6	A0A7P0T8G7;A0A7P0TB94;A0A7P0T9T8;Q9UHI6;A0A7P0Z4K8;A0A7P0Z4I9;A0A7P0TBA6	2;2;2;2;1;1;1	2;2;2;2;1;1;1	2;2;2;2;1;1;1	Probable ATP-dependent RNA helicase DDX20	DDX20	tr|A0A7P0T8G7|A0A7P0T8G7_HUMAN RNA helicase OS=Homo sapiens OX=9606 GN=DDX20 PE=1 SV=1;tr|A0A7P0TB94|A0A7P0TB94_HUMAN RNA helicase OS=Homo sapiens OX=9606 GN=DDX20 PE=1 SV=1;tr|A0A7P0T9T8|A0A7P0T9T8_HUMAN RNA helicase OS=Homo sapiens OX=9606 GN=DDX20 PE=1	7	2	2	2	2	1	1	1	2	1	1	1	2	1	1	1	11.9	11.9	11.9	37.644	345	345;423;754;824;193;279;294	1.8	1	4				0	12.737	By MS/MS	By MS/MS	By MS/MS	By MS/MS	NaN	NaN	NaN	0	0	Median	NaN	NaN
P07237;A0A7P0TA71;A0A7P0TA35;I3L4M2;A0A7P0TB26;A0A7P0T9D6;A0A7P0T8J3;A0A7P0T9U6;A0A7P0T8X1;A0A7P0TA97;I3L514;I3L0S0;A0A7P0T8C0;I3L3P5;H7BZ94;A0A7P0T9K9;H0Y3Z3;A0A7P0Z4S2;A0A7P0Z4J0;A0A7P0TAX9;A0A7P0TBP8;B3KTQ9;A0A7P0T9S9;I3L3U6;A0A7P0Z476;I3NI03	P07237;A0A7P0TA71;A0A7P0TA35;I3L4M2;A0A7P0TB26;A0A7P0T9D6;A0A7P0T8J3;A0A7P0T9U6;A0A7P0T8X1;A0A7P0TA97;I3L514;I3L0S0;A0A7P0T8C0;I3L3P5;H7BZ94;A0A7P0T9K9;H0Y3Z3;A0A7P0Z4S2;A0A7P0Z4J0;A0A7P0TAX9	6;6;6;6;6;6;6;6;6;6;6;5;5;5;5;5;4;3;3;3;1;1;1;1;1;1	6;6;6;6;6;6;6;6;6;6;6;5;5;5;5;5;4;3;3;3;1;1;1;1;1;1	6;6;6;6;6;6;6;6;6;6;6;5;5;5;5;5;4;3;3;3;1;1;1;1;1;1	Protein disulfide-isomerase	P4HB	sp|P07237|PDIA1_HUMAN Protein disulfide-isomerase OS=Homo sapiens OX=9606 GN=P4HB PE=1 SV=3;tr|A0A7P0TA71|A0A7P0TA71_HUMAN Protein disulfide-isomerase OS=Homo sapiens OX=9606 GN=P4HB PE=1 SV=1;tr|A0A7P0TA35|A0A7P0TA35_HUMAN Protein disulfide-isomerase OS=H	26	6	6	6	1	0	4	5	1	0	4	5	1	0	4	5	16.9	16.9	16.9	57.116	508	508;557;542;537;533;521;488;486;479;479;463;466;481;472;464;439;418;304;270;222;123;185;135;128;126;118	3			10			0	66.573	By MS/MS		By MS/MS	By MS/MS	NaN	NaN	NaN	1	1	Median	NaN	NaN
A0A7P0T8L6;A0A7P0TBB1;A0A7P0TA76;O95573;A0A7P0TB52;F5GWH2;A0A7P0TBL9;H7BYZ7;A0A7P0T905	A0A7P0T8L6;A0A7P0TBB1;A0A7P0TA76;O95573;A0A7P0TB52	4;4;4;4;3;1;1;1;1	1;1;1;1;1;1;1;1;1	1;1;1;1;1;1;1;1;1	Long-chain-fatty-acid--CoA ligase 3	ACSL3	tr|A0A7P0T8L6|A0A7P0T8L6_HUMAN Fatty acid CoA ligase Acsl3 OS=Homo sapiens OX=9606 GN=ACSL3 PE=1 SV=1;tr|A0A7P0TBB1|A0A7P0TBB1_HUMAN Fatty acid CoA ligase Acsl3 OS=Homo sapiens OX=9606 GN=ACSL3 PE=1 SV=1;tr|A0A7P0TA76|A0A7P0TA76_HUMAN Fatty acid CoA ligase	9	4	1	1	4	4	2	2	1	1	0	0	1	1	0	0	7.9	1.8	1.8	62.824	568	568;695;712;720;659;141;283;434;518	2.75		1	3			0	7.9515	By MS/MS	By MS/MS	By matching	By matching	0.31163	0.38614	44.672	3	2	Plateau	NaN	0.18847
O14776;A0A7P0T8N8;G3V220	O14776;A0A7P0T8N8;G3V220	18;18;15	18;18;15	18;18;15	Transcription elongation regulator 1	TCERG1	sp|O14776|TCRG1_HUMAN Transcription elongation regulator 1 OS=Homo sapiens OX=9606 GN=TCERG1 PE=1 SV=2;tr|A0A7P0T8N8|A0A7P0T8N8_HUMAN Transcription elongation regulator 1 OS=Homo sapiens OX=9606 GN=TCERG1 PE=1 SV=1;tr|G3V220|G3V220_HUMAN Transcription elon	3	18	18	18	7	13	6	0	7	13	6	0	7	13	6	0	17.4	17.4	17.4	123.9	1098	1098;1115;1032	1.46	15	13				0	45.636	By MS/MS	By MS/MS	By MS/MS		0.21197	0.4501	87.844	3	3	Plateau	0.21197	NaN
A0A7P0T8Y0;Q8IY21;A0A7P0TAZ7;A0A7P0T9W8	A0A7P0T8Y0;Q8IY21;A0A7P0TAZ7	7;7;6;2	7;7;6;2	7;7;6;2	Probable ATP-dependent RNA helicase DDX60	DDX60	tr|A0A7P0T8Y0|A0A7P0T8Y0_HUMAN Probable ATP-dependent RNA helicase DDX60 OS=Homo sapiens OX=9606 GN=DDX60 PE=1 SV=1;sp|Q8IY21|DDX60_HUMAN Probable ATP-dependent RNA helicase DDX60 OS=Homo sapiens OX=9606 GN=DDX60 PE=1 SV=3;tr|A0A7P0TAZ7|A0A7P0TAZ7_HUMAN Pr	4	7	7	7	2	2	3	0	2	2	3	0	2	2	3	0	4.6	4.6	4.6	194.4	1682	1682;1712;1392;249	1.62	5	2		1		0	18.246	By MS/MS	By MS/MS	By MS/MS		NaN	NaN	NaN	1	1	Median	NaN	NaN
A0A7P0T953;Q01629;A0A7P0TAK5;A0A7P0T856;A0A804CKL3;A0A7P0TB81	A0A7P0T953;Q01629	3;3;1;1;1;1	1;1;1;1;1;1	1;1;1;1;1;1	Interferon-induced transmembrane protein 2	IFITM2	tr|A0A7P0T953|A0A7P0T953_HUMAN Interferon-induced transmembrane protein 2 OS=Homo sapiens OX=9606 GN=IFITM2 PE=1 SV=1;sp|Q01629|IFM2_HUMAN Interferon-induced transmembrane protein 2 OS=Homo sapiens OX=9606 GN=IFITM2 PE=1 SV=2	6	3	1	1	2	2	3	2	1	0	1	0	1	0	1	0	27.8	16	16	15.898	144	144;132;91;96;166;178	4.17				5	1	0.0010504	5.8185	By MS/MS	By matching	By MS/MS	By matching	NaN	NaN	NaN	1	1	Median	NaN	NaN
A0A7P0T9D5;A0A7P0TA12;B4DR71;A0A7P0Z4C2;Q99720	A0A7P0T9D5;A0A7P0TA12;B4DR71;A0A7P0Z4C2;Q99720	2;2;2;2;2	2;2;2;2;2	2;2;2;2;2	Sigma non-opioid intracellular receptor 1	SIGMAR1	tr|A0A7P0T9D5|A0A7P0T9D5_HUMAN Sigma non-opioid intracellular receptor 1 OS=Homo sapiens OX=9606 GN=SIGMAR1 PE=1 SV=1;tr|A0A7P0TA12|A0A7P0TA12_HUMAN Sigma non-opioid intracellular receptor 1 OS=Homo sapiens OX=9606 GN=SIGMAR1 PE=1 SV=1;tr|B4DR71|B4DR71_HUM	5	2	2	2	1	0	0	1	1	0	0	1	1	0	0	1	19.1	19.1	19.1	12.468	110	110;150;155;159;223	4				2		0.0028902	4.0027	By MS/MS			By MS/MS	NaN	NaN	NaN	0	0	Median	NaN	NaN
A0A7P0TA99;A0A7P0Z436;A0A7P0T9D9;A0A7P0TAK3;A0A7P0TBE7;O43379	A0A7P0TA99;A0A7P0Z436;A0A7P0T9D9;A0A7P0TAK3;A0A7P0TBE7;O43379	1;1;1;1;1;1	1;1;1;1;1;1	1;1;1;1;1;1	WD repeat-containing protein 62	WDR62	tr|A0A7P0TA99|A0A7P0TA99_HUMAN WD repeat-containing protein 62 OS=Homo sapiens OX=9606 GN=WDR62 PE=1 SV=1;tr|A0A7P0Z436|A0A7P0Z436_HUMAN WD repeat-containing protein 62 OS=Homo sapiens OX=9606 GN=WDR62 PE=1 SV=1;tr|A0A7P0T9D9|A0A7P0T9D9_HUMAN WD repeat-con	6	1	1	1	1	0	0	0	1	0	0	0	1	0	0	0	4.1	4.1	4.1	40.767	390	390;1406;1440;1518;1521;1518	1	1					0	25.994	By MS/MS				NaN	NaN	NaN	0	0	Median	NaN	NaN
A0A7P0T9G6;P23258;K7EIS0;Q9NRH3;K7EKE5	A0A7P0T9G6;P23258;K7EIS0;Q9NRH3	6;6;4;4;2	6;6;4;4;2	6;6;4;4;2	Tubulin gamma-1 chain;Tubulin gamma chain;Tubulin gamma-2 chain	TUBG1;TUBG2	tr|A0A7P0T9G6|A0A7P0T9G6_HUMAN Tubulin gamma chain OS=Homo sapiens OX=9606 GN=TUBG1 PE=1 SV=1;sp|P23258|TBG1_HUMAN Tubulin gamma-1 chain OS=Homo sapiens OX=9606 GN=TUBG1 PE=1 SV=2;tr|K7EIS0|K7EIS0_HUMAN Tubulin gamma chain (Fragment) OS=Homo sapiens OX=960	5	6	6	6	3	5	1	0	3	5	1	0	3	5	1	0	20.1	20.1	20.1	55.835	497	497;451;265;451;135	3			9			0	60.379	By MS/MS	By MS/MS	By MS/MS		NaN	NaN	NaN	1	1	Median	NaN	NaN
Q9Y6K5;A0A7P0T9J0;A0A7P0Z4D0;A0A7P0T9W6;A0A7P0TAU8;A0A7P0Z4F1;A0A7P0T8S7;A0A7P0TAC0;A0A7P0Z4F5;A0A7P0T7V2;A0A7P0TAS0;A0A7P0TB73;A0A7P0TAC8;A0A7P0TAV3;A0A7P0T8J8;A0A7P0TA50;F8VS35;A0A7P0T9Z5;A0A7P0TAT5;F8VWK9;A0A7P0TA44;A0A7P0T884;A0A7P0TB72;A0A7P0Z4Q3	Q9Y6K5;A0A7P0T9J0;A0A7P0Z4D0;A0A7P0T9W6;A0A7P0TAU8;A0A7P0Z4F1;A0A7P0T8S7;A0A7P0TAC0;A0A7P0Z4F5;A0A7P0T7V2	12;12;12;12;11;11;10;10;9;7;5;5;5;5;5;5;4;4;4;4;4;4;1;1	12;12;12;12;11;11;10;10;9;7;5;5;5;5;5;5;4;4;4;4;4;4;1;1	12;12;12;12;11;11;10;10;9;7;5;5;5;5;5;5;4;4;4;4;4;4;1;1	2-5-oligoadenylate synthase 3	OAS3	sp|Q9Y6K5|OAS3_HUMAN 2-5-oligoadenylate synthase 3 OS=Homo sapiens OX=9606 GN=OAS3 PE=1 SV=3;tr|A0A7P0T9J0|A0A7P0T9J0_HUMAN 2-5 oligoadenylate synthase OS=Homo sapiens OX=9606 GN=OAS3 PE=1 SV=1;tr|A0A7P0Z4D0|A0A7P0Z4D0_HUMAN 2-5 oligoadenylate syntha	24	12	12	12	6	8	3	0	6	8	3	0	6	8	3	0	11.3	11.3	11.3	121.17	1087	1087;1089;1062;1061;1130;1120;1036;971;928;846;724;771;723;589;577;567;223;219;182;177;172;151;114;97	2		17				0	58.703	By MS/MS	By MS/MS	By MS/MS		NaN	NaN	NaN	1	1	Median	NaN	NaN
A0A7P0TA78;P42858;A0A7P0TAC5;A0A7P0TAN5;A0A7P0Z417;A0A3B3ISR3;A0A3B3IU25;H0YA07	A0A7P0TA78;P42858;A0A7P0TAC5;A0A7P0TAN5;A0A7P0Z417	66;66;65;64;47;2;1;1	66;66;65;64;47;2;1;1	66;66;65;64;47;2;1;1	Huntingtin	HTT	tr|A0A7P0TA78|A0A7P0TA78_HUMAN Huntingtin OS=Homo sapiens OX=9606 GN=HTT PE=1 SV=1;sp|P42858|HD_HUMAN Huntingtin OS=Homo sapiens OX=9606 GN=HTT PE=1 SV=2;tr|A0A7P0TAC5|A0A7P0TAC5_HUMAN Huntingtin OS=Homo sapiens OX=9606 GN=HTT PE=1 SV=1;tr|A0A7P0TAN5|A0A7P	8	66	66	66	34	28	40	13	34	28	40	13	34	28	40	13	30.4	30.4	30.4	338.09	3056	3056;3142;3086;2880;2191;97;75;112	1.01	123	1				0	323.31	By MS/MS	By MS/MS	By MS/MS	By MS/MS	0.23197	0.45468	80.699	53	52	Median	0.27465	0.2391
A0A7P0TA85;P35613;A0A7P0TB04;I3L192;A0A087WUV8;A0A2R8YDZ0	A0A7P0TA85;P35613;A0A7P0TB04;I3L192;A0A087WUV8	13;13;11;9;9;2	13;13;11;9;9;2	6;6;4;4;2;2	Basigin	BSG	tr|A0A7P0TA85|A0A7P0TA85_HUMAN Basigin OS=Homo sapiens OX=9606 GN=BSG PE=1 SV=1;sp|P35613|BASI_HUMAN Basigin OS=Homo sapiens OX=9606 GN=BSG PE=1 SV=2;tr|A0A7P0TB04|A0A7P0TB04_HUMAN Basigin OS=Homo sapiens OX=9606 GN=BSG PE=1 SV=1;tr|I3L192|I3L192_HUMAN Bas	6	13	13	6	12	11	7	9	12	11	7	9	5	6	3	4	53	53	25.2	28.991	266	266;385;266;160;189;103	2.49	21	55	59	5	8	0	323.31	By MS/MS	By MS/MS	By MS/MS	By MS/MS	0.0066716	0.0088922	110.22	55	54	Linear	0.0089945	0.023813
A0A7P0TAG1;A0A7P0TAX2;A0A7P0TBE2;P10515;A0A7P0Z4G4;A0A7P0T997;H0YDD4;E9PEJ4;A0A7P0TBK2;A0A7P0TA47;A0A7P0Z423;A0A7P0T9N8;A0A7P0Z459	A0A7P0TAG1;A0A7P0TAX2;A0A7P0TBE2;P10515;A0A7P0Z4G4;A0A7P0T997;H0YDD4;E9PEJ4;A0A7P0TBK2;A0A7P0TA47	14;14;14;14;13;13;12;12;12;11;3;3;3	14;14;14;14;13;13;12;12;12;11;3;3;3	14;14;14;14;13;13;12;12;12;11;3;3;3	Dihydrolipoyllysine-residue acetyltransferase component of pyruvate dehydrogenase complex, mitochondrial;Acetyltransferase component of pyruvate dehydrogenase complex	DLAT	tr|A0A7P0TAG1|A0A7P0TAG1_HUMAN Dihydrolipoamide acetyltransferase component of pyruvate dehydrogenase complex OS=Homo sapiens OX=9606 GN=DLAT PE=1 SV=1;tr|A0A7P0TAX2|A0A7P0TAX2_HUMAN Acetyltransferase component of pyruvate dehydrogenase complex OS=Homo sap	13	14	14	14	14	8	1	0	14	8	1	0	14	8	1	0	36.8	36.8	36.8	64.785	611	611;640;645;647;562;636;520;542;554;446;225;243;294	2.56		16	20			0	66.671	By MS/MS	By MS/MS	By MS/MS		0.21065	0.59338	65.055	7	7	Linear	0.21964	NaN
A0A7P0TBF8	A0A7P0TBF8	43	2	0			tr|A0A7P0TBF8|A0A7P0TBF8_HUMAN 4F2 cell-surface antigen heavy chain OS=Homo sapiens OX=9606 GN=SLC3A2 PE=1 SV=1	1	43	2	0	39	33	34	33	2	2	2	1	0	0	0	0	73	7.1	0	58.313	533	533	2.45	3	22	12	5		0	23.518	By MS/MS	By MS/MS	By MS/MS	By MS/MS	0.08266	0.096121	95.065	5	5	Median	0.055653	0.14587
A0A7P0Z497;P23284;A0A7P0TB45;A0A7P0T7U3	A0A7P0Z497;P23284;A0A7P0TB45	10;10;9;3	10;10;9;3	10;10;9;3	Peptidyl-prolyl cis-trans isomerase B	PPIB	tr|A0A7P0Z497|A0A7P0Z497_HUMAN Peptidyl-prolyl cis-trans isomerase OS=Homo sapiens OX=9606 GN=PPIB PE=1 SV=1;sp|P23284|PPIB_HUMAN Peptidyl-prolyl cis-trans isomerase B OS=Homo sapiens OX=9606 GN=PPIB PE=1 SV=2;tr|A0A7P0TB45|A0A7P0TB45_HUMAN Peptidyl-prolyl	4	10	10	10	8	5	6	4	8	5	6	4	8	5	6	4	49.2	49.2	49.2	20.21	181	181;216;216;123	4				26		0	92.764	By MS/MS	By MS/MS	By MS/MS	By MS/MS	0.049682	0.1821	61.265	7	7	Median	0.026892	0.093688
A0A804HJ64;C9JK83;A0A804HIV0;A0A804HIF8;A0A804HI64;F5H5B9;A0A804HHV2;A0A804HII8;A0A804HIJ2;A0A804HHU9;A0A804HJS0;A0A804HKA6;A0A804HL27;O95630	A0A804HJ64;C9JK83;A0A804HIV0;A0A804HIF8;A0A804HI64;F5H5B9;A0A804HHV2;A0A804HII8;A0A804HIJ2;A0A804HHU9;A0A804HJS0;A0A804HKA6;A0A804HL27;O95630	1;1;1;1;1;1;1;1;1;1;1;1;1;1	1;1;1;1;1;1;1;1;1;1;1;1;1;1	1;1;1;1;1;1;1;1;1;1;1;1;1;1	STAM-binding protein	STAMBP	tr|A0A804HJ64|A0A804HJ64_HUMAN STAM-binding protein OS=Homo sapiens OX=9606 GN=STAMBP PE=1 SV=1;tr|C9JK83|C9JK83_HUMAN STAM-binding protein (Fragment) OS=Homo sapiens OX=9606 GN=STAMBP PE=1 SV=1;tr|A0A804HIV0|A0A804HIV0_HUMAN STAM-binding protein OS=Homo s	14	1	1	1	0	1	0	0	0	1	0	0	0	1	0	0	6.9	6.9	6.9	32.291	289	289;318;322;336;339;380;394;410;421;421;423;424;428;424	3			1			0.0038186	3.8313		By MS/MS			NaN	NaN	NaN	0	0	Median	NaN	NaN
Q9BTW9;A0A804HIU1;A0A804HKT8;J3KR97;A0A804HLF8;A0A804HL62;A0A804HHW7;A0A804HLI2;A0A804HJ32;A0A804HI57;A0A804HIN6;A0A804HI02;A0A804HJ57;A0A804HIC0;A0A804HL21;A0A804HJY5;A0A804HKB9;I3L0V3	Q9BTW9;A0A804HIU1;A0A804HKT8;J3KR97;A0A804HLF8;A0A804HL62;A0A804HHW7;A0A804HLI2;A0A804HJ32;A0A804HI57;A0A804HIN6;A0A804HI02;A0A804HJ57;A0A804HIC0;A0A804HL21;A0A804HJY5;A0A804HKB9;I3L0V3	2;2;2;2;2;2;2;2;2;2;2;2;2;2;2;2;1;1	2;2;2;2;2;2;2;2;2;2;2;2;2;2;2;2;1;1	2;2;2;2;2;2;2;2;2;2;2;2;2;2;2;2;1;1	Tubulin-specific chaperone D	TBCD	sp|Q9BTW9|TBCD_HUMAN Tubulin-specific chaperone D OS=Homo sapiens OX=9606 GN=TBCD PE=1 SV=2;tr|A0A804HIU1|A0A804HIU1_HUMAN Tubulin-specific chaperone D OS=Homo sapiens OX=9606 GN=TBCD PE=1 SV=1;tr|A0A804HKT8|A0A804HKT8_HUMAN Tubulin-specific chaperone D OS	18	2	2	2	0	2	1	0	0	2	1	0	0	2	1	0	2.1	2.1	2.1	132.6	1192	1192;1168;1254;1230;1223;1222;1220;1175;1165;1164;1129;1073;1046;655;608;1281;446;237	2		3				0	11.435		By MS/MS	By MS/MS		NaN	NaN	NaN	0	0	Median	NaN	NaN
A0A804HKN1;A0A804HLG3;A0A804HI09;A0A804HKW9;Q9NTI2	A0A804HKN1;A0A804HLG3;A0A804HI09;A0A804HKW9;Q9NTI2	2;2;2;2;2	2;2;2;2;2	2;2;2;2;2	Phospholipid-transporting ATPase IB	ATP8A2	tr|A0A804HKN1|A0A804HKN1_HUMAN Phospholipid-transporting ATPase OS=Homo sapiens OX=9606 GN=ATP8A2 PE=1 SV=1;tr|A0A804HLG3|A0A804HLG3_HUMAN Phospholipid-transporting ATPase OS=Homo sapiens OX=9606 GN=ATP8A2 PE=1 SV=1;tr|A0A804HI09|A0A804HI09_HUMAN Phospholi	5	2	2	2	0	0	1	1	0	0	1	1	0	0	1	1	3.4	3.4	3.4	103.32	921	921;962;1105;1163;1188	2		2				0.010009	3.1633			By MS/MS	By MS/MS	NaN	NaN	NaN	1	0	Median	NaN	NaN
A0A804HK61;A0A804HII9;P12814;H9KV75;A0A804HLF4;A0A804HL31;A0A804HJU8;A0A7I2V4Y4;A0A804HLD0;A0A804HKE2;A0A804HIN7;H7C5W8;H0YJ11;H0YJW3	A0A804HK61;A0A804HII9;P12814;H9KV75;A0A804HLF4;A0A804HL31;A0A804HJU8;A0A7I2V4Y4;A0A804HLD0;A0A804HKE2;A0A804HIN7	14;14;14;13;13;13;13;13;13;13;12;4;3;3	3;3;3;3;2;3;3;3;2;3;3;2;1;1	3;3;3;3;2;3;3;3;2;3;3;2;1;1	Alpha-actinin-1	ACTN1	tr|A0A804HK61|A0A804HK61_HUMAN Alpha-actinin-1 OS=Homo sapiens OX=9606 GN=ACTN1 PE=1 SV=1;tr|A0A804HII9|A0A804HII9_HUMAN Alpha-actinin-1 OS=Homo sapiens OX=9606 GN=ACTN1 PE=1 SV=1;sp|P12814|ACTN1_HUMAN Alpha-actinin-1 OS=Homo sapiens OX=9606 GN=ACTN1 PE=1	14	14	3	3	14	3	3	6	3	0	0	0	3	0	0	0	17.8	4.7	4.7	102.58	886	886;913;892;822;826;827;874;895;903;922;883;297;207;251	2		3				0.0015544	5.5146	By MS/MS	By matching	By matching	By matching	NaN	NaN	NaN	0	0	Median	NaN	NaN
A0A804HIW2;Q8NB49;A0A067XG54;H7C0E8;H7C113;H7C4W6	A0A804HIW2;Q8NB49;A0A067XG54	21;21;20;5;1;1	20;20;19;5;1;0	20;20;19;5;1;0	Phospholipid-transporting ATPase IG;Phospholipid-transporting ATPase	ATP11C	tr|A0A804HIW2|A0A804HIW2_HUMAN Phospholipid-transporting ATPase OS=Homo sapiens OX=9606 GN=ATP11C PE=1 SV=1;sp|Q8NB49|AT11C_HUMAN Phospholipid-transporting ATPase IG OS=Homo sapiens OX=9606 GN=ATP11C PE=1 SV=3;tr|A0A067XG54|A0A067XG54_HUMAN Phospholipid-tr	6	21	20	20	15	11	8	5	15	11	7	5	15	11	7	5	25.5	25.5	25.5	129.42	1129	1129;1132;1113;202;165;970	1.29	32	13				0	208.34	By MS/MS	By MS/MS	By MS/MS	By MS/MS	0.21662	0.37675	52.462	27	19	Leave out requantified	0.21336	0.25214
H0YI64;A0A804HL61;A0A804HJ66;Q9UKM7	H0YI64;A0A804HL61;A0A804HJ66;Q9UKM7	1;1;1;1	1;1;1;1	1;1;1;1	Endoplasmic reticulum mannosyl-oligosaccharide 1,2-alpha-mannosidase	MAN1B1	tr|H0YI64|H0YI64_HUMAN alpha-1,2-Mannosidase OS=Homo sapiens OX=9606 GN=MAN1B1 PE=1 SV=2;tr|A0A804HL61|A0A804HL61_HUMAN alpha-1,2-Mannosidase OS=Homo sapiens OX=9606 GN=MAN1B1 PE=1 SV=1;tr|A0A804HJ66|A0A804HJ66_HUMAN alpha-1,2-Mannosidase OS=Homo sapiens O	4	1	1	1	0	1	0	0	0	1	0	0	0	1	0	0	3.3	3.3	3.3	72.279	637	637;697;698;699	2		1				0.0020325	5.0092		By MS/MS			NaN	NaN	NaN	0	0	Median	NaN	NaN
A0A804HJ86;Q9GZZ9;E7EQ61;E7EWE1;C9J5W5;C9J0F6;C9JRV9	A0A804HJ86;Q9GZZ9;E7EQ61;E7EWE1;C9J5W5	7;7;6;5;4;3;3	7;7;6;5;4;3;3	7;7;6;5;4;3;3	Ubiquitin-like modifier-activating enzyme 5	UBA5	tr|A0A804HJ86|A0A804HJ86_HUMAN Ubiquitin-like modifier-activating enzyme 5 OS=Homo sapiens OX=9606 GN=UBA5 PE=1 SV=1;sp|Q9GZZ9|UBA5_HUMAN Ubiquitin-like modifier-activating enzyme 5 OS=Homo sapiens OX=9606 GN=UBA5 PE=1 SV=1;tr|E7EQ61|E7EQ61_HUMAN Ubiquitin	7	7	7	7	1	6	2	0	1	6	2	0	1	6	2	0	26.5	26.5	26.5	50.49	461	461;404;377;347;108;79;110	2.91		1	10			0	121.77	By MS/MS	By MS/MS	By MS/MS		0.23788	0.27528	93.159	8	8	Median	NaN	0.06697
A0A804HJ93;Q5QPK2;H0Y368;O60762	A0A804HJ93;Q5QPK2;H0Y368;O60762	1;1;1;1	1;1;1;1	1;1;1;1	Dolichol-phosphate mannosyltransferase subunit 1	DPM1	tr|A0A804HJ93|A0A804HJ93_HUMAN Dolichol-phosphate mannosyltransferase subunit 1 OS=Homo sapiens OX=9606 GN=DPM1 PE=1 SV=1;tr|Q5QPK2|Q5QPK2_HUMAN Dolichol-phosphate mannosyltransferase subunit 1 OS=Homo sapiens OX=9606 GN=DPM1 PE=1 SV=1;tr|H0Y368|H0Y368_HUM	4	1	1	1	0	0	1	0	0	0	1	0	0	0	1	0	12.1	12.1	12.1	15.178	132	132;287;295;260	4				1		0	9.7111			By MS/MS		NaN	NaN	NaN	0	0	Median	NaN	NaN
A0A804HJD7;P00367;A0A804HKE0;P49448;A0A804HJZ0	A0A804HJD7;P00367;A0A804HKE0;P49448	4;4;3;2;1	4;4;3;2;1	4;4;3;2;1	Glutamate dehydrogenase 1, mitochondrial;Glutamate dehydrogenase 2, mitochondrial	GLUD1;GLUD2	tr|A0A804HJD7|A0A804HJD7_HUMAN Glutamate dehydrogenase OS=Homo sapiens OX=9606 GN=GLUD1 PE=1 SV=1;sp|P00367|DHE3_HUMAN Glutamate dehydrogenase 1, mitochondrial OS=Homo sapiens OX=9606 GN=GLUD1 PE=1 SV=2;tr|A0A804HKE0|A0A804HKE0_HUMAN Glutamate dehydrogenas	5	4	4	4	2	1	2	0	2	1	2	0	2	1	2	0	12.6	12.6	12.6	58.455	532	532;558;466;558;171	3			5			0	23.17	By MS/MS	By MS/MS	By MS/MS		NaN	NaN	NaN	1	1	Median	NaN	NaN
A0A804HKS6;Q6ZS30;A0A804HJ72;H7BZA0	A0A804HKS6;Q6ZS30;A0A804HJ72	3;3;2;1	3;3;2;1	3;3;2;1	Neurobeachin-like protein 1	NBEAL1	tr|A0A804HKS6|A0A804HKS6_HUMAN Neurobeachin-like protein 1 OS=Homo sapiens OX=9606 GN=NBEAL1 PE=1 SV=1;sp|Q6ZS30|NBEL1_HUMAN Neurobeachin-like protein 1 OS=Homo sapiens OX=9606 GN=NBEAL1 PE=2 SV=3;tr|A0A804HJ72|A0A804HJ72_HUMAN Neurobeachin-like protein 1	4	3	3	3	0	0	3	0	0	0	3	0	0	0	3	0	1.8	1.8	1.8	310.55	2723	2723;2694;2655;709	1	3					0	7.9339			By MS/MS		NaN	NaN	NaN	0	0	Median	NaN	NaN
A0A8C8MQ70;A0A8C8KGQ8;Q5T6F2	A0A8C8MQ70;A0A8C8KGQ8;Q5T6F2	1;1;1	1;1;1	1;1;1	Ubiquitin-associated protein 2	UBAP2	tr|A0A8C8MQ70|A0A8C8MQ70_HUMAN Ubiquitin-associated protein 2 OS=Homo sapiens OX=9606 GN=UBAP2 PE=1 SV=1;tr|A0A8C8KGQ8|A0A8C8KGQ8_HUMAN Ubiquitin-associated protein 2 OS=Homo sapiens OX=9606 GN=UBAP2 PE=1 SV=1;sp|Q5T6F2|UBAP2_HUMAN Ubiquitin-associated pro	3	1	1	1	1	0	0	0	1	0	0	0	1	0	0	0	1.8	1.8	1.8	111.69	1066	1066;1072;1119	2		1				0.00053619	6.3406	By MS/MS				NaN	NaN	NaN	0	0	Median	NaN	NaN
P30101;A0A8I5KNU9;A0A8I5KT88;A0A8I5KW33;A0A8I5KS72;A0A8I5KPY2;A0A8I5KW00;A0A8I5QKQ5;A0A8I5KRV3;A0A8I5KXC9;A0A8I5KXE2;A0A8I5KYJ6;A0A8I5KTA1;A0A8I5KP58;A0A8I5QJM1;H7BZJ3;A0A8I5QKT6	P30101;A0A8I5KNU9;A0A8I5KT88;A0A8I5KW33;A0A8I5KS72;A0A8I5KPY2;A0A8I5KW00;A0A8I5QKQ5;A0A8I5KRV3;A0A8I5KXC9	8;8;8;6;6;6;5;5;4;4;3;3;1;1;1;1;1	8;8;8;6;6;6;5;5;4;4;3;3;1;1;1;1;1	8;8;8;6;6;6;5;5;4;4;3;3;1;1;1;1;1	Protein disulfide-isomerase A3	PDIA3	sp|P30101|PDIA3_HUMAN Protein disulfide-isomerase A3 OS=Homo sapiens OX=9606 GN=PDIA3 PE=1 SV=4;tr|A0A8I5KNU9|A0A8I5KNU9_HUMAN Protein disulfide-isomerase OS=Homo sapiens OX=9606 GN=PDIA3 PE=1 SV=1;tr|A0A8I5KT88|A0A8I5KT88_HUMAN Protein disulfide-isomerase	17	8	8	8	2	4	5	4	2	4	5	4	2	4	5	4	21	21	21	56.782	505	505;462;512;487;477;416;453;456;380;437;343;351;116;183;159;147;88	3			15			0	39.514	By MS/MS	By MS/MS	By MS/MS	By MS/MS	0.23107	0.51131	151.09	2	2	Median	NaN	NaN
A0A8I5KSY3;D6RFH4;A0A8I5KP74;H3BUX2;A0A8I5QKN7;A0A8I5KYK4;A0A8I5KSY8;O43169	A0A8I5KSY3;D6RFH4;A0A8I5KP74;H3BUX2;A0A8I5QKN7;A0A8I5KYK4;A0A8I5KSY8;O43169	1;1;1;1;1;1;1;1	1;1;1;1;1;1;1;1	1;1;1;1;1;1;1;1	Cytochrome b5 type B	CYB5B	tr|A0A8I5KSY3|A0A8I5KSY3_HUMAN Cytochrome b5 type B OS=Homo sapiens OX=9606 GN=CYB5B PE=1 SV=1;tr|D6RFH4|D6RFH4_HUMAN Cytochrome b5 type B OS=Homo sapiens OX=9606 GN=CYB5B PE=1 SV=3;tr|A0A8I5KP74|A0A8I5KP74_HUMAN Cytochrome b5 type B OS=Homo sapiens OX=960	8	1	1	1	1	1	1	0	1	1	1	0	1	1	1	0	29.8	29.8	29.8	12.481	114	114;125;135;140;144;145;174;150	4				3		0	16.614	By MS/MS	By MS/MS	By MS/MS		NaN	NaN	NaN	1	1	Median	NaN	NaN
A0A8I5KPG1;X6RGP5;A0A8I5KQ88	A0A8I5KPG1;X6RGP5	66;38;14	2;0;0	2;0;0		SEC16A	tr|A0A8I5KPG1|A0A8I5KPG1_HUMAN Protein transport protein sec16 OS=Homo sapiens OX=9606 GN=SEC16A PE=1 SV=1;tr|X6RGP5|X6RGP5_HUMAN Protein transport protein sec16 (Fragment) OS=Homo sapiens OX=9606 GN=SEC16A PE=1 SV=1	3	66	2	2	56	40	28	20	1	1	1	0	1	1	1	0	48.6	1.3	1.3	224.93	2100	2100;1059;370	1	4					0	7.0958	By MS/MS	By MS/MS	By MS/MS	By matching	NaN	NaN	NaN	0	0	Median	NaN	NaN
A0A8I5KQ21;A0A8I5KUB5	A0A8I5KQ21;A0A8I5KUB5	6;5	2;2	2;2			tr|A0A8I5KQ21|A0A8I5KQ21_HUMAN GTPase KRas OS=Homo sapiens OX=9606 GN=KRAS PE=1 SV=1;tr|A0A8I5KUB5|A0A8I5KUB5_HUMAN GTPase KRas OS=Homo sapiens OX=9606 GN=KRAS PE=1 SV=1	2	6	2	2	3	1	3	3	1	1	1	1	1	1	1	1	33.7	8.6	8.6	18.66	163	163;122	3.8			1	4		0	18.785	By MS/MS	By MS/MS	By MS/MS	By MS/MS	0.7075	1.3758	198.12	2	2	Median	NaN	NaN
A0A8I5KQW6;A0A8Q3WLM5;Q7Z5G4;A0A8Q3WLN5;A0A8I5KXE5;A0A8Q3WKQ1;A0A8Q3SHJ7	A0A8I5KQW6;A0A8Q3WLM5;Q7Z5G4;A0A8Q3WLN5;A0A8I5KXE5;A0A8Q3WKQ1;A0A8Q3SHJ7	2;2;2;1;1;1;1	2;2;2;1;1;1;1	2;2;2;1;1;1;1	Golgin subfamily A member 7	GOLGA7	tr|A0A8I5KQW6|A0A8I5KQW6_HUMAN Golgin subfamily A member 7 (Fragment) OS=Homo sapiens OX=9606 GN=GOLGA7 PE=1 SV=1;tr|A0A8Q3WLM5|A0A8Q3WLM5_HUMAN Golgin subfamily A member 7 OS=Homo sapiens OX=9606 GN=GOLGA7 PE=4 SV=1;sp|Q7Z5G4|GOGA7_HUMAN Golgin subfamily	7	2	2	2	1	2	1	0	1	2	1	0	1	2	1	0	30.2	30.2	30.2	9.9624	86	86;153;137;53;56;86;132	4.5				3	3	0.0020661	5.4133	By MS/MS	By MS/MS	By MS/MS		NaN	NaN	NaN	1	1	Median	NaN	NaN
A0A8I5KYU1;A0A8I5QKX1;A0A8I5KR71;A0A8J8Z3C6;A0A8I5KW26;A0A8J8YWN6;P00387;A0A8I5QKL2;A0A8I5KVD2;A0A087WZB1;B1AHF3;A0A8I5QKT9;A0A8I5KPU0	A0A8I5KYU1;A0A8I5QKX1;A0A8I5KR71;A0A8J8Z3C6;A0A8I5KW26;A0A8J8YWN6;P00387;A0A8I5QKL2;A0A8I5KVD2;A0A087WZB1;B1AHF3;A0A8I5QKT9;A0A8I5KPU0	2;2;2;2;2;2;2;1;1;1;1;1;1	2;2;2;2;2;2;2;1;1;1;1;1;1	2;2;2;2;2;2;2;1;1;1;1;1;1	NADH-cytochrome b5 reductase 3;NADH-cytochrome b5 reductase 3 membrane-bound form;NADH-cytochrome b5 reductase 3 soluble form	CYB5R3	tr|A0A8I5KYU1|A0A8I5KYU1_HUMAN Cytochrome-b5 reductase OS=Homo sapiens OX=9606 GN=CYB5R3 PE=1 SV=1;tr|A0A8I5QKX1|A0A8I5QKX1_HUMAN Cytochrome-b5 reductase OS=Homo sapiens OX=9606 GN=CYB5R3 PE=1 SV=1;tr|A0A8I5KR71|A0A8I5KR71_HUMAN NADH-cytochrome b5 reductas	13	2	2	2	0	1	1	0	0	1	1	0	0	1	1	0	17.4	17.4	17.4	23.246	201	201;273;298;307;315;345;301;128;131;147;159;233;239	4				2		0.0010406	5.5749		By MS/MS	By MS/MS		NaN	NaN	NaN	1	1	Median	NaN	NaN
A0A8I5KY07;A0A8I5KSQ5;A0A8I5KRP1;A0A8I5KRK1;A0A8I5KYQ0;A0A8I5KZB3;Q9H2M9;A0A8I5KWJ9;A0A8I5QJC9;A0A8I5QJG4;A0A8I5KUS2;F8WDJ2	A0A8I5KY07;A0A8I5KSQ5;A0A8I5KRP1;A0A8I5KRK1;A0A8I5KYQ0;A0A8I5KZB3;Q9H2M9;A0A8I5KWJ9;A0A8I5QJC9;A0A8I5QJG4	21;21;21;21;21;21;21;20;19;14;2;1	21;21;21;21;21;21;21;20;19;14;2;1	21;21;21;21;21;21;21;20;19;14;2;1	Rab3 GTPase-activating protein non-catalytic subunit	RAB3GAP2	tr|A0A8I5KY07|A0A8I5KY07_HUMAN Rab3 GTPase-activating protein non-catalytic subunit OS=Homo sapiens OX=9606 GN=RAB3GAP2 PE=1 SV=1;tr|A0A8I5KSQ5|A0A8I5KSQ5_HUMAN Rab3 GTPase-activating protein non-catalytic subunit OS=Homo sapiens OX=9606 GN=RAB3GAP2 PE=1 S	12	21	21	21	3	7	11	7	3	7	11	7	3	7	11	7	21.8	21.8	21.8	152.14	1359	1359;1360;1368;1381;1397;1418;1393;1305;1358;885;328;82	1.66	12	23				0	87.824	By MS/MS	By MS/MS	By MS/MS	By MS/MS	0.17623	0.30122	135.98	4	4	Median	NaN	0.52889
A0A8I5KUJ3;A0A8I5KV52;A0A8I5KSH1;Q5SWA1	A0A8I5KUJ3;A0A8I5KV52;A0A8I5KSH1;Q5SWA1	1;1;1;1	1;1;1;1	1;1;1;1	Protein phosphatase 1 regulatory subunit 15B	PPP1R15B	tr|A0A8I5KUJ3|A0A8I5KUJ3_HUMAN Protein phosphatase 1 regulatory subunit 15B OS=Homo sapiens OX=9606 GN=PPP1R15B PE=1 SV=1;tr|A0A8I5KV52|A0A8I5KV52_HUMAN Protein phosphatase 1 regulatory subunit 15B OS=Homo sapiens OX=9606 GN=PPP1R15B PE=1 SV=1;tr|A0A8I5KSH	4	1	1	1	1	1	1	0	1	1	1	0	1	1	1	0	3.1	3.1	3.1	49.586	451	451;453;670;713	2		3				0	23.01	By MS/MS	By MS/MS	By MS/MS		NaN	NaN	NaN	1	1	Median	NaN	NaN
A0A8I5KT58;E9PH70;H0Y8E4;A0A8I5KTG3;A0A1W2PPY4	A0A8I5KT58;E9PH70;H0Y8E4;A0A8I5KTG3	38;32;27;19;6	1;1;0;1;0	1;1;0;1;0		KIDINS220	tr|A0A8I5KT58|A0A8I5KT58_HUMAN Kinase D-interacting substrate of 220 kDa OS=Homo sapiens OX=9606 GN=KIDINS220 PE=1 SV=1;tr|E9PH70|E9PH70_HUMAN Kinase D-interacting substrate of 220 kDa (Fragment) OS=Homo sapiens OX=9606 GN=KIDINS220 PE=1 SV=1;tr|H0Y8E4|H0Y	5	38	1	1	29	10	15	10	1	0	0	0	1	0	0	0	28.4	1.8	1.8	195.97	1764	1764;1305;1057;875;269	1	1					0.0020629	5.3652	By MS/MS	By matching	By matching	By matching	NaN	NaN	NaN	0	0	Median	NaN	NaN
A0A8I5KUI4;A0A8Q3SHH4;A0A8Q3SHF1;Q4G0J3;A0A8I5KSZ3;A0A8Q3WK75;H0YA82;A0A8Q3SHG9;A0A8Q3SHN7;A0A8I5KYN2;A0A8I5KQG7;D6R9Z6;A0A8Q3SHL6;D6RFF0	A0A8I5KUI4;A0A8Q3SHH4;A0A8Q3SHF1;Q4G0J3;A0A8I5KSZ3;A0A8Q3WK75;H0YA82;A0A8Q3SHG9;A0A8Q3SHN7;A0A8I5KYN2	5;5;5;5;4;4;4;4;4;3;2;1;1;1	5;5;5;5;4;4;4;4;4;3;2;1;1;1	5;5;5;5;4;4;4;4;4;3;2;1;1;1	La-related protein 7	LARP7	tr|A0A8I5KUI4|A0A8I5KUI4_HUMAN La-related protein 7 OS=Homo sapiens OX=9606 GN=LARP7 PE=1 SV=1;tr|A0A8Q3SHH4|A0A8Q3SHH4_HUMAN La-related protein 7 OS=Homo sapiens OX=9606 GN=LARP7 PE=4 SV=1;tr|A0A8Q3SHF1|A0A8Q3SHF1_HUMAN La-related protein 7 OS=Homo sapien	14	5	5	5	4	2	1	0	4	2	1	0	4	2	1	0	17.3	17.3	17.3	57.567	503	503;581;581;582;478;580;594;594;595;393;406;155;223;299	2.56		4	5			0	28.871	By MS/MS	By MS/MS	By MS/MS		0.39702	0.49195	73.451	3	3	Median	0.37343	NaN
A0A8I5KUS5;B8ZZU8;Q15370;I3L0M9	A0A8I5KUS5;B8ZZU8;Q15370;I3L0M9	2;2;2;1	2;2;2;1	2;2;2;1	Transcription elongation factor B polypeptide 2	TCEB2	tr|A0A8I5KUS5|A0A8I5KUS5_HUMAN Elongin-B OS=Homo sapiens OX=9606 GN=ELOB PE=1 SV=1;tr|B8ZZU8|B8ZZU8_HUMAN Elongin-B OS=Homo sapiens OX=9606 GN=ELOB PE=1 SV=1;sp|Q15370|ELOB_HUMAN Elongin-B OS=Homo sapiens OX=9606 GN=ELOB PE=1 SV=1;tr|I3L0M9|I3L0M9_HUMAN El	4	2	2	2	0	1	2	0	0	1	2	0	0	1	2	0	26.1	26.1	26.1	10.45	92	92;113;118;140	4.5				2	2	0	7.7833		By MS/MS	By MS/MS		NaN	NaN	NaN	0	0	Median	NaN	NaN
A0A8I5KWN8;A0A8I5KVU2;Q92615;A0A8I5KSR3;A0A087X183;H0Y641;H0Y4V9	A0A8I5KWN8;A0A8I5KVU2;Q92615;A0A8I5KSR3	3;3;3;2;1;1;1	3;3;3;2;1;1;1	3;3;3;2;1;1;1	La-related protein 4B	LARP4B	tr|A0A8I5KWN8|A0A8I5KWN8_HUMAN La-related protein 4B (Fragment) OS=Homo sapiens OX=9606 GN=LARP4B PE=1 SV=1;tr|A0A8I5KVU2|A0A8I5KVU2_HUMAN La-related protein 4B OS=Homo sapiens OX=9606 GN=LARP4B PE=1 SV=1;sp|Q92615|LAR4B_HUMAN La-related protein 4B OS=Homo	7	3	3	3	0	0	3	0	0	0	3	0	0	0	3	0	7.3	7.3	7.3	75.347	689	689;1735;738;288;155;190;339	2		3				0	32.49			By MS/MS		NaN	NaN	NaN	0	0	Median	NaN	NaN
A0A8I5KW59;Q9BS26;A0A8I5KTR3;A0A8I5KVZ0;A0A8I5KU76;A0A8I5KY49;A0A8I5KNC9	A0A8I5KW59;Q9BS26;A0A8I5KTR3;A0A8I5KVZ0;A0A8I5KU76	5;5;4;4;4;1;1	5;5;4;4;4;1;1	5;5;4;4;4;1;1	Endoplasmic reticulum resident protein 44	ERP44	tr|A0A8I5KW59|A0A8I5KW59_HUMAN Endoplasmic reticulum resident protein 44 OS=Homo sapiens OX=9606 GN=ERP44 PE=1 SV=1;sp|Q9BS26|ERP44_HUMAN Endoplasmic reticulum resident protein 44 OS=Homo sapiens OX=9606 GN=ERP44 PE=1 SV=1;tr|A0A8I5KTR3|A0A8I5KTR3_HUMAN En	7	5	5	5	1	4	1	0	1	4	1	0	1	4	1	0	22	22	22	44.109	381	381;406;256;330;344;98;105	3			6			0	19.854	By MS/MS	By MS/MS	By MS/MS		0.3362	0.36804	135.88	3	3	Median	NaN	0.34695
A0A8I5KW95;Q7LGA3	A0A8I5KW95;Q7LGA3	2;2	2;2	2;2	Heparan sulfate 2-O-sulfotransferase 1	HS2ST1	tr|A0A8I5KW95|A0A8I5KW95_HUMAN Heparan sulfate 2-O-sulfotransferase 1 OS=Homo sapiens OX=9606 GN=HS2ST1 PE=1 SV=1;sp|Q7LGA3|HS2ST_HUMAN Heparan sulfate 2-O-sulfotransferase 1 OS=Homo sapiens OX=9606 GN=HS2ST1 PE=1 SV=1	2	2	2	2	0	2	0	0	0	2	0	0	0	2	0	0	8.4	8.4	8.4	35.214	299	299;356	3			2			0.00104	5.5732		By MS/MS			NaN	NaN	NaN	0	0	Median	NaN	NaN
A0A8I5KXV0;A0A8J9FM07;A0A8I5KWA8;Q04656;A0A8I5KQ62;A0A8I5KPN6;A0A8I5KVT9;A0A8I5KY05;A0A8I5KST1;A0A8I5KVB6;A0A8I5QJP0;A0A8I5KU46;A0A8I5KR00;A0A8I5KWH1;A0A8I5QKR3	A0A8I5KXV0;A0A8J9FM07;A0A8I5KWA8;Q04656;A0A8I5KQ62;A0A8I5KPN6;A0A8I5KVT9;A0A8I5KY05;A0A8I5KST1;A0A8I5KVB6	12;12;12;12;8;7;7;7;7;6;4;4;4;4;4	12;12;12;12;8;7;7;7;7;6;4;4;4;4;4	11;11;11;11;8;7;7;7;7;6;4;4;4;4;3	Copper-transporting ATPase 1	ATP7A	tr|A0A8I5KXV0|A0A8I5KXV0_HUMAN P-type Cu(+) transporter OS=Homo sapiens OX=9606 GN=ATP7A PE=1 SV=1;tr|A0A8J9FM07|A0A8J9FM07_HUMAN P-type Cu(+) transporter OS=Homo sapiens OX=9606 GN=ATP7A PE=1 SV=1;tr|A0A8I5KWA8|A0A8I5KWA8_HUMAN P-type Cu(+) transporter OS	15	12	12	11	2	8	4	0	2	8	4	0	1	8	4	0	10.6	10.6	9.9	156.65	1435	1435;1510;1531;1500;972;696;766;844;929;657;457;475;557;586;588	1	16					0	29.774	By MS/MS	By MS/MS	By MS/MS		0.63198	1.4936	19.197	6	4	Median	NaN	0.58296
A0A8I5KX85;Q9UKY7;D6R9V8;D6RFH2;D6RDN0;D6R973;D6RAV0	A0A8I5KX85;Q9UKY7;D6R9V8	6;6;3;2;2;1;1	6;6;3;2;2;1;1	6;6;3;2;2;1;1	Protein CDV3 homolog	CDV3	tr|A0A8I5KX85|A0A8I5KX85_HUMAN Protein CDV3 homolog OS=Homo sapiens OX=9606 GN=CDV3 PE=1 SV=1;sp|Q9UKY7|CDV3_HUMAN Protein CDV3 homolog OS=Homo sapiens OX=9606 GN=CDV3 PE=1 SV=1;tr|D6R9V8|D6R9V8_HUMAN Protein CDV3 homolog OS=Homo sapiens OX=9606 GN=CDV3 PE	7	6	6	6	1	2	5	0	1	2	5	0	1	2	5	0	49.8	49.8	49.8	27.247	257	257;258;156;108;108;53;92	3.1			9	1		0	49.037	By MS/MS	By MS/MS	By MS/MS		NaN	NaN	NaN	1	1	Median	NaN	NaN
A0A8I5KZ38;P35580	A0A8I5KZ38;P35580	18;18	5;5	5;5	Myosin-10	MYH10	tr|A0A8I5KZ38|A0A8I5KZ38_HUMAN Myosin-10 OS=Homo sapiens OX=9606 GN=MYH10 PE=1 SV=1;sp|P35580|MYH10_HUMAN Myosin-10 OS=Homo sapiens OX=9606 GN=MYH10 PE=1 SV=3	2	18	5	5	17	4	4	1	5	0	0	0	5	0	0	0	10.9	4.2	4.2	230.16	1986	1986;1976	1.2	4	1				0	24.488	By MS/MS	By matching	By matching	By matching	0.38354	0.83748	5.6227	2	2	Median	0.38354	NaN
A0A8I5QKX0;O75534;A0A8I5QJA6;A0A8I5KW72;A0A8I5KV85;A0A8I5KPJ6;A0A8I5KXH5;A0A8I5KPC0;E9PLT0;E9PNG3;A0A8I5KYL8;A0A8I5KTQ3;A0A8I5KXL1;A0A8I5KWW0;A0A8I5KPQ8;A0A8I5KS07;A0A8I5KW29;A0A8I5KYY8;A0A8I5KYL4;A0A8I5KNL1;E9PLD4;E9PKN4	A0A8I5QKX0;O75534;A0A8I5QJA6;A0A8I5KW72;A0A8I5KV85;A0A8I5KPJ6;A0A8I5KXH5;A0A8I5KPC0;E9PLT0;E9PNG3	5;4;4;4;4;4;4;4;3;3;2;2;2;2;2;2;2;1;1;1;1;1	5;4;4;4;4;4;4;4;3;3;2;2;2;2;2;2;2;1;1;1;1;1	5;4;4;4;4;4;4;4;3;3;2;2;2;2;2;2;2;1;1;1;1;1	Cold shock domain-containing protein E1	CSDE1	tr|A0A8I5QKX0|A0A8I5QKX0_HUMAN Cold shock domain-containing protein E1 OS=Homo sapiens OX=9606 GN=CSDE1 PE=1 SV=1;sp|O75534|CSDE1_HUMAN Cold shock domain-containing protein E1 OS=Homo sapiens OX=9606 GN=CSDE1 PE=1 SV=2;tr|A0A8I5QJA6|A0A8I5QJA6_HUMAN Cold s	22	5	5	5	1	3	1	0	1	3	1	0	1	3	1	0	11.6	11.6	11.6	85.278	766	766;798;665;783;760;751;720;696;668;621;602;653;599;457;401;370;350;67;280;249;94;46	2		5				0	52.09	By MS/MS	By MS/MS	By MS/MS		NaN	NaN	NaN	1	1	Median	NaN	NaN
A0A8J8YUB5;Q5JPF3	A0A8J8YUB5;Q5JPF3	2;2	2;2	2;2	Ankyrin repeat domain-containing protein 36C	ANKRD36C	tr|A0A8J8YUB5|A0A8J8YUB5_HUMAN Ankyrin repeat domain-containing protein 36C OS=Homo sapiens OX=9606 GN=ANKRD36C PE=1 SV=1;sp|Q5JPF3|AN36C_HUMAN Ankyrin repeat domain-containing protein 36C OS=Homo sapiens OX=9606 GN=ANKRD36C PE=1 SV=3	2	2	2	2	1	1	0	1	1	1	0	1	1	1	0	1	1.2	1.2	1.2	237.22	2119	2119;1778	2		3				0.0051887	3.675	By MS/MS	By MS/MS		By MS/MS	NaN	NaN	NaN	1	0	Median	NaN	NaN
A0A8J9ASZ5;Q86TC9;A0A087WX60;A0A8I5KWT3;A0A8I5QKN9;A0A8I5KRJ0;A0A8I5KT31;A0A804CFL5	A0A8J9ASZ5;Q86TC9;A0A087WX60;A0A8I5KWT3	4;4;3;2;1;1;1;1	4;4;3;2;1;1;1;1	4;4;3;2;1;1;1;1	Myopalladin	MYPN	tr|A0A8J9ASZ5|A0A8J9ASZ5_HUMAN Myopalladin OS=Homo sapiens OX=9606 GN=MYPN PE=1 SV=1;sp|Q86TC9|MYPN_HUMAN Myopalladin OS=Homo sapiens OX=9606 GN=MYPN PE=1 SV=2;tr|A0A087WX60|A0A087WX60_HUMAN Myopalladin OS=Homo sapiens OX=9606 GN=MYPN PE=1 SV=1;tr|A0A8I5KW	8	4	4	4	4	0	0	0	4	0	0	0	4	0	0	0	3.7	3.7	3.7	147.42	1338	1338;1320;1026;857;322;486;510;658	1.8	1	4				0	8.0095	By MS/MS				NaN	NaN	NaN	0	0	Median	NaN	NaN
A0A8J9AUI2;Q15042;A0A8I5KRH8;A0A8I5KW23;C9J1R5;A0A8I5KWG9;A0A8I5KSB6;A0A8I5KT44	A0A8J9AUI2;Q15042;A0A8I5KRH8	18;18;14;2;2;2;2;2	18;18;14;2;2;2;2;2	18;18;14;2;2;2;2;2	Rab3 GTPase-activating protein catalytic subunit	RAB3GAP1	tr|A0A8J9AUI2|A0A8J9AUI2_HUMAN Rab3 GTPase-activating protein catalytic subunit OS=Homo sapiens OX=9606 GN=RAB3GAP1 PE=1 SV=1;sp|Q15042|RB3GP_HUMAN Rab3 GTPase-activating protein catalytic subunit OS=Homo sapiens OX=9606 GN=RAB3GAP1 PE=1 SV=3;tr|A0A8I5KRH8	8	18	18	18	6	7	9	3	6	7	9	3	6	7	9	3	23.1	23.1	23.1	114.96	1024	1024;981;789;54;58;62;62;135	2		26				0	53.214	By MS/MS	By MS/MS	By MS/MS	By MS/MS	0.031053	0.81116	155.57	3	3	Plateau	NaN	NaN
A0A8Q3SHQ9;A0A8Q3SHH5;E7EU81;C9J8Q0;A0A8Q3SHH2;A0A8Q3WK92;A0A8Q3WKA7;H0Y867;A0A8Q3SHQ4;A0A8Q3SHP0;A0A8Q3SHI9;A0A8Q3SHQ5;A0A8Q3WLC9;H7C5I7;A0A8Q3WKE2;A0A8Q3SHM0;A0A8J9C4H3;Q14789	A0A8Q3SHQ9;A0A8Q3SHH5;E7EU81;C9J8Q0;A0A8Q3SHH2;A0A8Q3WK92;A0A8Q3WKA7;H0Y867;A0A8Q3SHQ4;A0A8Q3SHP0;A0A8Q3SHI9;A0A8Q3SHQ5;A0A8Q3WLC9;H7C5I7;A0A8Q3WKE2;A0A8Q3SHM0;A0A8J9C4H3;Q14789	2;2;2;2;2;2;2;2;2;2;2;2;2;2;2;2;2;2	2;2;2;2;2;2;2;2;2;2;2;2;2;2;2;2;2;2	2;2;2;2;2;2;2;2;2;2;2;2;2;2;2;2;2;2	Golgin subfamily B member 1	GOLGB1	tr|A0A8Q3SHQ9|A0A8Q3SHQ9_HUMAN Golgin subfamily B member 1 (Fragment) OS=Homo sapiens OX=9606 GN=GOLGB1 PE=4 SV=1;tr|A0A8Q3SHH5|A0A8Q3SHH5_HUMAN Golgin subfamily B member 1 (Fragment) OS=Homo sapiens OX=9606 GN=GOLGB1 PE=4 SV=1;tr|E7EU81|E7EU81_HUMAN Golgi	18	2	2	2	1	0	0	1	1	0	0	1	1	0	0	1	1	1	1	305.06	2648	2648;2657;3223;3102;3101;3068;3066;3027;3003;2966;2959;2870;2867;2865;2791;2735;3264;3259	3	1				1	0	7.8793	By MS/MS			By MS/MS	NaN	NaN	NaN	1	0	Median	NaN	NaN
H3BLV0;A0A8Q3SI94;A0A8Q3WKT6;B1AP13;P08174;A0A8Q3WLV2;A0A8Q3SI51;B1AP15;A0A2R8YEC5;A0A2R8YDY3	H3BLV0;A0A8Q3SI94;A0A8Q3WKT6;B1AP13;P08174;A0A8Q3WLV2;A0A8Q3SI51;B1AP15	15;15;15;15;15;12;12;8;4;3	15;15;15;15;15;12;12;8;4;3	15;15;15;15;15;12;12;8;4;3	Complement decay-accelerating factor	CD55	tr|H3BLV0|H3BLV0_HUMAN Complement decay-accelerating factor (Fragment) OS=Homo sapiens OX=9606 GN=CD55 PE=1 SV=1;tr|A0A8Q3SI94|A0A8Q3SI94_HUMAN Complement decay-accelerating factor OS=Homo sapiens OX=9606 GN=CD55 PE=4 SV=1;tr|A0A8Q3WKT6|A0A8Q3WKT6_HUMAN Co	10	15	15	15	14	12	0	9	14	12	0	9	14	12	0	9	53.1	53.1	53.1	35.695	326	326;362;391;444;381;318;381;317;268;194	2.37	6	37	31		1	0	172.8	By MS/MS	By MS/MS		By MS/MS	0.088264	0.10276	95.988	27	27	Median	0.10814	0.043896
A0A8Q3WKU6;A0A8Q3WM48;A0A8Q3SIA4;Q6ULP2;A0A8Q3SI81;B8ZZI9;A0A8Q3SI61;A0A0U1RR74	A0A8Q3WKU6;A0A8Q3WM48;A0A8Q3SIA4;Q6ULP2;A0A8Q3SI81;B8ZZI9;A0A8Q3SI61	14;14;14;14;12;10;9;2	14;14;14;14;12;10;9;2	14;14;14;14;12;10;9;2	Aftiphilin	AFTPH	tr|A0A8Q3WKU6|A0A8Q3WKU6_HUMAN Aftiphilin OS=Homo sapiens OX=9606 GN=AFTPH PE=4 SV=1;tr|A0A8Q3WM48|A0A8Q3WM48_HUMAN Aftiphilin OS=Homo sapiens OX=9606 GN=AFTPH PE=4 SV=1;tr|A0A8Q3SIA4|A0A8Q3SIA4_HUMAN Aftiphilin OS=Homo sapiens OX=9606 GN=AFTPH PE=4 SV=1;s	8	14	14	14	9	8	6	10	9	8	6	10	9	8	6	10	24.2	24.2	24.2	97.761	895	895;966;967;936;806;592;825;227	1.92	3	37				0	304.54	By MS/MS	By MS/MS	By MS/MS	By MS/MS	0.33091	0.52274	52.1	22	17	Leave out requantified	0.3035	0.40764
K7EPN4;A0A8Q3SJD2;A0A8Q3SIP5;A0A8Q3SIJ2;A0A8Q3SIU6;Q9HCE0;A0A8Q3SIJ4;K7ENK5;K7EM87	K7EPN4;A0A8Q3SJD2;A0A8Q3SIP5;A0A8Q3SIJ2;A0A8Q3SIU6;Q9HCE0;A0A8Q3SIJ4;K7ENK5;K7EM87	3;3;3;3;3;3;2;2;2	3;3;3;3;3;3;2;2;2	3;3;3;3;3;3;2;2;2	Ectopic P granules protein 5 homolog	EPG5	tr|K7EPN4|K7EPN4_HUMAN Ectopic P granules protein 5 homolog OS=Homo sapiens OX=9606 GN=EPG5 PE=1 SV=2;tr|A0A8Q3SJD2|A0A8Q3SJD2_HUMAN Ectopic P granules protein 5 homolog OS=Homo sapiens OX=9606 GN=EPG5 PE=4 SV=1;tr|A0A8Q3SIP5|A0A8Q3SIP5_HUMAN Ectopic P gra	9	3	3	3	1	0	1	1	1	0	1	1	1	0	1	1	2.3	2.3	2.3	224.79	1981	1981;2482;2492;2544;2578;2579;947;1461;1782	2	2			1		0.002009	4.7701	By MS/MS		By MS/MS	By MS/MS	NaN	NaN	NaN	1	0	Median	NaN	NaN
A0A8Q3WLL4;A0A8Q3WLK6;A0A8Q3WLK1;A0A8Q3WLI5;A0A8Q3SIR6;Q59FU8;A0A8Q3SJI5;P25445	A0A8Q3WLL4;A0A8Q3WLK6;A0A8Q3WLK1;A0A8Q3WLI5;A0A8Q3SIR6;Q59FU8;A0A8Q3SJI5;P25445	1;1;1;1;1;1;1;1	1;1;1;1;1;1;1;1	1;1;1;1;1;1;1;1	Tumor necrosis factor receptor superfamily member 6	FAS	tr|A0A8Q3WLL4|A0A8Q3WLL4_HUMAN Tumor necrosis factor receptor superfamily member 6 OS=Homo sapiens OX=9606 GN=FAS PE=4 SV=1;tr|A0A8Q3WLK6|A0A8Q3WLK6_HUMAN Tumor necrosis factor receptor superfamily member 6 OS=Homo sapiens OX=9606 GN=FAS PE=4 SV=1;tr|A0A8Q	8	1	1	1	0	0	0	1	0	0	0	1	0	0	0	1	12.5	12.5	12.5	11.01	96	96;204;250;345;350;362;366;335	3			1			0	7.6968				By MS/MS	NaN	NaN	NaN	0	0	Median	NaN	NaN
A0A8Q3SIT1;Q9BVN2;Q68CX2;A0A087WZ68;A0A087WYB2	A0A8Q3SIT1;Q9BVN2;Q68CX2;A0A087WZ68	14;14;10;7;6	14;14;10;7;6	4;4;4;3;1	RUN and SH3 domain-containing protein 1	RUSC1;DKFZp761A1822	tr|A0A8Q3SIT1|A0A8Q3SIT1_HUMAN AP-4 complex accessory subunit RUSC1 OS=Homo sapiens OX=9606 GN=RUSC1 PE=4 SV=1;sp|Q9BVN2|RUSC1_HUMAN AP-4 complex accessory subunit RUSC1 OS=Homo sapiens OX=9606 GN=RUSC1 PE=1 SV=3;tr|Q68CX2|Q68CX2_HUMAN AP-4 complex accesso	5	14	14	4	9	11	11	5	9	11	11	5	2	4	2	2	22.1	22.1	6.7	110.51	1039	1039;902;211;127;225	2.98		1	50			0	151.4	By MS/MS	By MS/MS	By MS/MS	By MS/MS	0.09425	0.16997	48.523	21	19	Plateau	0.11443	0.1414
A0A8Q3SJB9;A0A8Q3WL95;E7EUI8;P11413;A0A8Q3SIN6;A0A8Q3SIS5;A0A8Q3WL83;A0A8Q3WL93;A0A8Q3WLT0;E7EM57;A0A8Q3WL80;E9PD92;A0A8Q3WL90	A0A8Q3SJB9;A0A8Q3WL95;E7EUI8;P11413;A0A8Q3SIN6;A0A8Q3SIS5;A0A8Q3WL83;A0A8Q3WL93;A0A8Q3WLT0;E7EM57;A0A8Q3WL80;E9PD92	7;7;7;7;6;6;5;5;5;5;5;4;1	7;7;7;7;6;6;5;5;5;5;5;4;1	7;7;7;7;6;6;5;5;5;5;5;4;1	Glucose-6-phosphate 1-dehydrogenase	G6PD	tr|A0A8Q3SJB9|A0A8Q3SJB9_HUMAN Glucose-6-phosphate 1-dehydrogenase (Fragment) OS=Homo sapiens OX=9606 GN=G6PD PE=4 SV=1;tr|A0A8Q3WL95|A0A8Q3WL95_HUMAN Glucose-6-phosphate 1-dehydrogenase (Fragment) OS=Homo sapiens OX=9606 GN=G6PD PE=4 SV=1;tr|E7EUI8|E7EUI8	13	7	7	7	1	4	5	2	1	4	5	2	1	4	5	2	17.9	17.9	17.9	53.685	470	470;471;516;515;491;581;242;299;300;320;348;256;137	2.92		1	12			0	70.949	By MS/MS	By MS/MS	By MS/MS	By MS/MS	0.24102	0.24865	85.678	3	3	Median	NaN	0.40927
O00203;A0A8Q3WKJ9;A0A8Q3WL34;A0A8Q3WKK0;A0A8Q3SIS1;A0A8Q3SHS3;A0A8Q3WKN2;A0A8Q3SI03;A0A8Q3SHR2;A0A8Q3SHW6;A0A8Q3WKI5;A0A8Q3WKF8;A0A8Q3SIM7;A0A8Q3SHU2;A0A0S2Z4Z4;A0A8Q3SHP3;A0A8Q3SHS6;A0A590UKC4;A0A2R8Y2A8;A0A5F9UJV3;Q13367;A0A590UJ60;A0A590UJW5;A0A590UK04;A0A590UJU0;A0A590UKD3;H0YBD0;A0A590UJU7;F5GWU4;A0A590UJE5;A0A8Q3SHV5;A0A590UK69;A0A590UJ44;F5GYB0;A0A590UK64;A0A590UK30;A0A8Q3SHX0	O00203;A0A8Q3WKJ9;A0A8Q3WL34;A0A8Q3WKK0;A0A8Q3SIS1;A0A8Q3SHS3;A0A8Q3WKN2;A0A8Q3SI03;A0A8Q3SHR2;A0A8Q3SHW6;A0A8Q3WKI5;A0A8Q3WKF8;A0A8Q3SIM7;A0A8Q3SHU2;A0A0S2Z4Z4;A0A8Q3SHP3;A0A8Q3SHS6	61;61;59;58;56;56;54;54;54;52;47;47;47;47;47;46;36;10;10;10;10;10;7;7;7;6;6;5;5;5;4;3;3;3;2;2;2	61;61;59;58;56;56;54;54;54;52;47;47;47;47;47;46;36;10;10;10;10;10;7;7;7;6;6;5;5;5;4;3;3;3;2;2;2	61;61;59;58;56;56;54;54;54;52;47;47;47;47;47;46;36;10;10;10;10;10;7;7;7;6;6;5;5;5;4;3;3;3;2;2;2	AP-3 complex subunit beta-1	AP3B1	sp|O00203|AP3B1_HUMAN AP-3 complex subunit beta-1 OS=Homo sapiens OX=9606 GN=AP3B1 PE=1 SV=3;tr|A0A8Q3WKJ9|A0A8Q3WKJ9_HUMAN AP-3 complex subunit beta-1 OS=Homo sapiens OX=9606 GN=AP3B1 PE=4 SV=1;tr|A0A8Q3WL34|A0A8Q3WL34_HUMAN AP-3 complex subunit beta-1 OS	37	61	61	61	50	46	34	34	50	46	34	34	50	46	34	34	55.6	55.6	55.6	121.32	1094	1094;1034;1055;1049;1053;1051;1016;1008;1004;1034;823;863;871;862;860;661;827;1130;1125;1088;1082;992;508;1025;578;528;154;570;193;718;178;150;146;141;77;144;49	1.74	87	219	7			0	323.31	By MS/MS	By MS/MS	By MS/MS	By MS/MS	0.077006	0.093687	51.59	158	150	Leave out requantified	0.029585	0.062513
A0A8Q3WLL1;A0A8Q3WL10;P61073	A0A8Q3WLL1;A0A8Q3WL10;P61073	1;1;1	1;1;1	1;1;1	C-X-C chemokine receptor type 4	CXCR4	tr|A0A8Q3WLL1|A0A8Q3WLL1_HUMAN C-X-C chemokine receptor type 4 OS=Homo sapiens OX=9606 GN=CXCR4 PE=4 SV=1;tr|A0A8Q3WL10|A0A8Q3WL10_HUMAN C-X-C chemokine receptor type 4 OS=Homo sapiens OX=9606 GN=CXCR4 PE=4 SV=1;sp|P61073|CXCR4_HUMAN C-X-C chemokine recept	3	1	1	1	0	0	0	1	0	0	0	1	0	0	0	1	3.6	3.6	3.6	38.011	337	337;348;352	3		2	1	2		0	45.701				By MS/MS	NaN	NaN	NaN	0	0	Median	NaN	NaN
Q05397;A0A8Q3WLM4;E7ESA6;H0YBP1;H0YBZ1;H0YB16;E9PEI4;E5RHD8;B4DWJ1;H0YB99;E5RI03;E5RIK4;E5RGA6;E5RG54;E5RFW9;E5RI72;E5RG66;E5RH01;E5RH48;E5RJP0	Q05397;A0A8Q3WLM4;E7ESA6;H0YBP1;H0YBZ1;H0YB16;E9PEI4	7;7;7;7;4;4;4;3;3;2;2;1;1;1;1;1;1;1;1;1	7;7;7;7;4;4;4;3;3;2;2;1;1;1;1;1;1;1;1;1	7;7;7;7;4;4;4;3;3;2;2;1;1;1;1;1;1;1;1;1	Focal adhesion kinase 1	PTK2	sp|Q05397|FAK1_HUMAN Focal adhesion kinase 1 OS=Homo sapiens OX=9606 GN=PTK2 PE=1 SV=2;tr|A0A8Q3WLM4|A0A8Q3WLM4_HUMAN Focal adhesion kinase 1 OS=Homo sapiens OX=9606 GN=PTK2 PE=4 SV=1;tr|E7ESA6|E7ESA6_HUMAN Non-specific protein-tyrosine kinase OS=Homo sapi	20	7	7	7	3	5	2	1	3	5	2	1	3	5	2	1	11.1	11.1	11.1	119.23	1052	1052;1096;1096;1017;753;724;680;115;362;319;120;65;156;66;121;120;119;117;107;122	2		11				0	48.56	By MS/MS	By MS/MS	By MS/MS	By MS/MS	NaN	NaN	NaN	1	1	Median	NaN	NaN
A0A8Q3WMA7;P23246	A0A8Q3WMA7;P23246	2;2	2;2	2;2	Splicing factor, proline- and glutamine-rich	SFPQ	tr|A0A8Q3WMA7|A0A8Q3WMA7_HUMAN Splicing factor, proline- and glutamine-rich OS=Homo sapiens OX=9606 GN=SFPQ PE=4 SV=1;sp|P23246|SFPQ_HUMAN Splicing factor, proline- and glutamine-rich OS=Homo sapiens OX=9606 GN=SFPQ PE=1 SV=2	2	2	2	2	2	0	0	0	2	0	0	0	2	0	0	0	4.4	4.4	4.4	78.613	728	728;707	2		2				0	6.8075	By MS/MS				NaN	NaN	NaN	0	0	Median	NaN	NaN
A0JNW5	A0JNW5	1	1	1	UHRF1-binding protein 1-like	UHRF1BP1L	sp|A0JNW5|UH1BL_HUMAN UHRF1-binding protein 1-like OS=Homo sapiens OX=9606 GN=UHRF1BP1L PE=1 SV=2	1	1	1	1	0	1	0	0	0	1	0	0	0	1	0	0	1.1	1.1	1.1	164.2	1464	1464	1	1					0.0065116	3.4801		By MS/MS			NaN	NaN	NaN	0	0	Median	NaN	NaN
P04156;A2A2V1;X6RKS3	P04156;A2A2V1;X6RKS3	2;2;1	2;2;1	2;2;1	Major prion protein	PRNP	sp|P04156|PRIO_HUMAN Major prion protein OS=Homo sapiens OX=9606 GN=PRNP PE=1 SV=1;tr|A2A2V1|A2A2V1_HUMAN Major prion protein (Fragment) OS=Homo sapiens OX=9606 GN=PRNP PE=1 SV=1;tr|X6RKS3|X6RKS3_HUMAN Major prion protein (Fragment) OS=Homo sapiens OX=9606	3	2	2	2	1	2	1	0	1	2	1	0	1	2	1	0	9.5	9.5	9.5	27.661	253	253;249;217	3.33			4	2		0	17.479	By MS/MS	By MS/MS	By MS/MS		NaN	NaN	NaN	1	1	Median	NaN	NaN
A2A3N6	A2A3N6	9	4	0	Putative PIP5K1A and PSMD4-like protein	PIPSL	sp|A2A3N6|PIPSL_HUMAN Putative PIP5K1A and PSMD4-like protein OS=Homo sapiens OX=9606 GN=PIPSL PE=5 SV=1	1	9	4	0	7	7	3	2	4	2	0	0	0	0	0	0	8.2	4.8	0	95.047	862	862	2.83		1	5			0	13.478	By MS/MS	By MS/MS	By matching	By matching	NaN	NaN	NaN	1	1	Median	NaN	NaN
A2A3R5	A2A3R5	17	2	2	40S ribosomal protein S6	RPS6	tr|A2A3R5|A2A3R5_HUMAN 40S ribosomal protein S6 OS=Homo sapiens OX=9606 GN=RPS6 PE=1 SV=1	1	17	2	2	16	15	10	11	1	1	1	0	1	1	1	0	39.9	8.7	8.7	24.968	218	218	3.8			1	4		0	164.6	By MS/MS	By MS/MS	By MS/MS	By matching	NaN	NaN	NaN	0	0	Median	NaN	NaN
A2ACR1;P28065;A2ACR0;A0A0G2JJA7;A0A0G2JJQ0	A2ACR1;P28065;A2ACR0;A0A0G2JJA7	3;3;2;2;1	3;3;2;2;1	3;3;2;2;1	Proteasome subunit beta type;Proteasome subunit beta type-9	PSMB9	tr|A2ACR1|A2ACR1_HUMAN Proteasome subunit beta OS=Homo sapiens OX=9606 GN=PSMB9 PE=1 SV=1;sp|P28065|PSB9_HUMAN Proteasome subunit beta type-9 OS=Homo sapiens OX=9606 GN=PSMB9 PE=1 SV=2;tr|A2ACR0|A2ACR0_HUMAN Proteasome subunit beta type-9 (Fragment) OS=Hom	5	3	3	3	2	1	0	0	2	1	0	0	2	1	0	0	19.4	19.4	19.4	20.96	196	196;219;131;196;131	4			1	1	1	0	8.0728	By MS/MS	By MS/MS			NaN	NaN	NaN	0	0	Median	NaN	NaN
A2RU67;Q69YM1	A2RU67;Q69YM1	8;4	8;4	8;4	Uncharacterized protein KIAA1467	KIAA1467;DKFZp762C0813	sp|A2RU67|F234B_HUMAN Protein FAM234B OS=Homo sapiens OX=9606 GN=FAM234B PE=1 SV=1;tr|Q69YM1|Q69YM1_HUMAN Protein FAM234B (Fragment) OS=Homo sapiens OX=9606 GN=FAM234B PE=1 SV=1	2	8	8	8	3	5	1	1	3	5	1	1	3	5	1	1	19.9	19.9	19.9	67.038	622	622;324	2		11				0	25.772	By MS/MS	By MS/MS	By MS/MS	By MS/MS	0.53822	0.73408	33.038	8	5	Median	0.37183	0.5839
A2RUC4;A8KAJ9	A2RUC4	7;3	7;3	7;3	tRNA wybutosine-synthesizing protein 5	TYW5	sp|A2RUC4|TYW5_HUMAN tRNA wybutosine-synthesizing protein 5 OS=Homo sapiens OX=9606 GN=TYW5 PE=1 SV=1	2	7	7	7	4	4	1	1	4	4	1	1	4	4	1	1	29.5	29.5	29.5	36.547	315	315;121	3.15			11	2		0	20.629	By MS/MS	By MS/MS	By MS/MS	By MS/MS	NaN	NaN	NaN	1	1	Median	NaN	NaN
Q68CT8;A3KFK2;B4DZQ4;A3KFK1;B0QZ55;Q9H869;F8WD62	Q68CT8;A3KFK2;B4DZQ4;A3KFK1;B0QZ55;Q9H869;F8WD62	2;2;2;2;2;2;1	2;2;2;2;2;2;1	2;2;2;2;2;2;1	YY1-associated protein 1	DKFZp686J14104;YY1AP1	tr|Q68CT8|Q68CT8_HUMAN Uncharacterized protein DKFZp686J14104 OS=Homo sapiens OX=9606 GN=YY1AP1 PE=1 SV=1;tr|A3KFK2|A3KFK2_HUMAN YY1-associated protein 1 (Fragment) OS=Homo sapiens OX=9606 GN=YY1AP1 PE=1 SV=2;tr|B4DZQ4|B4DZQ4_HUMAN YY1-associated protein 1	7	2	2	2	1	1	0	0	1	1	0	0	1	1	0	0	19.4	19.4	19.4	18.997	165	165;194;196;206;495;796;48	2		2				0	8.1048	By MS/MS	By MS/MS			NaN	NaN	NaN	0	0	Median	NaN	NaN
A3KFL5;Q13868;A3KFL2;B4E001;A0A8I5KV47;A0A8I5KVY3	A3KFL5;Q13868;A3KFL2	3;3;2;1;1;1	3;3;2;1;1;1	3;3;2;1;1;1	Exosome complex component RRP4	EXOSC2	tr|A3KFL5|A3KFL5_HUMAN Ribosomal RNA-processing protein 4 OS=Homo sapiens OX=9606 GN=EXOSC2 PE=1 SV=3;sp|Q13868|EXOS2_HUMAN Exosome complex component RRP4 OS=Homo sapiens OX=9606 GN=EXOSC2 PE=1 SV=2;tr|A3KFL2|A3KFL2_HUMAN Ribosomal RNA-processing protein 4	6	3	3	3	3	0	1	0	3	0	1	0	3	0	1	0	19.8	19.8	19.8	33.565	303	303;293;285;150;155;259	4				4		0	14.664	By MS/MS		By MS/MS		NaN	NaN	NaN	0	0	Median	NaN	NaN
C9J7X6;A4D1U4	C9J7X6;A4D1U4	1;1	1;1	1;1	Protein LCHN	KIAA1147;LCHN	tr|C9J7X6|C9J7X6_HUMAN DENN domain-containing protein 11 OS=Homo sapiens OX=9606 GN=DENND11 PE=1 SV=1;sp|A4D1U4|DEN11_HUMAN DENN domain-containing protein 11 OS=Homo sapiens OX=9606 GN=DENND11 PE=1 SV=1	2	1	1	1	1	0	0	0	1	0	0	0	1	0	0	0	3.7	3.7	3.7	40.532	351	351;455	1	1					0.0095672	3.1815	By MS/MS				NaN	NaN	NaN	0	0	Median	NaN	NaN
A5PLN9;H0YBF8;D6RB83	A5PLN9	7;1;1	7;1;1	7;1;1	Trafficking protein particle complex subunit 13	TRAPPC13	sp|A5PLN9|TPC13_HUMAN Trafficking protein particle complex subunit 13 OS=Homo sapiens OX=9606 GN=TRAPPC13 PE=1 SV=2	3	7	7	7	3	4	2	2	3	4	2	2	3	4	2	2	25.7	25.7	25.7	46.523	417	417;53;81	3			11			0	44.213	By MS/MS	By MS/MS	By MS/MS	By MS/MS	0.2749	0.29984	21.041	6	5	Median	NaN	0.22901
A5YKK6	A5YKK6	2	2	2	CCR4-NOT transcription complex subunit 1	CNOT1	sp|A5YKK6|CNOT1_HUMAN CCR4-NOT transcription complex subunit 1 OS=Homo sapiens OX=9606 GN=CNOT1 PE=1 SV=2	1	2	2	2	1	0	0	1	1	0	0	1	1	0	0	1	0.8	0.8	0.8	266.94	2376	2376	2.5	1			1		0.001065	6.1153	By MS/MS			By MS/MS	NaN	NaN	NaN	1	0	Median	NaN	NaN
H3BTL1;Q9GZQ8;A6NCE7;Q9H492	H3BTL1;Q9GZQ8;A6NCE7;Q9H492	2;2;2;1	2;2;2;1	2;2;2;1	Microtubule-associated proteins 1A/1B light chain 3B;Microtubule-associated proteins 1A/1B light chain 3 beta 2;Microtubule-associated proteins 1A/1B light chain 3A	MAP1LC3B;MAP1LC3B2;MAP1LC3A	tr|H3BTL1|H3BTL1_HUMAN Microtubule-associated protein 1 light chain 3 beta, isoform CRA_f OS=Homo sapiens OX=9606 GN=MAP1LC3B PE=3 SV=1;sp|Q9GZQ8|MLP3B_HUMAN Microtubule-associated proteins 1A/1B light chain 3B OS=Homo sapiens OX=9606 GN=MAP1LC3B PE=1 SV=3	4	2	2	2	2	0	0	1	2	0	0	1	2	0	0	1	28	28	28	9.0115	75	75;125;125;121	4				3		0.0037969	3.7523	By MS/MS			By MS/MS	NaN	NaN	NaN	1	1	Median	NaN	NaN
F5GYN0;A6NE01	F5GYN0;A6NE01	2;2	2;2	2;2	Protein FAM186A	FAM186A	tr|F5GYN0|F5GYN0_HUMAN Protein FAM186A OS=Homo sapiens OX=9606 GN=FAM186A PE=1 SV=1;sp|A6NE01|F186A_HUMAN Protein FAM186A OS=Homo sapiens OX=9606 GN=FAM186A PE=2 SV=3	2	2	2	2	0	1	0	1	0	1	0	1	0	1	0	1	0.9	0.9	0.9	262.29	2348	2348;2351	2.5		1	1			0.0028805	3.9499		By MS/MS		By MS/MS	NaN	NaN	NaN	1	0	Median	NaN	NaN
K7EIJ0;K7ENL2;A6NG10;K7EMC9;Q969T9;K7EIN1;K7ESN4;K7EIK1	K7EIJ0;K7ENL2;A6NG10;K7EMC9;Q969T9;K7EIN1;K7ESN4;K7EIK1	2;2;2;2;2;1;1;1	2;2;2;2;2;1;1;1	2;2;2;2;2;1;1;1	WW domain-binding protein 2	WBP2	tr|K7EIJ0|K7EIJ0_HUMAN WW domain-binding protein 2 (Fragment) OS=Homo sapiens OX=9606 GN=WBP2 PE=1 SV=1;tr|K7ENL2|K7ENL2_HUMAN WW domain-binding protein 2 OS=Homo sapiens OX=9606 GN=WBP2 PE=1 SV=1;tr|A6NG10|A6NG10_HUMAN WW domain-binding protein 2 OS=Homo	8	2	2	2	1	1	0	0	1	1	0	0	1	1	0	0	11.4	11.4	11.4	18.224	167	167;231;239;257;261;114;152;205	3			2			0.0047281	3.6991	By MS/MS	By MS/MS			NaN	NaN	NaN	0	0	Median	NaN	NaN
A6NGJ0;P51808	A6NGJ0;P51808	1;1	1;1	1;1	Dynein light chain Tctex-type 3	DYNLT3	tr|A6NGJ0|A6NGJ0_HUMAN Dynein light chain Tctex-type 3 OS=Homo sapiens OX=9606 GN=DYNLT3 PE=1 SV=1;sp|P51808|DYLT3_HUMAN Dynein light chain Tctex-type 3 OS=Homo sapiens OX=9606 GN=DYNLT3 PE=1 SV=1	2	1	1	1	0	1	0	0	0	1	0	0	0	1	0	0	11.2	11.2	11.2	16.979	152	152;116	5					1	0.0083102	3.3628		By MS/MS			NaN	NaN	NaN	0	0	Median	NaN	NaN
E9PIZ0;C9JST7;A6NGW1;O95070	E9PIZ0;C9JST7;A6NGW1;O95070	1;1;1;1	1;1;1;1	1;1;1;1	Protein YIF1A	YIF1A	tr|E9PIZ0|E9PIZ0_HUMAN Protein YIF1 (Fragment) OS=Homo sapiens OX=9606 GN=YIF1A PE=1 SV=1;tr|C9JST7|C9JST7_HUMAN Protein YIF1 (Fragment) OS=Homo sapiens OX=9606 GN=YIF1A PE=1 SV=2;tr|A6NGW1|A6NGW1_HUMAN Protein YIF1 OS=Homo sapiens OX=9606 GN=YIF1A PE=1 SV	4	1	1	1	1	0	0	1	1	0	0	1	1	0	0	1	11.9	11.9	11.9	17.627	160	160;199;241;293	4				2		0	6.7768	By MS/MS			By MS/MS	NaN	NaN	NaN	0	0	Median	NaN	NaN
A6NH01	A6NH01	9	1	1		AP1S2	tr|A6NH01|A6NH01_HUMAN AP complex subunit sigma OS=Homo sapiens OX=9606 GN=AP1S2 PE=1 SV=1	1	9	1	1	2	4	2	9	0	0	0	1	0	0	0	1	56.2	6.9	6.9	19.137	160	160	4				1		0.0051522	3.5897	By matching	By matching	By matching	By MS/MS	NaN	NaN	NaN	1	1	Median	NaN	NaN
A6NIT2;A6NMN0;P46020	A6NIT2;A6NMN0;P46020	5;5;5	3;3;3	3;3;3	Phosphorylase b kinase regulatory subunit alpha, skeletal muscle isoform	PHKA1	tr|A6NIT2|A6NIT2_HUMAN Phosphorylase b kinase regulatory subunit OS=Homo sapiens OX=9606 GN=PHKA1 PE=1 SV=1;tr|A6NMN0|A6NMN0_HUMAN Phosphorylase b kinase regulatory subunit OS=Homo sapiens OX=9606 GN=PHKA1 PE=1 SV=1;sp|P46020|KPB1_HUMAN Phosphorylase b kin	3	5	3	3	0	0	2	4	0	0	1	3	0	0	1	3	4.7	3.3	3.3	132.63	1181	1181;1240;1223	2		4				0	9.3067			By MS/MS	By MS/MS	0.1164	0.15484	191.89	2	2	Median	NaN	NaN
A6NLH6;Q9P003	A6NLH6;Q9P003	1;1	1;1	1;1	Protein cornichon homolog 4	CNIH4	tr|A6NLH6|A6NLH6_HUMAN Protein cornichon homolog 4 OS=Homo sapiens OX=9606 GN=CNIH4 PE=1 SV=1;sp|Q9P003|CNIH4_HUMAN Protein cornichon homolog 4 OS=Homo sapiens OX=9606 GN=CNIH4 PE=1 SV=1	2	1	1	1	1	1	1	0	1	1	1	0	1	1	1	0	14.6	14.6	14.6	15.771	137	137;139	2.9	2	4		1	3	0.0020346	5.0329	By MS/MS	By MS/MS	By MS/MS		NaN	NaN	NaN	1	1	Median	NaN	NaN
E9PJK1;E9PRJ8;H0YDL9;H0YDJ9;E9PIF1;A6NMH8;P60033;E9PM31;H0YEE2	E9PJK1;E9PRJ8;H0YDL9;H0YDJ9;E9PIF1;A6NMH8;P60033	5;5;5;5;5;5;5;1;1	5;5;5;5;5;5;5;1;1	5;5;5;5;5;5;5;1;1	Tetraspanin;CD81 antigen	CD81	tr|E9PJK1|E9PJK1_HUMAN CD81 antigen OS=Homo sapiens OX=9606 GN=CD81 PE=1 SV=1;tr|E9PRJ8|E9PRJ8_HUMAN Tetraspanin (Fragment) OS=Homo sapiens OX=9606 GN=CD81 PE=1 SV=1;tr|H0YDL9|H0YDL9_HUMAN Tetraspanin (Fragment) OS=Homo sapiens OX=9606 GN=CD81 PE=1 SV=1;tr	9	5	5	5	4	4	2	2	4	4	2	2	4	4	2	2	44.2	44.2	44.2	17.963	165	165;209;221;225;242;274;236;92;148	2.64	12	8	6	8	5	0	141.2	By MS/MS	By MS/MS	By MS/MS	By MS/MS	0.2966	0.48646	57.802	22	21	Median	0.26048	0.34529
A6PVH9;F2Z2V0;B0QZ18;Q99829;H0Y524;Q5JX45;E7ENH5	A6PVH9;F2Z2V0;B0QZ18;Q99829;H0Y524;Q5JX45;E7ENH5	2;2;2;2;1;1;1	2;2;2;2;1;1;1	2;2;2;2;1;1;1	Copine-1	CPNE1	tr|A6PVH9|A6PVH9_HUMAN Copine-1 OS=Homo sapiens OX=9606 GN=CPNE1 PE=1 SV=1;tr|F2Z2V0|F2Z2V0_HUMAN Copine-1 (Fragment) OS=Homo sapiens OX=9606 GN=CPNE1 PE=1 SV=1;tr|B0QZ18|B0QZ18_HUMAN Copine-1 OS=Homo sapiens OX=9606 GN=CPNE1 PE=1 SV=1;sp|Q99829|CPNE1_HUMA	7	2	2	2	0	0	2	0	0	0	2	0	0	0	2	0	7.5	7.5	7.5	53.046	481	481;533;542;537;208;386;427	3			2			0	27.195			By MS/MS		NaN	NaN	NaN	0	0	Median	NaN	NaN
A6PW57;Q99755;A0A7P0T808;O60331;O14986;A6PW58;A2A5X0	A6PW57;Q99755	8;8;3;3;2;1;1	4;4;2;2;2;1;1	4;4;2;2;2;1;1	Phosphatidylinositol 4-phosphate 5-kinase type-1 alpha	PIP5K1A	tr|A6PW57|A6PW57_HUMAN Phosphatidylinositol 4-phosphate 5-kinase type-1 alpha OS=Homo sapiens OX=9606 GN=PIP5K1A PE=1 SV=2;sp|Q99755|PI51A_HUMAN Phosphatidylinositol 4-phosphate 5-kinase type-1 alpha OS=Homo sapiens OX=9606 GN=PIP5K1A PE=1 SV=1	7	8	4	4	5	5	0	1	1	3	0	1	1	3	0	1	18.2	10.7	10.7	61.257	550	550;562;694;668;540;86;101	3			6			0	16.763	By MS/MS	By MS/MS		By MS/MS	1.108	1.2792	44.772	2	2	Median	NaN	NaN
H7BZ52;S4R3H3;S4R393;S4R410;A7E2V4;H0YCW2	H7BZ52;S4R3H3;S4R393;S4R410;A7E2V4;H0YCW2	2;2;2;2;2;1	2;2;2;2;2;1	2;2;2;2;2;1	Zinc finger SWIM domain-containing protein 8	ZSWIM8	tr|H7BZ52|H7BZ52_HUMAN Zinc finger SWIM domain-containing protein 8 OS=Homo sapiens OX=9606 GN=ZSWIM8 PE=1 SV=2;tr|S4R3H3|S4R3H3_HUMAN Zinc finger SWIM domain-containing protein 8 OS=Homo sapiens OX=9606 GN=ZSWIM8 PE=1 SV=1;tr|S4R393|S4R393_HUMAN Zinc fing	6	2	2	2	1	1	0	0	1	1	0	0	1	1	0	0	1.9	1.9	1.9	143.88	1336	1336;1655;1796;1834;1837;904	1	2					0.0051546	3.5968	By MS/MS	By MS/MS			NaN	NaN	NaN	0	0	Median	NaN	NaN
A8MUA9;A8MU27;Q6EEV6;P61956;P55854	A8MUA9;A8MU27;Q6EEV6;P61956;P55854	1;1;1;1;1	1;1;1;1;1	1;1;1;1;1	Small ubiquitin-related modifier 4;Small ubiquitin-related modifier 2;Small ubiquitin-related modifier 3	SUMO3;SUMO4;SUMO2	tr|A8MUA9|A8MUA9_HUMAN SMT3 suppressor of mif two 3 homolog 3 (Yeast), isoform CRA_d OS=Homo sapiens OX=9606 GN=SUMO3 PE=1 SV=1;tr|A8MU27|A8MU27_HUMAN Small ubiquitin-related modifier 3 OS=Homo sapiens OX=9606 GN=SUMO3 PE=1 SV=1;sp|Q6EEV6|SUMO4_HUMAN Small	5	1	1	1	1	1	1	1	1	1	1	1	1	1	1	1	8.9	8.9	8.9	15.317	135	135;147;95;95;103	2.2	4	3	1	1	1	0	11.832	By MS/MS	By MS/MS	By MS/MS	By MS/MS	0.02832	0.060258	166.86	3	3	Plateau	NaN	NaN
H7BY10;K7ERT8;A8MUS3;P62750;K7EJV9;K7EMA7	H7BY10;K7ERT8;A8MUS3;P62750;K7EJV9;K7EMA7	16;16;16;16;15;9	16;16;16;16;15;9	16;16;16;16;15;9	60S ribosomal protein L23a	RPL23A	tr|H7BY10|H7BY10_HUMAN 60S ribosomal protein L23a (Fragment) OS=Homo sapiens OX=9606 GN=RPL23A PE=1 SV=1;tr|K7ERT8|K7ERT8_HUMAN 60S ribosomal protein L23a (Fragment) OS=Homo sapiens OX=9606 GN=RPL23A PE=1 SV=1;tr|A8MUS3|A8MUS3_HUMAN 60S ribosomal protein L	6	16	16	16	12	16	13	12	12	16	13	12	12	16	13	12	46.2	46.2	46.2	17.692	158	158;175;194;156;170;70	4.08	7	6	28	254	92	0	315.07	By MS/MS	By MS/MS	By MS/MS	By MS/MS	0.016677	0.030212	89.501	76	71	Leave out requantified	0.02903	0.0023067
E9PSH3;E9PN41;A8MVV6;J3KQ42;E9PPX8;O14817	E9PSH3;E9PN41;A8MVV6;J3KQ42;E9PPX8;O14817	1;1;1;1;1;1	1;1;1;1;1;1	1;1;1;1;1;1	Tetraspanin;Tetraspanin-4	TSPAN4	tr|E9PSH3|E9PSH3_HUMAN Tetraspanin-4 (Fragment) OS=Homo sapiens OX=9606 GN=TSPAN4 PE=1 SV=1;tr|E9PN41|E9PN41_HUMAN Tetraspanin-4 (Fragment) OS=Homo sapiens OX=9606 GN=TSPAN4 PE=1 SV=1;tr|A8MVV6|A8MVV6_HUMAN Tetraspanin OS=Homo sapiens OX=9606 GN=TSPAN4 PE=	6	1	1	1	1	1	1	1	1	1	1	1	1	1	1	1	25	25	25	11.326	100	100;132;174;257;330;238	2.3	3	3	2	2		0	38.299	By MS/MS	By MS/MS	By MS/MS	By MS/MS	0.33119	0.44399	126.55	4	4	Median	NaN	0.40266
A8MXB7;Q9Y343	A8MXB7;Q9Y343	2;2	2;2	2;2	Sorting nexin-24	SNX24	tr|A8MXB7|A8MXB7_HUMAN Sorting nexin-24 OS=Homo sapiens OX=9606 GN=SNX24 PE=1 SV=1;sp|Q9Y343|SNX24_HUMAN Sorting nexin-24 OS=Homo sapiens OX=9606 GN=SNX24 PE=1 SV=1	2	2	2	2	2	1	1	2	2	1	1	2	2	1	1	2	13.9	13.9	13.9	23.728	202	202;169	4				6		0	89.618	By MS/MS	By MS/MS	By MS/MS	By MS/MS	0.29018	1.1313	31.736	2	0	Median	NaN	NaN
P53801;A8MXQ1;A8MZH8	P53801;A8MXQ1;A8MZH8	2;2;1	2;2;1	2;2;1	Pituitary tumor-transforming gene 1 protein-interacting protein	PTTG1IP	sp|P53801|PTTG_HUMAN Pituitary tumor-transforming gene 1 protein-interacting protein OS=Homo sapiens OX=9606 GN=PTTG1IP PE=1 SV=1;tr|A8MXQ1|A8MXQ1_HUMAN Pituitary tumor-transforming gene 1 protein-interacting protein OS=Homo sapiens OX=9606 GN=PTTG1IP PE=1	3	2	2	2	2	1	1	2	2	1	1	2	2	1	1	2	16.7	16.7	16.7	20.324	180	180;159;107	2.94	1	4	8	5		0	9.5347	By MS/MS	By MS/MS	By MS/MS	By MS/MS	0.16478	0.24194	68.549	10	10	Median	0.16478	NaN
J3QRI9;J3QKW7;A8MZF9;P55039;J3QR71	J3QRI9;J3QKW7;A8MZF9;P55039;J3QR71	2;2;2;2;1	1;1;1;1;1	1;1;1;1;1	Developmentally-regulated GTP-binding protein 2	DRG2	tr|J3QRI9|J3QRI9_HUMAN Developmentally-regulated GTP-binding protein 2 OS=Homo sapiens OX=9606 GN=DRG2 PE=1 SV=1;tr|J3QKW7|J3QKW7_HUMAN Developmentally-regulated GTP-binding protein 2 OS=Homo sapiens OX=9606 GN=DRG2 PE=1 SV=1;tr|A8MZF9|A8MZF9_HUMAN Develop	5	2	1	1	1	1	1	0	0	0	1	0	0	0	1	0	15.7	11.6	11.6	18.069	172	172;244;343;364;158	3			1			0.0069703	3.472	By matching	By matching	By MS/MS		NaN	NaN	NaN	0	0	Median	NaN	NaN
B0QYK0;Q01844;A0A0D9SFL3;C9JGE3;H7BY36	B0QYK0;Q01844;A0A0D9SFL3;C9JGE3;H7BY36	5;5;4;4;3	5;5;4;4;3	5;5;4;4;3	RNA-binding protein EWS	EWSR1	tr|B0QYK0|B0QYK0_HUMAN RNA-binding protein EWS OS=Homo sapiens OX=9606 GN=EWSR1 PE=1 SV=1;sp|Q01844|EWS_HUMAN RNA-binding protein EWS OS=Homo sapiens OX=9606 GN=EWSR1 PE=1 SV=1;tr|A0A0D9SFL3|A0A0D9SFL3_HUMAN RNA-binding protein EWS OS=Homo sapiens OX=9606	5	5	5	5	4	5	3	1	4	5	3	1	4	5	3	1	11.7	11.7	11.7	64.929	618	618;656;584;620;308	2	1	15	1			0	133.62	By MS/MS	By MS/MS	By MS/MS	By MS/MS	NaN	NaN	NaN	1	1	Median	NaN	NaN
B1AH87;P30536	B1AH87;P30536	1;1	1;1	1;1	Translocator protein	TSPO	tr|B1AH87|B1AH87_HUMAN Translocator protein (Fragment) OS=Homo sapiens OX=9606 GN=TSPO PE=1 SV=1;sp|P30536|TSPO_HUMAN Translocator protein OS=Homo sapiens OX=9606 GN=TSPO PE=1 SV=3	2	1	1	1	1	0	0	0	1	0	0	0	1	0	0	0	21.5	21.5	21.5	11.896	107	107;169	4				2		0.0010532	5.8903	By MS/MS				NaN	NaN	NaN	0	0	Median	NaN	NaN
B1AHH1;B1AHH2;P17861	B1AHH1;B1AHH2;P17861	2;2;2	2;2;2	2;2;2	X-box-binding protein 1;X-box-binding protein 1, cytoplasmic form;X-box-binding protein 1, luminal form	XBP1	tr|B1AHH1|B1AHH1_HUMAN X-box-binding protein 1 OS=Homo sapiens OX=9606 GN=XBP1 PE=1 SV=1;tr|B1AHH2|B1AHH2_HUMAN X-box-binding protein 1 OS=Homo sapiens OX=9606 GN=XBP1 PE=1 SV=1;sp|P17861|XBP1_HUMAN X-box-binding protein 1 OS=Homo sapiens OX=9606 GN=XBP1 P	3	2	2	2	0	1	0	1	0	1	0	1	0	1	0	1	10	10	10	24.023	211	211;266;261	3	1				1	0.0029571	4.4473		By MS/MS		By MS/MS	NaN	NaN	NaN	1	1	Median	NaN	NaN
B1AK87;P47756;B1AK85;B1AK88;A0A6I8PRV6;A0A6I8PIN8	B1AK87;P47756;B1AK85;B1AK88	5;5;4;4;2;1	5;5;4;4;2;1	5;5;4;4;2;1	F-actin-capping protein subunit beta	CAPZB	tr|B1AK87|B1AK87_HUMAN F-actin-capping protein subunit beta OS=Homo sapiens OX=9606 GN=CAPZB PE=1 SV=2;sp|P47756|CAPZB_HUMAN F-actin-capping protein subunit beta OS=Homo sapiens OX=9606 GN=CAPZB PE=1 SV=5;tr|B1AK85|B1AK85_HUMAN F-actin-capping protein subu	6	5	5	5	3	1	1	1	3	1	1	1	3	1	1	1	29.1	29.1	29.1	27.44	244	244;272;260;301;59;63	3.57			3	4		0	14.088	By MS/MS	By MS/MS	By MS/MS	By MS/MS	NaN	NaN	NaN	1	1	Median	NaN	NaN
P60891;B1ALA9;A0A2R8Y7H4;A0A6Q8PHI4;A0A6Q8PGP2;A0A6Q8PEU0;A0A6Q8PG82;A0A6Q8PGX9;A0A6Q8PG13;A0A6Q8PHK9;B1ALA7;A0A0A0MRQ9;A0A6Q8PFD7;Q15244;A0A6Q8PFD1;A0A6Q8PGF9;A0A6Q8PG31	P60891;B1ALA9;A0A2R8Y7H4	17;17;13;6;6;4;4;3;3;3;3;2;1;1;1;1;1	17;17;13;6;6;4;4;3;3;3;3;2;1;1;1;1;1	7;7;6;4;4;1;1;3;3;1;1;1;0;0;0;0;0	Ribose-phosphate pyrophosphokinase 1	PRPS1	sp|P60891|PRPS1_HUMAN Ribose-phosphate pyrophosphokinase 1 OS=Homo sapiens OX=9606 GN=PRPS1 PE=1 SV=2;tr|B1ALA9|B1ALA9_HUMAN Ribose-phosphate pyrophosphokinase 1 OS=Homo sapiens OX=9606 GN=PRPS1 PE=1 SV=2;tr|A0A2R8Y7H4|A0A2R8Y7H4_HUMAN Ribose-phosphate pyr	17	17	17	7	9	3	6	12	9	3	6	12	4	0	1	3	56.9	56.9	30.5	34.834	318	318;285;321;92;95;104;112;65;52;121;168;76;85;40;97;46;30	2.98	4		46	7		0	173.12	By MS/MS	By MS/MS	By MS/MS	By MS/MS	0.17998	0.19845	130.22	8	8	Median	NaN	0.18583
B1ALM5;Q9P0T7;B1ALM7;B1ALM8;B1ALM4	B1ALM5;Q9P0T7	3;3;1;1;1	3;3;1;1;1	3;3;1;1;1	Transmembrane protein 9	TMEM9	tr|B1ALM5|B1ALM5_HUMAN Proton-transporting V-type ATPase complex assembly regulator TMEM9 OS=Homo sapiens OX=9606 GN=TMEM9 PE=1 SV=1;sp|Q9P0T7|TMEM9_HUMAN Proton-transporting V-type ATPase complex assembly regulator TMEM9 OS=Homo sapiens OX=9606 GN=TMEM9 P	5	3	3	3	3	1	1	1	3	1	1	1	3	1	1	1	24.7	24.7	24.7	20.958	186	186;183;138;151;163	3.6		1	7	4	3	0	36.409	By MS/MS	By MS/MS	By MS/MS	By MS/MS	0.16854	0.25379	97.369	2	2	Median	NaN	NaN
B1APE1;B1APE2;Q00403	B1APE1;B1APE2;Q00403	2;2;2	2;2;2	2;2;2	Transcription initiation factor IIB	GTF2B	tr|B1APE1|B1APE1_HUMAN Transcription initiation factor IIB (Fragment) OS=Homo sapiens OX=9606 GN=GTF2B PE=1 SV=1;tr|B1APE2|B1APE2_HUMAN Transcription initiation factor IIB (Fragment) OS=Homo sapiens OX=9606 GN=GTF2B PE=1 SV=1;sp|Q00403|TF2B_HUMAN Transcrip	3	2	2	2	0	2	0	0	0	2	0	0	0	2	0	0	10.3	10.3	10.3	24.988	224	224;231;316	3.5			1	1		0.0029183	4.1648		By MS/MS			NaN	NaN	NaN	0	0	Median	NaN	NaN
B4DG22;B1AXG1;B7ZB17;P51812;Q5SVM6;A0A2R8Y603;B7Z3B5;E9PGT3;F2Z2J1;Q15349;Q15418;Q9UK32	B4DG22;B1AXG1;B7ZB17;P51812;Q5SVM6;A0A2R8Y603;B7Z3B5;E9PGT3;F2Z2J1;Q15349;Q15418;Q9UK32	2;2;2;2;1;1;1;1;1;1;1;1	2;2;2;2;1;1;1;1;1;1;1;1	2;2;2;2;1;1;1;1;1;1;1;1	Ribosomal protein S6 kinase alpha-3;Ribosomal protein S6 kinase;Ribosomal protein S6 kinase alpha-2;Ribosomal protein S6 kinase alpha-1;Ribosomal protein S6 kinase alpha-6	RPS6KA3;RPS6KA1;RPS6KA2;RPS6KA6	tr|B4DG22|B4DG22_HUMAN Non-specific serine/threonine protein kinase OS=Homo sapiens OX=9606 GN=RPS6KA3 PE=1 SV=1;tr|B1AXG1|B1AXG1_HUMAN Non-specific serine/threonine protein kinase OS=Homo sapiens OX=9606 GN=RPS6KA3 PE=1 SV=2;tr|B7ZB17|B7ZB17_HUMAN Non-spe	12	2	2	2	0	2	0	0	0	2	0	0	0	2	0	0	4.4	4.4	4.4	80.583	711	711;711;712;740;166;282;644;724;758;733;735;745	2		2				0.0020597	5.3256		By MS/MS			NaN	NaN	NaN	0	0	Median	NaN	NaN
B3KS98;O15372;E5RJT0;E5RGU4;E5RFH0;E5RFW7	B3KS98;O15372;E5RJT0	21;21;13;7;3;2	21;21;13;7;3;2	21;21;13;7;3;2	Eukaryotic translation initiation factor 3 subunit H	EIF3H	tr|B3KS98|B3KS98_HUMAN Eukaryotic translation initiation factor 3 subunit H OS=Homo sapiens OX=9606 GN=EIF3H PE=1 SV=1;sp|O15372|EIF3H_HUMAN Eukaryotic translation initiation factor 3 subunit H OS=Homo sapiens OX=9606 GN=EIF3H PE=1 SV=1;tr|E5RJT0|E5RJT0_HU	6	21	21	21	16	13	13	7	16	13	13	7	16	13	13	7	63.1	63.1	63.1	41.581	366	366;352;244;235;170;97	3.19	1	2	55	10	4	0	125.37	By MS/MS	By MS/MS	By MS/MS	By MS/MS	0.077413	0.12456	136.85	24	22	Median	0.067236	0.047649
B4DLR8;H3BNV2;H3BRK3;P15559	B4DLR8;H3BNV2;H3BRK3;P15559	3;3;3;3	3;3;3;3	3;3;3;3	NAD(P)H dehydrogenase [quinone] 1	NQO1	tr|B4DLR8|B4DLR8_HUMAN NAD(P)H dehydrogenase [quinone] 1 OS=Homo sapiens OX=9606 GN=NQO1 PE=1 SV=1;tr|H3BNV2|H3BNV2_HUMAN NAD(P)H dehydrogenase [quinone] 1 OS=Homo sapiens OX=9606 GN=NQO1 PE=1 SV=1;tr|H3BRK3|H3BRK3_HUMAN NAD(P)H dehydrogenase [quinone] 1 O	4	3	3	3	0	0	0	3	0	0	0	3	0	0	0	3	19.3	19.3	19.3	22.793	202	202;253;269;274	3.67			1	2		0	9.1668				By MS/MS	NaN	NaN	NaN	0	0	Median	NaN	NaN
B4DQT1;B4DVN3;E7ESC7;Q7L5Y9;D6RE80;D6REW7	B4DQT1;B4DVN3;E7ESC7;Q7L5Y9;D6RE80;D6REW7	2;2;2;2;1;1	2;2;2;2;1;1	2;2;2;2;1;1	Macrophage erythroblast attacher	MAEA	tr|B4DQT1|B4DQT1_HUMAN E3 ubiquitin-protein transferase MAEA OS=Homo sapiens OX=9606 GN=MAEA PE=1 SV=1;tr|B4DVN3|B4DVN3_HUMAN E3 ubiquitin-protein transferase MAEA OS=Homo sapiens OX=9606 GN=MAEA PE=1 SV=1;tr|E7ESC7|E7ESC7_HUMAN E3 ubiquitin-protein transf	6	2	2	2	1	0	1	2	1	0	1	2	1	0	1	2	7.5	7.5	7.5	39.782	348	348;395;434;396;183;274	3			4			0.0029762	4.5334	By MS/MS		By MS/MS	By MS/MS	NaN	NaN	NaN	0	0	Median	NaN	NaN
B4DSN5;P18031	B4DSN5;P18031	2;2	2;2	2;2	Tyrosine-protein phosphatase non-receptor type;Tyrosine-protein phosphatase non-receptor type 1	PTPN1	tr|B4DSN5|B4DSN5_HUMAN Tyrosine-protein phosphatase non-receptor type OS=Homo sapiens OX=9606 GN=PTPN1 PE=1 SV=1;sp|P18031|PTN1_HUMAN Tyrosine-protein phosphatase non-receptor type 1 OS=Homo sapiens OX=9606 GN=PTPN1 PE=1 SV=1	2	2	2	2	0	2	0	0	0	2	0	0	0	2	0	0	6.1	6.1	6.1	41.26	362	362;435	3			2			0.0051862	3.6688		By MS/MS			NaN	NaN	NaN	0	0	Median	NaN	NaN
F8WES2;F2Z2F3;J3QSB7;B4DUC8;Q13126	F8WES2;F2Z2F3;J3QSB7;B4DUC8;Q13126	1;1;1;1;1	1;1;1;1;1	1;1;1;1;1	Purine nucleoside phosphorylase;S-methyl-5-thioadenosine phosphorylase	MTAP	tr|F8WES2|F8WES2_HUMAN S-methyl-5-thioadenosine phosphorylase OS=Homo sapiens OX=9606 GN=MTAP PE=4 SV=1;tr|F2Z2F3|F2Z2F3_HUMAN PNP_UDP_1 domain-containing protein OS=Homo sapiens OX=9606 PE=3 SV=1;tr|J3QSB7|J3QSB7_HUMAN Purine nucleoside phosphorylase OS=	5	1	1	1	1	0	0	0	1	0	0	0	1	0	0	0	36	36	36	5.2379	50	50;143;242;300;283	4				1		0.0065329	3.5259	By MS/MS				NaN	NaN	NaN	0	0	Median	NaN	NaN
C9JEN3;C9IYT2;F8WDY4;C9IZ27;C9JW19;C9JWV9;B4DUD2;Q969X1	C9JEN3;C9IYT2;F8WDY4;C9IZ27;C9JW19;C9JWV9;B4DUD2;Q969X1	2;2;2;2;2;2;2;2	2;2;2;2;2;2;2;2	2;2;2;2;2;2;2;2	Protein lifeguard 3	TMBIM1	tr|C9JEN3|C9JEN3_HUMAN Protein lifeguard 3 (Fragment) OS=Homo sapiens OX=9606 GN=TMBIM1 PE=1 SV=1;tr|C9IYT2|C9IYT2_HUMAN Protein lifeguard 3 (Fragment) OS=Homo sapiens OX=9606 GN=TMBIM1 PE=1 SV=1;tr|F8WDY4|F8WDY4_HUMAN Protein lifeguard 3 OS=Homo sapiens O	8	2	2	2	2	1	1	1	2	1	1	1	2	1	1	1	14.2	14.2	14.2	11.535	106	106;107;140;150;167;171;215;311	1.71	4	2		1		0	29.568	By MS/MS	By MS/MS	By MS/MS	By MS/MS	0.19116	0.33849	99.593	2	2	Median	NaN	NaN
I3L0Y9;I3L2M4;B4DWA1;I3L4C2;Q9UQB8	I3L0Y9;I3L2M4;B4DWA1;I3L4C2;Q9UQB8	1;1;1;1;1	1;1;1;1;1	1;1;1;1;1	Brain-specific angiogenesis inhibitor 1-associated protein 2	BAIAP2	tr|I3L0Y9|I3L0Y9_HUMAN Brain-specific angiogenesis inhibitor 1-associated protein 2 (Fragment) OS=Homo sapiens OX=9606 GN=BAIAP2 PE=1 SV=1;tr|I3L2M4|I3L2M4_HUMAN Brain-specific angiogenesis inhibitor 1-associated protein 2 (Fragment) OS=Homo sapiens OX=960	5	1	1	1	1	0	0	0	1	0	0	0	1	0	0	0	20.8	20.8	20.8	13.623	130	130;234;375;553;552	3			1			0.0087316	3.3028	By MS/MS				NaN	NaN	NaN	0	0	Median	NaN	NaN
B4DY08;G3V4C1;G3V4W0;P07910;G3V2Q1;G3V251;G3V555;G3V575;G3V576;G3V5X6;G3V3K6;B4DSU6;G3V2D6;G3V4M8;A0A0G2JNQ3;A0A0G2JPF8;G3V2H6;P0DMR1;O60812;B7ZW38;B2RXH8;G3V5V7	B4DY08;G3V4C1;G3V4W0;P07910;G3V2Q1;G3V251;G3V555;G3V575;G3V576;G3V5X6;G3V3K6;B4DSU6	5;5;5;4;4;4;4;4;4;3;3;3;2;2;1;1;1;1;1;1;1;1	5;5;5;4;4;4;4;4;4;3;3;3;2;2;1;1;1;1;1;1;1;1	5;5;5;4;4;4;4;4;4;3;3;3;2;2;1;1;1;1;1;1;1;1	Heterogeneous nuclear ribonucleoproteins C1/C2	HNRNPC	tr|B4DY08|B4DY08_HUMAN Heterogeneous nuclear ribonucleoproteins C1/C2 OS=Homo sapiens OX=9606 GN=HNRNPC PE=1 SV=1;tr|G3V4C1|G3V4C1_HUMAN Heterogeneous nuclear ribonucleoproteins C1/C2 OS=Homo sapiens OX=9606 GN=HNRNPC PE=1 SV=1;tr|G3V4W0|G3V4W0_HUMAN Heter	22	5	5	5	4	3	0	1	4	3	0	1	4	3	0	1	24.7	24.7	24.7	31.971	288	288;292;262;306;305;126;175;187;231;117;121;147;214;66;293;293;54;293;293;293;293;180	3			8			0	14.095	By MS/MS	By MS/MS		By MS/MS	0.10712	0.1251	70.694	2	2	Median	NaN	NaN
B4DY26;P36897;F8W1R9;Q8NER5;P36896;F8VXZ5;F8VRH6;F8VVC4;H0YHS4;F8W0K6	B4DY26;P36897;F8W1R9	7;7;6;2;2;1;1;1;1;1	7;7;6;2;2;1;1;1;1;1	7;7;6;2;2;1;1;1;1;1	Receptor protein serine/threonine kinase;TGF-beta receptor type-1	TGFBR1	tr|B4DY26|B4DY26_HUMAN Receptor protein serine/threonine kinase OS=Homo sapiens OX=9606 GN=TGFBR1 PE=1 SV=1;sp|P36897|TGFR1_HUMAN TGF-beta receptor type-1 OS=Homo sapiens OX=9606 GN=TGFBR1 PE=1 SV=1;tr|F8W1R9|F8W1R9_HUMAN Receptor protein serine/threonine	10	7	7	7	4	1	1	3	4	1	1	3	4	1	1	3	22.1	22.1	22.1	48.875	434	434;503;383;493;505;114;114;118;122;126	3.1			9	1		0	79.045	By MS/MS	By MS/MS	By MS/MS	By MS/MS	NaN	NaN	NaN	0	0	Median	NaN	NaN
B4DZ85	B4DZ85	4	4	1		NCOA4	tr|B4DZ85|B4DZ85_HUMAN Nuclear receptor coactivator 4 OS=Homo sapiens OX=9606 GN=NCOA4 PE=1 SV=1	1	4	4	1	1	0	0	3	1	0	0	3	0	0	0	1	16.1	16.1	3.3	50.712	448	448	2.5	1		3			0	9.8192	By MS/MS			By MS/MS	NaN	NaN	NaN	1	1	Median	NaN	NaN
Q8NBY1;B4E0Y9;Q9P289;C9JDH9;C9J6L2;C9JCC0;C9J232;H7C279;O00506	Q8NBY1;B4E0Y9;Q9P289	3;3;3;1;1;1;1;1;1	3;3;3;1;1;1;1;1;1	3;3;3;1;1;1;1;1;1	Serine/threonine-protein kinase 26	STK26	tr|Q8NBY1|Q8NBY1_HUMAN Serine/threonine-protein kinase 26 OS=Homo sapiens OX=9606 GN=STK26 PE=1 SV=1;tr|B4E0Y9|B4E0Y9_HUMAN Serine/threonine-protein kinase 26 OS=Homo sapiens OX=9606 GN=STK26 PE=1 SV=1;sp|Q9P289|STK26_HUMAN Serine/threonine-protein kinase	9	3	3	3	1	1	1	0	1	1	1	0	1	1	1	0	11.2	11.2	11.2	43.867	392	392;438;416;148;161;163;177;247;426	3			3			0.0010499	5.8118	By MS/MS	By MS/MS	By MS/MS		NaN	NaN	NaN	0	0	Median	NaN	NaN
B5MC59;P35244	B5MC59;P35244	2;2	2;2	2;2	Replication protein A 14 kDa subunit	RPA3	tr|B5MC59|B5MC59_HUMAN Replication protein A 14 kDa subunit OS=Homo sapiens OX=9606 GN=RPA3 PE=1 SV=1;sp|P35244|RFA3_HUMAN Replication protein A 14 kDa subunit OS=Homo sapiens OX=9606 GN=RPA3 PE=1 SV=1	2	2	2	2	1	2	1	0	1	2	1	0	1	2	1	0	40.2	40.2	40.2	9.1703	82	82;121	4.5				2	2	0	7.9183	By MS/MS	By MS/MS	By MS/MS		NaN	NaN	NaN	0	0	Median	NaN	NaN
B5MCF9;O00541;B3KXD6;H7C267	B5MCF9;O00541;B3KXD6	4;4;2;1	4;4;2;1	4;4;2;1	Pescadillo homolog	PES1	tr|B5MCF9|B5MCF9_HUMAN Pescadillo homolog OS=Homo sapiens OX=9606 GN=PES1 PE=1 SV=1;sp|O00541|PESC_HUMAN Pescadillo homolog OS=Homo sapiens OX=9606 GN=PES1 PE=1 SV=1;tr|B3KXD6|B3KXD6_HUMAN Pescadillo homolog OS=Homo sapiens OX=9606 GN=PES1 PE=1 SV=1	4	4	4	4	0	2	2	0	0	2	2	0	0	2	2	0	6.5	6.5	6.5	66.077	571	571;588;449;194	3.5			3		1	0	9.7881		By MS/MS	By MS/MS		NaN	NaN	NaN	0	0	Median	NaN	NaN
B5MCX3;Q15019;C9IY94;C9IZU3;C9JQJ4;C9J938;C9JB25;C9J2Q4;A0A1B0GXJ2;C9JFT1;F8WB65;B5MD47;C9JZI2;H7C310;H7C2Y0	B5MCX3;Q15019;C9IY94;C9IZU3;C9JQJ4;C9J938;C9JB25;C9J2Q4	3;3;2;2;2;2;2;2;1;1;1;1;1;1;1	3;3;2;2;2;2;2;2;1;1;1;1;1;1;1	3;3;2;2;2;2;2;2;1;1;1;1;1;1;1	Septin-2	SEPT2	tr|B5MCX3|B5MCX3_HUMAN Septin-2 OS=Homo sapiens OX=9606 GN=SEPTIN2 PE=1 SV=1;sp|Q15019|SEPT2_HUMAN Septin-2 OS=Homo sapiens OX=9606 GN=SEPTIN2 PE=1 SV=1;tr|C9IY94|C9IY94_HUMAN Septin-2 (Fragment) OS=Homo sapiens OX=9606 GN=SEPTIN2 PE=1 SV=1;tr|C9IZU3|C9IZU	15	3	3	3	3	0	0	0	3	0	0	0	3	0	0	0	14	14	14	36.94	321	321;361;121;131;147;148;173;184;71;72;80;94;105;161;188	3			3			0	41.298	By MS/MS				0.23886	0.29597	110.87	2	2	Median	0.23886	NaN
B5MDF5;P62826;J3KQE5;F5H018;H0YFC6;B4DV51;A0A087X0W0	B5MDF5;P62826;J3KQE5;F5H018;H0YFC6	8;8;7;6;5;2;1	8;8;7;6;5;2;1	8;8;7;6;5;2;1	GTP-binding nuclear protein Ran	RAN	tr|B5MDF5|B5MDF5_HUMAN GTP-binding nuclear protein Ran OS=Homo sapiens OX=9606 GN=RAN PE=1 SV=1;sp|P62826|RAN_HUMAN GTP-binding nuclear protein Ran OS=Homo sapiens OX=9606 GN=RAN PE=1 SV=3;tr|J3KQE5|J3KQE5_HUMAN GTP-binding nuclear protein Ran (Fragment) O	7	8	8	8	5	5	5	7	5	5	5	7	5	5	5	7	37.3	37.3	37.3	26.224	233	233;216;234;198;103;128;53	3.59		1	10	18		0	41.494	By MS/MS	By MS/MS	By MS/MS	By MS/MS	0.13354	0.25291	54.89	8	8	Median	NaN	NaN
B7WPE2;Q32P44;H0Y3M3;G3V195;G3V1D0;C9J6V3;E9PJV5;E9PSB4;H7C355	B7WPE2;Q32P44;H0Y3M3;G3V195;G3V1D0	9;9;7;6;6;2;2;2;2	9;9;7;6;6;2;2;2;2	9;9;7;6;6;2;2;2;2	Echinoderm microtubule-associated protein-like 3	EML3	tr|B7WPE2|B7WPE2_HUMAN Echinoderm microtubule associated protein like 3, isoform CRA_e OS=Homo sapiens OX=9606 GN=EML3 PE=1 SV=1;sp|Q32P44|EMAL3_HUMAN Echinoderm microtubule-associated protein-like 3 OS=Homo sapiens OX=9606 GN=EML3 PE=1 SV=1;tr|H0Y3M3|H0Y3	9	9	9	9	2	5	2	4	2	5	2	4	2	5	2	4	14.2	14.2	14.2	95.283	897	897;896;911;679;889;113;127;128;137	2		13				0	68.962	By MS/MS	By MS/MS	By MS/MS	By MS/MS	0.20292	0.43087	58.453	3	3	Plateau	0.32284	NaN
Q9ULQ1;B7Z3R2;H0YIK4	Q9ULQ1;B7Z3R2;H0YIK4	4;4;2	4;4;2	4;4;2	Two pore calcium channel protein 1	TPCN1	sp|Q9ULQ1|TPC1_HUMAN Two pore channel protein 1 OS=Homo sapiens OX=9606 GN=TPCN1 PE=1 SV=3;tr|B7Z3R2|B7Z3R2_HUMAN Two pore channel protein 1 OS=Homo sapiens OX=9606 GN=TPCN1 PE=1 SV=1;tr|H0YIK4|H0YIK4_HUMAN Two pore channel protein 1 (Fragment) OS=Homo sap	3	4	4	4	3	1	1	2	3	1	1	2	3	1	1	2	7	7	7	94.146	816	816;748;204	1.29	5	2				0	41.799	By MS/MS	By MS/MS	By MS/MS	By MS/MS	0.28205	0.49976	110.39	2	2	Median	NaN	NaN
B7Z589;P48067;B7Z3A9;J3KPA5	B7Z589;P48067;B7Z3A9;J3KPA5	4;4;2;2	4;4;2;2	4;4;2;2	Transporter;Sodium- and chloride-dependent glycine transporter 1	SLC6A9	tr|B7Z589|B7Z589_HUMAN Sodium- and chloride-dependent glycine transporter 1 OS=Homo sapiens OX=9606 GN=SLC6A9 PE=1 SV=1;sp|P48067|SC6A9_HUMAN Sodium- and chloride-dependent glycine transporter 1 OS=Homo sapiens OX=9606 GN=SLC6A9 PE=1 SV=3;tr|B7Z3A9|B7Z3A9_	4	4	4	4	3	3	3	1	3	3	3	1	3	3	3	1	7.7	7.7	7.7	58.36	522	522;706;574;579	1.83	3	8	1			0	20.722	By MS/MS	By MS/MS	By MS/MS	By MS/MS	0.56967	0.64949	24.04	3	3	Plateau	NaN	NaN
H3BVD1;B7Z5N5;P84022;Q15796;O15198;H0YMP2;H0YNV1;H0YL71;H0YKE2;H3BP09;H0YAK7;K7EJX0;Q99717;Q15797	H3BVD1;B7Z5N5;P84022;Q15796;O15198;H0YMP2;H0YNV1;H0YL71;H0YKE2;H3BP09;H0YAK7;K7EJX0;Q99717;Q15797	2;2;2;2;2;1;1;1;1;1;1;1;1;1	2;2;2;2;2;1;1;1;1;1;1;1;1;1	2;2;2;2;2;1;1;1;1;1;1;1;1;1	Mothers against decapentaplegic homolog;Mothers against decapentaplegic homolog 3;Mothers against decapentaplegic homolog 2;Mothers against decapentaplegic homolog 9;Mothers against decapentaplegic homolog 5;Mothers against decapentaplegic homolog 1	SMAD3;SMAD2;SMAD9;SMAD5;SMAD1	tr|H3BVD1|H3BVD1_HUMAN Mothers against decapentaplegic homolog (Fragment) OS=Homo sapiens OX=9606 GN=SMAD3 PE=1 SV=1;tr|B7Z5N5|B7Z5N5_HUMAN Mothers against decapentaplegic homolog OS=Homo sapiens OX=9606 GN=SMAD2 PE=1 SV=1;sp|P84022|SMAD3_HUMAN Mothers aga	14	2	2	2	0	1	0	1	0	1	0	1	0	1	0	1	11.3	11.3	11.3	23.844	213	213;431;425;467;467;63;84;92;112;114;174;217;465;465	3			2			0.0029211	4.1976		By MS/MS		By MS/MS	NaN	NaN	NaN	0	0	Median	NaN	NaN
B7Z6P0;H3BQR2;Q9Y5Y2	B7Z6P0;H3BQR2;Q9Y5Y2	1;1;1	1;1;1	1;1;1	Cytosolic Fe-S cluster assembly factor NUBP2	NUBP2	tr|B7Z6P0|B7Z6P0_HUMAN Cytosolic Fe-S cluster assembly factor NUBP2 OS=Homo sapiens OX=9606 GN=NUBP2 PE=1 SV=1;tr|H3BQR2|H3BQR2_HUMAN Cytosolic Fe-S cluster assembly factor NUBP2 OS=Homo sapiens OX=9606 GN=NUBP2 PE=1 SV=1;sp|Q9Y5Y2|NUBP2_HUMAN Cytosolic Fe	3	1	1	1	1	0	0	0	1	0	0	0	1	0	0	0	20	20	20	13.793	130	130;211;271	4				1		0.0069573	3.4158	By MS/MS				NaN	NaN	NaN	0	0	Median	NaN	NaN
B7Z7Q6;E9PNF7;P42785;B3KR26;A0A7P0Z451;E9PLY4;E9PQB5;E9PL85;E9PNJ1;E9PKN6;A0A7P0TB23;E9PL49	B7Z7Q6;E9PNF7;P42785;B3KR26;A0A7P0Z451;E9PLY4	5;5;5;3;3;3;2;2;2;2;2;1	5;5;5;3;3;3;2;2;2;2;2;1	5;5;5;3;3;3;2;2;2;2;2;1	Lysosomal Pro-X carboxypeptidase	PRCP	tr|B7Z7Q6|B7Z7Q6_HUMAN Lysosomal Pro-X carboxypeptidase OS=Homo sapiens OX=9606 GN=PRCP PE=1 SV=1;tr|E9PNF7|E9PNF7_HUMAN Lysosomal Pro-X carboxypeptidase OS=Homo sapiens OX=9606 GN=PRCP PE=1 SV=2;sp|P42785|PCP_HUMAN Lysosomal Pro-X carboxypeptidase OS=Homo	12	5	5	5	3	2	1	0	3	2	1	0	3	2	1	0	19.7	19.7	19.7	43.933	391	391;442;496;128;292;325;145;147;163;192;332;43	3			6			0	29.91	By MS/MS	By MS/MS	By MS/MS		NaN	NaN	NaN	1	1	Median	NaN	NaN
B7ZC38;Q9NR46;B7ZC39;F8WFB9	B7ZC38;Q9NR46;B7ZC39;F8WFB9	4;4;3;2	3;3;2;1	3;3;2;1	Endophilin-B2	SH3GLB2	tr|B7ZC38|B7ZC38_HUMAN Endophilin-B2 OS=Homo sapiens OX=9606 GN=SH3GLB2 PE=1 SV=1;sp|Q9NR46|SHLB2_HUMAN Endophilin-B2 OS=Homo sapiens OX=9606 GN=SH3GLB2 PE=1 SV=1;tr|B7ZC39|B7ZC39_HUMAN Endophilin-B2 OS=Homo sapiens OX=9606 GN=SH3GLB2 PE=1 SV=1;tr|F8WFB9|F	4	4	3	3	0	2	2	3	0	1	1	2	0	1	1	2	15	13	13	44.361	400	400;395;374;127	3			4			0	29.837		By MS/MS	By MS/MS	By MS/MS	NaN	NaN	NaN	0	0	Median	NaN	NaN
B7ZKQ9;A0A7P0T9I2;Q8WTV0;A0A7P0T913;F5H4X0;A0A7P0T9B3;A0A7P0Z4E3;A0A0S2Z3I2;F5H5E8	B7ZKQ9;A0A7P0T9I2;Q8WTV0;A0A7P0T913;F5H4X0;A0A7P0T9B3;A0A7P0Z4E3	13;9;9;8;8;7;7;5;2	13;9;9;8;8;7;7;5;2	13;9;9;8;8;7;7;5;2	Scavenger receptor class B member 1	SCARB1	tr|B7ZKQ9|B7ZKQ9_HUMAN SCARB1 protein OS=Homo sapiens OX=9606 GN=SCARB1 PE=1 SV=1;tr|A0A7P0T9I2|A0A7P0T9I2_HUMAN Scavenger receptor class B member 1 OS=Homo sapiens OX=9606 GN=SCARB1 PE=1 SV=1;sp|Q8WTV0|SCRB1_HUMAN Scavenger receptor class B member 1 OS=Ho	9	13	13	13	12	9	7	8	12	9	7	8	12	9	7	8	27.9	27.9	27.9	53.847	481	481;498;552;411;499;348;440;254;146	2.47	1	33	20	1	2	0	92.141	By MS/MS	By MS/MS	By MS/MS	By MS/MS	0.15127	0.20678	112.58	19	19	Median	0.12153	0.098723
B8ZZD4;Q86VP1;H7C3L5;F8WBU9;C9JBZ7;C9J7J4	B8ZZD4;Q86VP1	12;12;4;2;2;2	12;12;4;2;2;2	12;12;4;2;2;2	Tax1-binding protein 1	TAX1BP1	tr|B8ZZD4|B8ZZD4_HUMAN Tax1-binding protein 1 OS=Homo sapiens OX=9606 GN=TAX1BP1 PE=1 SV=1;sp|Q86VP1|TAXB1_HUMAN Tax1-binding protein 1 OS=Homo sapiens OX=9606 GN=TAX1BP1 PE=1 SV=2	6	12	12	12	6	0	0	10	6	0	0	10	6	0	0	10	20.4	20.4	20.4	93.609	813	813;789;326;91;98;138	2		17				0	56.117	By MS/MS			By MS/MS	0.073456	0.18656	63.34	3	3	Median	NaN	NaN
B9A018;Q53GS9;A0A087X1B2;A0A087WW31;C9J0X5;C9JIU2;F8WC91	B9A018;Q53GS9;A0A087X1B2	11;11;10;1;1;1;1	11;11;10;1;1;1;1	11;11;10;1;1;1;1	U4/U6.U5 tri-snRNP-associated protein 2	USP39	tr|B9A018|B9A018_HUMAN U4/U6.U5 tri-snRNP-associated protein 2 OS=Homo sapiens OX=9606 GN=USP39 PE=1 SV=1;sp|Q53GS9|SNUT2_HUMAN U4/U6.U5 tri-snRNP-associated protein 2 OS=Homo sapiens OX=9606 GN=USP39 PE=1 SV=2;tr|A0A087X1B2|A0A087X1B2_HUMAN U4/U6.U5 tri-s	7	11	11	11	8	7	4	0	8	7	4	0	8	7	4	0	31.7	31.7	31.7	62.043	536	536;565;487;61;113;129;154	2.82		5	23			0	166.6	By MS/MS	By MS/MS	By MS/MS		0.31263	0.34611	75.735	6	6	Median	0.23468	0.31263
B9A041;P40925;B8ZZ51;A0A5K1VW95;C9JRL4;C9JF79	B9A041;P40925;B8ZZ51;A0A5K1VW95	4;4;3;3;1;1	4;4;3;3;1;1	4;4;3;3;1;1	Malate dehydrogenase, cytoplasmic	MDH1	tr|B9A041|B9A041_HUMAN Malate dehydrogenase, cytoplasmic OS=Homo sapiens OX=9606 GN=MDH1 PE=1 SV=1;sp|P40925|MDHC_HUMAN Malate dehydrogenase, cytoplasmic OS=Homo sapiens OX=9606 GN=MDH1 PE=1 SV=4;tr|B8ZZ51|B8ZZ51_HUMAN Malate dehydrogenase, cytoplasmic OS=	6	4	4	4	3	1	0	3	3	1	0	3	3	1	0	3	26.2	26.2	26.2	23.038	210	210;334;169;353;119;222	3.62			3	5		0	26.89	By MS/MS	By MS/MS		By MS/MS	0.25299	0.3203	58.896	2	2	Median	NaN	NaN
C9J1Z8;P84085;F5H1V1;F5H6T5;F8WDB3	C9J1Z8;P84085	9;9;1;1;1	3;3;0;0;0	3;3;0;0;0	ADP-ribosylation factor 5	ARF5	tr|C9J1Z8|C9J1Z8_HUMAN ADP-ribosylation factor 5 (Fragment) OS=Homo sapiens OX=9606 GN=ARF5 PE=1 SV=1;sp|P84085|ARF5_HUMAN ADP-ribosylation factor 5 OS=Homo sapiens OX=9606 GN=ARF5 PE=1 SV=2	5	9	3	3	6	7	4	6	1	2	1	0	1	2	1	0	68.7	26	26	17.107	150	150;180;40;50;59	4.25				3	1	0	8.8792	By MS/MS	By MS/MS	By MS/MS	By matching	0.37795	0.74841	60.008	2	2	Median	NaN	NaN
C9J2I1;G5E9V6;Q8IUR7;G5E9V7;B7Z637;C9JAA7;C9JBY2	C9J2I1;G5E9V6;Q8IUR7;G5E9V7;B7Z637	3;3;3;2;2;1;1	3;3;3;2;2;1;1	3;3;3;2;2;1;1	Armadillo repeat-containing protein 8	ARMC8	tr|C9J2I1|C9J2I1_HUMAN Armadillo repeat-containing protein 8 (Fragment) OS=Homo sapiens OX=9606 GN=ARMC8 PE=1 SV=1;tr|G5E9V6|G5E9V6_HUMAN Armadillo repeat-containing protein 8 OS=Homo sapiens OX=9606 GN=ARMC8 PE=1 SV=1;sp|Q8IUR7|ARMC8_HUMAN Armadillo repea	7	3	3	3	1	0	2	0	1	0	2	0	1	0	2	0	12.8	12.8	12.8	39.973	352	352;399;673;357;600;198;227	2.5		2	2			0	9.4863	By MS/MS		By MS/MS		NaN	NaN	NaN	1	1	Median	NaN	NaN
P30876;C9J2Y9;C9J4M6	P30876;C9J2Y9;C9J4M6	2;2;1	2;2;1	2;2;1	DNA-directed RNA polymerase II subunit RPB2;DNA-directed RNA polymerase	POLR2B	sp|P30876|RPB2_HUMAN DNA-directed RNA polymerase II subunit RPB2 OS=Homo sapiens OX=9606 GN=POLR2B PE=1 SV=1;tr|C9J2Y9|C9J2Y9_HUMAN DNA-directed RNA polymerase subunit beta OS=Homo sapiens OX=9606 GN=POLR2B PE=1 SV=2;tr|C9J4M6|C9J4M6_HUMAN DNA-directed RNA	3	2	2	2	1	0	1	0	1	0	1	0	1	0	1	0	2.9	2.9	2.9	133.9	1174	1174;1167;1067	2		2				0	7.6199	By MS/MS		By MS/MS		NaN	NaN	NaN	0	0	Median	NaN	NaN
[truncated: 1,737 more rows]
[truncated: 71 more columns]
