# Supplementary material for: The role of the AP-1 adaptor complex in outgoing and incoming membrane traffic
Source: J Cell Biol. 2024 Apr 5;223(7):e202310071. doi: 10.1083/jcb.202310071 (PMC10996651; doi:10.1083/jcb.202310071)
Supplement: Table S2 — shows mass spectrometry data on bead-captured proteins from unlabeled cells expressing mRuby2-tagged AP-1 γ. [file JCB_202310071_TableS2.xlsx]

## Sheet: Sheet1
Protein IDs	Majority protein IDs	Peptide counts (all)	Peptide counts (razor+unique)	Peptide counts (unique)	Protein names	Gene names	Fasta headers	Number of proteins	Peptides	Razor + unique peptides	Unique peptides	Peptides ISO9B1	Peptides ISO9B2	Razor + unique peptides ISO9B1	Razor + unique peptides ISO9B2	Unique peptides ISO9B1	Unique peptides ISO9B2	Sequence coverage [%]	Unique + razor sequence coverage [%]	Unique sequence coverage [%]	Mol. weight [kDa]	Sequence length	Sequence lengths	Fraction average	Fraction 1	Fraction 2	Fraction 3	Fraction 4	Q-value	Score	Sequence coverage ISO9B1 [%]	Sequence coverage ISO9B2 [%]	Intensity	Intensity ISO9B1	Intensity ISO9B2	iBAQ peptides	iBAQ	iBAQ ISO9B1	iBAQ ISO9B2	MS/MS count	Peptide sequences	Only identified by site	Reverse	Potential contaminant	id	Peptide IDs	Peptide is razor	Mod. peptide IDs	Evidence IDs
Q00610;A0A087WVQ6;J3KS13;J3KRF5;J3KSQ2;J3QL20	Q00610;A0A087WVQ6	152;151;60;15;14;11	152;151;60;15;14;11	103;103;31;0;13;11	Clathrin heavy chain 1;Clathrin heavy chain	CLTC	sp|Q00610|CLH1_HUMAN Clathrin heavy chain 1 OS=Homo sapiens OX=9606 GN=CLTC PE=1 SV=5;tr|A0A087WVQ6|A0A087WVQ6_HUMAN Clathrin heavy chain OS=Homo sapiens OX=9606 GN=CLTC PE=1 SV=1	6	152	152	103	39	152	39	152	27	103	81.8	81.8	63.5	191.61	1675	1675;1679;612;131;122;97	1.28	647	137	39	6	0	323.31	29.9	81.8	68166000000	65670000	68100000000	90	332590000	390180	332200000	1216	AAEQAHLWAELVFLYDKYEEYDNAIITMMNHPTDAWK;ADDPSSYMEVVQAANTSGNWEELVK;AFMTADLPNELIELLEK;AGKTLQIFNIEMK;AHIAQLCEK;AHIAQLCEKAGLLQR;AHMGMFTELAILYSK;AHTMTDDVTFWK;AIQFYLEFK;ALEHFTDLYDIK;ALEHFTDLYDIKR;AMLSANIR;ANVPNKVIQCFAETGQVQK;AQILPIR;ARESYVETELIFALAK;AVDVFFPPEAQNDFPVAMQISEK;AVDVFFPPEAQNDFPVAMQISEKHDVVFLITK;AVNYFSK;AVVHTHLLNPEWLVNYFGSLSVEDSLECLR;AYEFAER;CNEPAVWSQLAK;DAMQYASESK;DAMQYASESKDTELAEELLQWFLQEEKR;…				716	19;72;166;200;225;226;229;233;276;314;315;402;416;459;487;596;597;626;644;659;721;786;787;885;1015;1019;1060;1076;1077;1155;1183;1193;1253;1267;1323;1324;1434;1500;1501;1515;1516;1545;1596;1633;1646;1772;1797;1798;1807;1808;2162;2163;2167;2168;2187;2301;2303;2304;2378;2379;2413;2447;2581;2775;2776;2852;2873;2897;2898;2914;2915;2933;2939;2957;3099;3109;3145;3177;3190;3221;3222;3247;3270;3271;3292;…	True;True;True;True;True;True;True;True;True;True;True;True;True;True;True;True;True;True;True;True;True;True;True;True;True;True;True;True;True;True;True;True;True;True;True;True;True;True;True;True;True;True;True;True;True;True;True;True;True;True;True;True;True;True;True;True;True;True;True;True;True;True;True;True;True;True;True;True;True;True;True;True;True;True;True;True;True;True;True;True…	19;74;75;177;178;212;237;238;241;242;243;247;248;295;335;336;434;435;449;494;525;640;641;642;643;675;694;711;777;843;844;845;846;950;1088;1092;1138;1139;1155;1156;1248;1277;1288;1353;1368;1427;1428;1429;1547;1614;1615;1629;1630;1661;1715;1756;1771;1907;1932;1933;1934;1935;1944;1945;2314;2315;2319;2320;2341;2462;2464;2465;2541;2542;2543;2544;2545;2579;2615;2755;2964;2965;3042;3064;3088;3089;3090;3…	30;134;135;136;137;138;139;140;141;142;143;144;145;146;399;400;401;402;403;404;405;406;465;507;508;509;510;511;514;515;516;517;518;519;520;521;522;523;524;525;526;527;528;529;530;531;532;533;534;535;536;537;538;539;540;541;542;543;549;550;551;552;553;554;555;556;557;558;559;560;561;562;563;648;732;733;734;735;736;737;738;739;740;741;742;932;933;934;935;936;955;956;1043;1044;1045;1046;1102;1103;11…
A0A0A0MS07;A0A4W9A917;A0A0A0MS08;A0A286YES1;P01857;P01860;A0A286YEY4;A0A286YFJ8;P01859;P01861	A0A0A0MS07;A0A4W9A917;A0A0A0MS08;A0A286YES1;P01857;P01860	3;3;3;3;3;3;1;1;1;1	3;3;3;3;3;3;1;1;1;1	3;3;3;3;3;3;1;1;1;1	Ig gamma-1 chain C region;Ig gamma-3 chain C region	IGHG1;IGHG3	tr|A0A0A0MS07|A0A0A0MS07_HUMAN Immunoglobulin heavy constant gamma 1 (Fragment) OS=Homo sapiens OX=9606 GN=IGHG1 PE=1 SV=1;tr|A0A4W9A917|A0A4W9A917_HUMAN Immunoglobulin heavy constant gamma 3 (Fragment) OS=Homo sapiens OX=9606 GN=IGHG3 PE=1 SV=1;tr|A0A0A0M	10	3	3	3	2	3	2	3	2	3	6.4	6.4	6.4	31.983	295	295;377;399;446;330;377;395;396;326;327	2	8	18	6	1	0	5.9858	6.4	6.4	9419100000	5150800000	4.2684e+09	13	704280000	381050000	323230000	41	ALPAPIEK;ALPAPIEKTISK;DTLMISR				40	355;356;1083	True;True;True	378;379;1162;1163	825;826;827;828;829;830;831;2239;2240;2241;2242;2243;2244;2245;2246;2247;2248;2249;2250;2251;2252;2253;2254;2255;2256;2257;2258;2259;2260;2261;2262;2263;2264
O43747;H3BNR4;H3BR36;H3BUN9;B4DGE1;H3BN71;H3BRM7;B3KNW1;H3BS13;H3BV30;H3BN75;H3BNN2	O43747	50;18;14;14;10;9;8;4;3;3;2;1	50;18;14;14;10;9;8;4;3;3;2;1	50;18;14;14;10;9;8;4;3;3;2;1	AP-1 complex subunit gamma-1	AP1G1	sp|O43747|AP1G1_HUMAN AP-1 complex subunit gamma-1 OS=Homo sapiens OX=9606 GN=AP1G1 PE=1 SV=5	12	50	50	50	0	50	0	50	0	50	59	59	59	91.35	822	822;236;187;208;176;144;139;247;85;91;53;58	1.57	129	101	17	2	0	323.31	0	59	8.5234e+09	0	8.5234e+09	35	154240000	0	154240000	341	AALCAVHVIR;ADCASGIFLAAEK;AMELSFALVNGNNIR;AVEYNALFK;AVEYNALFKK;DDAVPNLIQLITNSVEMHAYTVQR;DLAGEVEK;DLDVSIKR;ELLYFLDSCEPEFK;FLLNNDK;FLLNNDKNIR;FTCTVNR;GSAMQDLAEVNNFPPQSWQ;IEFTFER;IGYLGAMLLLDER;IGYLGAMLLLDERQDVHLLMTNCIK;ILGRNDDDSSEAMNDILAQVATNTETSK;KAALCAVHVIR;KLVPQLVR;KVPELMEMFLPATK;KVVSIYGSSIDVELQQR;LLYMHMLGYPAHFGQLECLK;LVPQLVR;NDDDSSEAMNDILAQVATNTETSK;NDLNHSTQFVQGLALCTLGCMGSSEMCR;NGLKIEFTFER;NHGVLH…				438	29;71;397;605;606;803;924;930;1371;1752;1753;1842;2195;2510;2577;2578;2654;2888;3029;3103;3113;3627;3941;4167;4171;4206;4221;4286;4292;4432;4564;4827;4875;4954;5313;5323;5324;5390;5447;5448;5807;5847;5920;6184;6250;6251;6298;6456;6501;6765	True;True;True;True;True;True;True;True;True;True;True;True;True;True;True;True;True;True;True;True;True;True;True;True;True;True;True;True;True;True;True;True;True;True;True;True;True;True;True;True;True;True;True;True;True;True;True;True;True;True	29;73;426;427;653;654;862;863;990;998;1479;1884;1885;1980;2349;2350;2680;2750;2751;2752;2833;2834;3079;3226;3305;3306;3307;3317;3863;3864;3865;4196;4490;4491;4495;4496;4531;4546;4547;4615;4616;4623;4624;4789;4790;4930;4931;5210;5259;5346;5730;5731;5741;5742;5743;5744;5813;5872;5873;6252;6295;6376;6659;6730;6731;6732;6783;6944;6996;6997;7278	49;50;51;52;53;130;131;132;133;918;919;920;921;922;923;1354;1355;1356;1357;1358;1741;1742;1743;1973;1983;1984;2923;2924;2925;2926;2927;2928;3774;3775;3776;3777;3778;4001;4002;4788;4789;4790;4791;4792;4793;5538;5539;5540;5662;5663;5664;5665;5666;5667;5668;5669;5670;5671;5672;5673;5674;5675;5851;5852;5853;5854;5855;6310;6311;6312;6601;6602;6603;6760;6761;6762;6763;6764;6765;6766;6767;6768;6769;6770…
Q10567;C9J1E7;H7C034	Q10567;C9J1E7	68;47;10	68;47;10	38;20;5	AP-1 complex subunit beta-1	AP1B1	sp|Q10567|AP1B1_HUMAN AP-1 complex subunit beta-1 OS=Homo sapiens OX=9606 GN=AP1B1 PE=1 SV=3;tr|C9J1E7|C9J1E7_HUMAN AP-1 complex subunit beta-1 (Fragment) OS=Homo sapiens OX=9606 GN=AP1B1 PE=1 SV=1	3	68	68	38	0	68	0	68	0	38	71.3	71.3	50.4	104.61	949	949;578;173	1.59	122	133	11	1	0	323.31	0	71.3	10897000000	0	10897000000	44	149720000	0	149720000	346	AAMIWIVGEYAER;AKGLEISGTFTR;ALQVMTDFAIQFNR;APEVSQHVYQAYETILK;APEVSQHVYQAYETILKN;CAIKVEQSAER;CLKDEDPYVR;CLKDEDPYVRK;CRAPEVSQHVYQAYETILK;CRAPEVSQHVYQAYETILKN;CVSTLLDLIQTK;DCEDPNPLIR;DCPLNAEAASSK;DDREAQSICER;DEDPYVR;DIPNENEAQFQIR;DLDYYGTLLK;DLDYYGTLLKK;DLISDSNPMVVANAVAALSEIAESHPSSNLLDLNPQSINK;DVSALFPDVVNCMQTDNLELK;DVSALFPDVVNCMQTDNLELKK;EYATEVDVDFVR;EYATEVDVDFVRK;FMEMLSK;GLEISGTFTR;IDNADELLESFLEGFHDE…				736	36;288;371;423;424;677;713;714;733;734;752;798;801;811;814;894;931;932;954;1118;1119;1586;1587;1768;2077;2490;2757;2818;2819;2901;2948;2990;3030;3051;3101;3125;3171;3185;3186;3187;3294;3409;3606;3609;3750;3751;3799;3870;3966;4030;4242;4329;4330;4393;4428;4705;4785;4905;5364;5755;6021;6022;6292;6293;6605;6702;6703;6725	True;True;True;True;True;True;True;True;True;True;True;True;True;True;True;True;True;True;True;True;True;True;True;True;True;True;True;True;True;True;True;True;True;True;True;True;True;True;True;True;True;True;True;True;True;True;True;True;True;True;True;True;True;True;True;True;True;True;True;True;True;True;True;True;True;True;True;True	37;38;309;395;396;456;457;731;768;769;789;790;808;857;860;872;875;959;999;1000;1023;1203;1204;1205;1206;1705;1706;1901;2223;2659;2944;3007;3008;3094;3144;3186;3227;3228;3252;3303;3329;3379;3396;3397;3398;3511;3512;3631;3842;3845;3994;3995;4045;4119;4223;4224;4302;4303;4571;4668;4669;4670;4744;4745;4784;4785;5078;5162;5163;5294;5295;5784;5785;5786;6195;6481;6482;6777;6778;7106;7214;7215;7238	64;65;66;67;68;69;70;71;72;73;74;667;857;858;859;860;861;862;863;864;865;964;965;966;967;968;969;970;971;1510;1511;1512;1560;1561;1562;1563;1589;1590;1591;1592;1619;1620;1621;1731;1732;1736;1737;1738;1753;1757;1913;1914;1915;1916;1917;1985;1986;1987;1988;1989;1990;1991;2019;2020;2351;2352;2353;2354;2355;2356;2357;2358;2359;2360;2361;2362;2363;2364;3379;3380;3381;3382;3383;3384;3385;3386;3387;3800…
Q9BXS5;E7ENJ6;K7EJL1;K7ENA7;K7EPJ8;K7ER75;A0A087WZX7;K7EQX3;Q9Y6Q5;K7EQ90;K7EJJ1;K7EPR4;K7EMG5;K7EK69;K7ERH5;K7EL08	Q9BXS5;E7ENJ6;K7EJL1	34;31;25;12;9;8;8;8;6;5;5;4;2;1;1;1	34;31;25;12;9;8;8;8;6;5;5;4;2;1;1;1	34;31;25;12;9;8;8;8;6;5;5;4;2;1;1;1	AP-1 complex subunit mu-1	AP1M1	sp|Q9BXS5|AP1M1_HUMAN AP-1 complex subunit mu-1 OS=Homo sapiens OX=9606 GN=AP1M1 PE=1 SV=3;tr|E7ENJ6|E7ENJ6_HUMAN AP-1 complex subunit mu-1 OS=Homo sapiens OX=9606 GN=AP1M1 PE=1 SV=1;tr|K7EJL1|K7EJL1_HUMAN AP-1 complex subunit mu-1 OS=Homo sapiens OX=9606	16	34	34	34	0	34	0	34	0	34	74.7	74.7	74.7	48.586	423	423;370;351;136;125;105;128;176;423;64;245;239;299;44;103;128	2.42	8	63	60	2	0	323.31	0	74.7	5.9605e+09	0	5.9605e+09	25	137410000	0	137410000	201	AHFGLPSVEAEDK;AHFGLPSVEAEDKEGKPPISVK;EEEGMLSPILAHGGVR;EGKPPISVKFEIPYFTTSGIQVR;ELEEESIR;FEIPYFTTSGIQVR;GDVDMSEVEHFMPILMEK;GDVDMSEVEHFMPILMEKEEEGMLSPILAHGGVR;HNNLYLVATSK;HNNLYLVATSKK;ILQEYITQEGHK;ILQEYITQEGHKLETGAPRPPATVTNAVSWR;KNACVSLVFSFLYK;KNEVFLDVIESVNLLVSANGNVLR;LETGAPRPPATVTNAVSWR;LGLNDKVLFDNTGR;LNTHVKPLIWIESVIEK;NACVSLVFSFLYK;PLIWIESVIEK;RSTANNVEIHIPVPNDADSPK;SASAVYVLDLK;SASAVYVLDLKGK;SEIVGS…				885	222;223;1209;1247;1338;1656;1941;1942;2381;2382;2676;2677;3039;3040;3315;3391;3667;4134;4495;4933;4999;5000;5064;5146;5435;5477;5478;5687;6072;6204;6454;6455;6541;6656	True;True;True;True;True;True;True;True;True;True;True;True;True;True;True;True;True;True;True;True;True;True;True;True;True;True;True;True;True;True;True;True;True;True	234;235;1304;1305;1346;1444;1781;2082;2083;2084;2085;2086;2087;2547;2548;2858;2859;3239;3240;3534;3613;3906;4451;4856;5325;5393;5394;5463;5555;5860;5903;5904;6122;6123;6534;6680;6942;6943;7039;7164	497;498;499;500;501;502;503;2565;2566;2567;2568;2569;2570;2571;2572;2644;2866;2867;3541;3542;3543;3544;3545;4163;4164;4165;4166;4167;4168;4169;4170;4171;4172;4173;4174;4175;4176;5285;5286;5287;5288;5289;5290;5291;5292;5293;5294;5890;5891;5892;5893;5894;5895;5896;5897;5898;6621;6622;6623;6624;7319;7320;7321;7453;7454;7455;7456;7457;8051;8052;8053;8054;8055;8056;8057;9023;9024;9025;9026;9027;10092;…
P04264;CON__P04264	P04264;CON__P04264	63;60	58;55	45;42	Keratin, type II cytoskeletal 1	KRT1	sp|P04264|K2C1_HUMAN Keratin, type II cytoskeletal 1 OS=Homo sapiens OX=9606 GN=KRT1 PE=1 SV=6;	2	63	58	45	56	59	52	54	39	43	74.2	74.2	65.1	66.038	644	644;644	2.45	186	202	145	181	0	323.31	73	66.6	40570000000	34458000000	6.1123e+09	31	923750000	807500000	116250000	968	AEAESLYQSK;AEAESLYQSKYEELQITAGR;AQYEDIAQK;DVDGAYMTK;DVDGAYMTKVDLQAK;DYQELMNTK;EREQIKSLNNQFASFIDK;FLEQQNQVLQTK;FLEQQNQVLQTKWELLQQVDTSTR;FSSCGGGGGSFGAGGGFGSR;GGGGGGYGSGGSSYGSGGGSYGSGGGGGGGR;GSYGSGGSSYGSGGGSYGSGGGGGGHGSYGSGSSSGGYR;GSYGSGGSSYGSGGGSYGSGGGGGGHGSYGSGSSSGGYRGGSGGGGGGSSGGR;IEISELNR;IEISELNRVIQR;KDVDGAYMTKVDLQAK;KQISNLQQSISDAEQR;KQISNLQQSISDAEQRGENALK;LALDLEIATYR;LDNLQQEIDFLTALYQAELSQMQTQI…			+	491	112;113;483;1097;1098;1133;1476;1737;1738;1828;1985;2221;2222;2519;2520;2916;3065;3066;3154;3245;3254;3596;3641;3642;3775;3776;4108;4256;4257;4263;4264;4321;4396;4397;4636;4637;4939;5043;5044;5118;5119;5122;5147;5179;5187;5188;5208;5209;5210;5253;5254;5282;5283;5284;5658;5659;5726;5763;5764;6497;6582;6583;6587	True;True;True;True;True;True;True;False;True;True;True;True;True;False;False;True;True;True;True;True;True;True;True;True;True;True;True;True;True;True;True;True;True;True;True;True;True;True;True;True;True;True;True;True;True;True;True;True;True;True;True;True;True;True;True;True;True;True;True;True;False;False;True	120;121;521;1179;1180;1181;1182;1222;1223;1589;1867;1868;1966;2130;2378;2379;2690;2691;3110;3266;3267;3362;3459;3469;3470;3471;3831;3832;3879;3880;4021;4022;4418;4419;4585;4586;4592;4593;4657;4658;4659;4750;4751;5007;5008;5331;5441;5442;5523;5524;5527;5556;5589;5598;5599;5620;5621;5622;5668;5669;5697;5698;5699;6093;6094;6162;6207;6208;6991;7082;7083;7087	284;285;286;287;288;289;290;291;292;293;294;295;296;297;298;299;300;301;302;303;304;305;1085;1086;1087;1088;1089;1090;1091;1092;2299;2300;2301;2302;2303;2304;2305;2306;2307;2308;2309;2310;2311;2312;2313;2314;2392;2393;2394;2395;2396;2397;2398;2399;2400;2401;2402;2403;2404;2405;2406;2407;2408;2409;2410;2411;2412;2413;2414;3143;3722;3723;3724;3725;3726;3727;3728;3729;3730;3731;3732;3733;3734;3735;3…
Q92882	Q92882	1	1	1	Osteoclast-stimulating factor 1	OSTF1	sp|Q92882|OSTF1_HUMAN Osteoclast-stimulating factor 1 OS=Homo sapiens OX=9606 GN=OSTF1 PE=1 SV=2	1	1	1	1	1	1	1	1	1	1	8.9	8.9	8.9	23.787	214	214	2.77	3	3	1	6	0.0036855	2.0202	8.9	8.9	2237200000	938330000	1298800000	12	186430000	78194000	108240000	14	DIVEMLFTQPNIELNQQNK				854	902	TRUE	967	1929;1930;1931;1932;1933;1934;1935;1936;1937;1938;1939;1940;1941
P61966;A0A2R8YGH5;H7C1E4	P61966;A0A2R8YGH5;H7C1E4	12;11;10	12;11;10	9;8;7	AP-1 complex subunit sigma-1A	AP1S1	sp|P61966|AP1S1_HUMAN AP-1 complex subunit sigma-1A OS=Homo sapiens OX=9606 GN=AP1S1 PE=1 SV=1;tr|A0A2R8YGH5|A0A2R8YGH5_HUMAN AP complex subunit sigma OS=Homo sapiens OX=9606 GN=AP1S1 PE=1 SV=1;tr|H7C1E4|H7C1E4_HUMAN AP-1 complex subunit sigma-1A (Fragment	3	12	12	9	0	12	0	12	0	9	68.4	68.4	48.7	18.733	158	158;157;191	3.02	6	6	26	19	0	200.84	0	68.4	1165400000	0	1165400000	10	89506000	0	89506000	71	AIEQADLLQEEDESPR;AYFILDEFLMGGDVQDTSK;AYFILDEFLMGGDVQDTSKK;ELMQVVLAR;FMLLFSR;MCSFLEWR;MMRFMLLFSRQGK;SVLEEMGLA;WYLATSDK;WYLATSDKER;YFGSVCELDIIFNFEK;YVELLDK				670	247;665;666;1372;1769;4012;4084;5485;6547;6548;6611;6775	True;True;True;True;True;True;True;True;True;True;True;True	263;717;718;719;720;1480;1481;1902;1903;4276;4277;4379;5911;7045;7046;7112;7288	587;588;589;590;591;592;593;594;595;1480;1481;1482;1483;1484;1485;1486;1487;1488;1489;1490;1491;1492;1493;1494;1495;1496;2929;2930;2931;2932;2933;2934;2935;2936;3802;3803;3804;3805;3806;8702;8703;8704;8705;8706;8854;12457;14864;14865;14866;14867;14868;14869;14870;15029;15030;15378;15379
A0A1B0GVI3;P13645;CON__P13645;Q7Z3Y7;CON__Q7Z3Y7;CON__Q2M2I5;A0A3B3ITG2;Q2M2I5;O76015;Q92764;O76013;CON__Q92764;C4AM86;CON__A2A5Y0;CON__A2AB72;CON__Q497I4;CON__O76015;CON__O76013;CON__O76014;CON__REFSEQ:XP_986630;O76014;Q14532;CON__Q14532	A0A1B0GVI3;P13645;CON__P13645	49;48;48;4;4;2;2;2;1;1;1;1;1;1;1;1;1;1;1;1;1;1;1	48;47;47;4;4;2;1;2;1;1;1;1;1;1;1;1;1;1;1;1;1;1;1	33;32;32;1;1;0;0;0;0;0;0;0;0;0;0;0;0;0;0;0;0;0;0	Keratin, type I cytoskeletal 10	KRT10	tr|A0A1B0GVI3|A0A1B0GVI3_HUMAN Keratin, type I cytoskeletal 10 OS=Homo sapiens OX=9606 GN=KRT10 PE=1 SV=2;sp|P13645|K1C10_HUMAN Keratin, type I cytoskeletal 10 OS=Homo sapiens OX=9606 GN=KRT10 PE=1 SV=6;	23	49	48	33	46	45	45	44	32	29	61.1	61.1	51.3	63.345	624	624;584;593;464;486;525;206;525;456;455;467;425;425;416;453;455;456;467;471;476;449;448;448	2.57	132	137	110	168	0	323.31	61.1	55.8	20160000000	16160000000	4.0002e+09	29	432430000	348630000	83793000	701	ADLEMQIESLTEELAYLK;ADLEMQIESLTEELAYLKK;AETECQNTEYQQLLDIK;AETECQNTEYQQLLDIKIRLENEIQTYR;ALEESNYELEGK;ALEESNYELEGKIK;ALEESNYELEGKIKEWYEK;DAEAWFNEK;ELTTEIDNNIEQISSYK;ELTTEIDNNIEQISSYKSEITELR;ELTTEIDNNIEQISSYKSEITELRR;GSLGGGFSSGGFSGGSFSR;GSLGGGFSSGGFSGGSFSRGSSGGGCFGGSSGGYGGLGGFGGGSFR;GSSGGGCFGGSSGGYGGLGGFGGGSFR;IRLENEIQTYR;ISSSKGSLGGGFSSGGFSGGSFSR;KDAEAWFNEK;LAADDFR;LAADDFRLKYENEVALR;LASYLDK;LASYLDKVR…			+	81	93;94;143;144;311;312;313;768;1393;1394;1395;2209;2210;2216;2767;2798;2903;3131;3132;3193;3196;3300;3498;4217;4373;4444;4449;4752;4762;4763;4906;4949;4971;5062;5063;5120;5194;5195;5241;5370;5371;5669;6194;6195;6406;6407;6408;6568;6598	True;True;True;True;True;True;True;True;True;True;True;True;True;True;True;True;True;True;True;False;True;True;True;True;True;True;True;True;True;True;True;True;True;True;True;True;True;True;True;True;True;True;True;True;True;True;True;True;True	99;100;101;102;153;154;332;333;334;825;1502;1503;1504;2364;2365;2372;2955;2987;3096;3335;3336;3404;3407;3518;3723;4542;4720;4802;4807;4808;4809;5127;5137;5138;5296;5341;5364;5461;5462;5525;5605;5606;5654;5793;5794;6104;6669;6670;6671;6891;6892;6893;6894;7068;7099	204;205;206;207;208;209;210;211;212;213;214;215;216;217;218;219;220;221;222;223;224;225;226;227;228;229;230;231;232;233;234;235;236;237;238;239;240;241;242;243;244;245;246;356;357;358;359;360;361;362;363;364;365;366;367;368;369;370;714;715;716;717;718;719;720;721;722;723;724;725;726;727;728;729;730;731;1639;1640;1641;1642;1643;1644;1645;1646;2971;2972;2973;2974;2975;2976;2977;2978;2979;2980;2981;…
Q14677;H0YD52	Q14677	31;1	31;1	31;1	Clathrin interactor 1	CLINT1	sp|Q14677|EPN4_HUMAN Clathrin interactor 1 OS=Homo sapiens OX=9606 GN=CLINT1 PE=1 SV=1	2	31	31	31	0	31	0	31	0	31	38.1	38.1	38.1	68.259	625	625;133	1.68	43	73	4		0	323.31	0	38.1	5184500000	0	5184500000	22	83126000	0	83126000	140	ASPDQNASTHTPQSSVK;ATFMYEQFPELMNMLWSR;ATNVVMNYSEIESK;DKYVGVSSDSVGGFR;EATNDDPWGPSGQLMGEIAK;EHIYDLR;ELVDKATNVVMNYSEIESK;ELVEFAQDDDR;ELVEFAQDDDRLR;ELVEFAQDDDRLREER;GEFKDEEETVTTK;HIHITQATETTTTR;IGSTIDDTISK;LGELSDK;LGELSDKIGSTIDDTISK;NKDKYVGVSSDSVGGFR;QDAFANFANFSK;SAFPFSDK;SAFPFSDKLGELSDK;SAFPFSDKLGELSDKIGSTIDDTISK;SKWDEEWDKNK;SLENYHFVDEHGK;SLENYHFVDEHGKDQGINIR;SLLLLAYLIR;TIDLGAAAHYTGDK;TIDLGAAAHYTGDKA…				752	524;552;568;921;1175;1266;1396;1397;1398;1399;1950;2351;2572;3368;3369;4249;4553;4974;4975;4976;5199;5224;5225;5244;5671;5672;6173;6174;6341;6492;6779	True;True;True;True;True;True;True;True;True;True;True;True;True;True;True;True;True;True;True;True;True;True;True;True;True;True;True;True;True;True;True	562;591;592;593;594;610;611;987;1268;1269;1367;1505;1506;1507;1508;1509;2095;2512;2745;3590;3591;4578;4915;5367;5368;5369;5610;5636;5637;5657;6106;6107;6648;6649;6826;6984;7292	1181;1182;1183;1184;1226;1227;1228;1229;1230;1231;1232;1233;1234;1235;1236;1237;1238;1239;1240;1241;1242;1275;1276;1277;1278;1279;1280;1281;1967;1968;1969;1970;2497;2498;2499;2500;2501;2502;2503;2504;2505;2683;2684;3005;3006;3007;3008;3009;3010;3011;3012;3013;3014;4186;4187;4188;4189;5200;5201;5202;5203;5204;5205;5206;5655;5656;7406;7407;7408;7409;7410;9279;9280;9281;9282;10180;11114;11115;11116;…
CON__P35908v2;P35908	CON__P35908v2;P35908	71;71	71;71	1;1	Keratin, type II cytoskeletal 2 epidermal	KRT2	;sp|P35908|K22E_HUMAN Keratin, type II cytoskeletal 2 epidermal OS=Homo sapiens OX=9606 GN=KRT2 PE=1 SV=2	2	71	71	1	64	62	64	62	1	1	90.9	90.9	4.7	65.432	639	639;639	2.53	156	129	116	170	0	323.31	89.4	88.9	15091000000	10988000000	4.1028e+09	40	297560000	224540000	73019000	711	AAFGGSGGRGSSSGGGYSSGSSSYGSGGR;AQYEEIAQR;DVDNAYMIK;DVDNAYMIKVELQSK;DYQELMNVK;EEAEALYHSK;EEAEALYHSKYEELQVTVGR;EIKIEISELNR;FASFIDK;FASFIDKVR;FGGFGGPGGVGGLGGPGGFGPGGYPGGIHEVSVNQSLLQPLNVK;FLEQQNQVLQTK;GFSSGSAVVSGGSR;GFSSGSAVVSGGSRR;GGGFGGGSSFGGGSGFSGGGFGGGGFGGGR;GGGGGGFRGFSSGSAVVSGGSRR;GGSGGGGSISGGGYGSGGGSGGR;GGSGGGGSISGGGYGSGGGSGGRYGSGGGSK;GGSISGGGYGSGGGK;GGSSSGGGYGSGGGGSSSVK;GSSSGGGYSSGSSSYGSGGR;HGD…			+	268	22;484;1100;1101;1134;1204;1205;1289;1616;1618;1684;1737;1974;1975;1983;1984;2000;2001;2005;2006;2217;2324;2330;2519;2520;2917;2918;3013;3119;3120;3155;3156;3529;3597;3643;3644;4107;4258;4259;4273;4274;4445;4446;4487;4488;4934;4935;4957;5021;5178;5192;5193;5279;5280;5460;5525;5526;5735;5851;5852;6027;6035;6053;6260;6494;6495;6496;6582;6583;6590;6668	True;True;True;True;True;True;True;True;True;True;True;True;True;True;True;True;True;True;True;True;True;True;True;True;True;True;True;True;True;True;True;True;True;True;True;True;True;True;True;True;True;True;True;True;True;True;True;True;True;True;True;True;True;True;True;True;True;True;True;True;True;True;True;True;True;True;True;True;True;True;True	22;522;1184;1185;1186;1224;1225;1299;1300;1391;1739;1741;1814;1867;2119;2120;2128;2129;2145;2146;2150;2151;2373;2485;2491;2690;2691;3111;3112;3113;3209;3323;3324;3363;3364;3756;3833;3881;3882;4416;4417;4587;4588;4602;4603;4803;4804;4847;4848;5326;5327;5349;5415;5588;5603;5604;5694;5695;5886;5952;5953;6173;6299;6300;6301;6487;6495;6513;6741;6742;6986;6987;6988;6989;6990;7082;7083;7090;7177	35;36;37;38;39;1093;1094;1095;1096;1097;1098;1099;2317;2318;2319;2320;2321;2322;2323;2324;2325;2326;2327;2328;2415;2416;2417;2418;2419;2420;2421;2422;2423;2424;2425;2426;2427;2428;2429;2430;2557;2558;2559;2560;2741;2742;2743;2744;2745;2746;2747;2748;2749;2750;2751;2752;2753;2754;2755;3458;3459;3460;3461;3462;3463;3466;3467;3468;3469;3470;3471;3472;3473;3474;3475;3602;3603;3604;3605;3606;3607;3608…
Q04941	Q04941	2	2	2	Proteolipid protein 2	PLP2	sp|Q04941|PLP2_HUMAN Proteolipid protein 2 OS=Homo sapiens OX=9606 GN=PLP2 PE=1 SV=1	1	2	2	2	0	2	0	2	0	2	18.4	18.4	18.4	16.691	152	152	3.27		1	6	4	0	37.574	0	18.4	341730000	0	341730000	5	67450000	0	67450000	14	HTAAPTDPADGPV;LSAPGCWAACTNFSR				729	2416;3779	True;True	2582;4025	5359;5360;5361;5362;5363;5364;5365;8272;8273;8274;8275
Q15836	Q15836	9	9	4	Vesicle-associated membrane protein 3	VAMP3	sp|Q15836|VAMP3_HUMAN Vesicle-associated membrane protein 3 OS=Homo sapiens OX=9606 GN=VAMP3 PE=1 SV=3	1	9	9	4	2	9	2	9	0	4	65	65	29	11.309	100	100	3.5			17	17	0	197.32	24	65	489230000	1654500	487570000	5	66709000	330910	66378000	38	ADALQAGASQFETSAAK;LQQTQNQVDEVVDIMR;LSELDDR;LSELDDRADALQAGASQFETSAAK;RLQQTQNQVDEVVDIMR;STGPTAATGSNR;STGPTAATGSNRR;VNVDKVLER;VNVDKVLERDQK				765	70;3742;3789;3790;4896;5444;5445;6290;6291	True;True;True;True;True;True;True;True;True	72;3985;3986;4035;4036;5283;5284;5869;5870;6775;6776	125;126;127;128;129;8184;8185;8186;8187;8188;8189;8190;8290;8291;8292;8293;8294;8295;10926;10927;10928;10929;10930;10931;12356;12357;12358;12359;14300;14301;14302;14303;14304;14305
P20645;F5GX30;F5GXE0;F5GXU0;F5H883;H0YGE9;H0YGT2;H0YF90	P20645;F5GX30;F5GXE0;F5GXU0;F5H883	12;10;6;6;6;3;3;3	12;10;6;6;6;3;3;3	12;10;6;6;6;3;3;3	Cation-dependent mannose-6-phosphate receptor	M6PR	sp|P20645|MPRD_HUMAN Cation-dependent mannose-6-phosphate receptor OS=Homo sapiens OX=9606 GN=M6PR PE=1 SV=1;tr|F5GX30|F5GX30_HUMAN Cation-dependent mannose-6-phosphate receptor OS=Homo sapiens OX=9606 GN=M6PR PE=1 SV=2;tr|F5GXE0|F5GXE0_HUMAN Cation-depend	8	12	12	12	0	12	0	12	0	12	40.1	40.1	40.1	30.993	277	277;191;92;109;133;104;122;148	2.09	16	23	17	2	0	323.31	0	40.1	2158600000	0	2158600000	14	63500000	0	63500000	63	AVVMISCNR;ELALVKR;ESEKELALVK;ESEKELALVKR;GKESEKELALVK;GMEQFPHLAFWQDLGNLVADGCDFVCR;GVGDDQLGEESEER;GVGDDQLGEESEERDDHLLPM;HTLADNFNPVSEER;RAVVMISCNR;SFESTVGQGSDTYIYIFR;TCDLVGEK				557	645;1333;1486;1487;2055;2116;2254;2255;2419;4835;5088;5562	True;True;True;True;True;True;True;True;True;True;True;True	695;696;1438;1600;1601;2201;2265;2266;2412;2413;2414;2585;5218;5219;5489;5991	1438;1439;1440;1441;1442;1443;1444;2856;2857;2858;3159;3160;3161;3162;3163;3164;3165;4498;4499;4500;4501;4502;4503;4620;4621;4622;4623;4624;4625;4626;4963;4964;4965;4966;4967;4968;5369;5370;5371;5372;5373;5374;5375;5376;5377;10807;10808;10809;10810;10811;11411;11412;11413;11414;11415;12643;12644;12645
P35527;CON__P35527;K7EQQ3	P35527;CON__P35527;K7EQQ3	50;49;30	50;49;30	49;48;30	Keratin, type I cytoskeletal 9	KRT9	sp|P35527|K1C9_HUMAN Keratin, type I cytoskeletal 9 OS=Homo sapiens OX=9606 GN=KRT9 PE=1 SV=3;;tr|K7EQQ3|K7EQQ3_HUMAN Keratin, type I cytoskeletal 9 OS=Homo sapiens OX=9606 GN=KRT9 PE=1 SV=1	3	50	50	49	46	46	46	46	45	45	76.1	76.1	76.1	62.064	623	623;623;390	2.37	168	157	116	133	0	323.31	73.5	72.7	17634000000	15068000000	2565500000	26	413130000	360900000	52230000	746	DIENQYETQITQIEHEVSSSGQEVQSSAK;DIENQYETQITQIEHEVSSSGQEVQSSAKEVTQLR;DQIVDLTVGNNK;EEMSQLTGQNSGDVNVEINVAPGK;EEMSQLTGQNSGDVNVEINVAPGKDLTK;EIETYHNLLEGGQEDFESSGAGK;FEMEQNLR;FSSSGGGGGGGRFSSSSGYGGGSSR;FSSSSGYGGGSSR;FSSSSGYGGGSSRVCGR;GGGGSFGYSYGGGSGGGFSASSLGGGFGGGSR;GGSGGSHGGGSGFGGESGGSYGGGEEASGSGGGYGGGSGK;GGSGGSHGGGSGFGGESGGSYGGGEEASGSGGGYGGGSGKSSHS;GGSGGSYGGGGSGGGYGGGSGSR;HGVQELEIELQSQLSK;HGVQELEIELQSQLS…			+	600	877;878;1035;1218;1219;1278;1659;1830;1831;1832;1986;2002;2003;2004;2342;2343;2559;2625;2743;2744;2745;2907;3042;3193;3194;3195;3290;4104;4117;4222;4223;4467;4468;4469;4576;4595;4606;4621;4788;4789;4790;5022;5033;5034;5121;5453;5725;5732;6317;6566	True;True;True;True;True;True;True;True;True;True;True;True;True;True;True;True;True;True;True;True;True;True;True;True;True;True;True;True;True;True;True;True;True;True;True;True;True;True;True;True;True;True;True;True;True;True;True;True;True;True	942;943;1110;1316;1317;1380;1784;1785;1968;1969;1970;2131;2147;2148;2149;2503;2504;2732;2801;2802;2930;2931;2932;3100;3242;3243;3404;3405;3406;3507;4412;4413;4430;4431;4548;4549;4550;4827;4828;4829;4944;4963;4975;4992;5166;5167;5168;5169;5170;5171;5172;5416;5427;5428;5429;5430;5431;5432;5526;5878;5879;6161;6168;6169;6802;7064;7065	1869;1870;1871;1872;1873;1874;1875;1876;1877;1878;1879;1880;1881;1882;1883;1884;2150;2151;2152;2153;2154;2155;2591;2592;2593;2594;2704;2705;2706;2707;2708;2709;2710;2711;2712;2713;2714;2715;2716;2717;2718;2719;2720;2721;3548;3549;3550;3551;3552;3553;3554;3555;3556;3557;3558;3559;3560;3561;3967;3968;3969;3970;3971;3972;3973;3974;3975;3976;3977;3978;3979;3980;3981;3982;3983;3984;3985;3986;3987;3988…
P02786;G3V0E5;H7C3V5;F8WBE5	P02786;G3V0E5	41;39;8;2	41;39;8;2	41;39;8;2	Transferrin receptor protein 1;Transferrin receptor protein 1, serum form	TFRC	sp|P02786|TFR1_HUMAN Transferrin receptor protein 1 OS=Homo sapiens OX=9606 GN=TFRC PE=1 SV=2;tr|G3V0E5|G3V0E5_HUMAN Transferrin receptor protein 1 OS=Homo sapiens OX=9606 GN=TFRC PE=1 SV=1	4	41	41	41	2	41	2	41	2	41	51.6	51.6	51.6	84.87	760	760;679;118;81	1.68	57	59	10	3	0	323.31	3.4	51.6	3.0464e+09	1960400	3.0445e+09	39	50939000	26629	50913000	142	AAAEVAGQFVIK;ADIKEMGLSLQWLYSAR;AFTYINLDK;AFTYINLDKAVLGTSNFK;AVLGTSNFK;DENLALYVENQFR;DGFQPSR;DSAQNSVIIVDK;DSAQNSVIIVDKNGR;EAGSQKDENLALYVENQFR;EEPGEDFPAAR;EMGLSLQWLYSAR;GFVEPDHYVVVGAQR;HPVTGQFLYQDSNWASK;HVFWGSGSHTLPALLENLK;ILNIFGVIK;IQVKDSAQNSVIIVDK;KLSEKLDSTDFTGTIK;LAQMFSDMVLK;LAVDEEENADNNTK;LDSTDFTGTIK;LFGNMEGDCPSDWK;LLNENSYVPR;LSEKLDSTDFTGTIK;LTHDVELNLDYER;LTHDVELNLDYERYNSQLLSFVR;LTTDFGNAEK;LTTD…				482	4;83;173;174;620;818;846;1050;1051;1154;1220;1412;1976;2396;2428;2668;2763;3023;3178;3201;3257;3332;3580;3788;3861;3862;3886;3887;3890;3915;3965;3993;4899;4900;4977;5144;5393;5977;6062;6348;6717	True;True;True;True;True;True;True;True;True;True;True;True;True;True;True;True;True;True;True;True;True;True;True;True;True;True;True;True;True;True;True;True;True;True;True;True;True;True;True;True;True	4;86;185;186;669;879;908;1126;1127;1247;1318;1523;1524;2121;2562;2594;2850;2951;3219;3387;3388;3389;3413;3474;3551;3552;3812;4034;4110;4111;4135;4136;4140;4167;4222;4252;5287;5288;5370;5553;5816;6433;6434;6524;6833;7229	8;170;171;414;415;416;1388;1389;1764;1765;1766;1804;1805;2174;2175;2176;2177;2178;2179;2463;2464;2465;2466;2595;3033;3034;3035;3036;4242;4243;4244;4245;4246;5316;5317;5318;5319;5320;5402;5403;5404;5405;5878;5879;6053;6586;6587;6588;6589;6590;6591;7010;7011;7012;7013;7014;7095;7096;7097;7098;7209;7210;7351;7352;7353;7354;7355;7855;7856;7857;8286;8287;8288;8289;8420;8421;8422;8423;8424;8425;8426;84…
P09496;F8WF69;C9J8P9	P09496;F8WF69	5;5;2	5;5;2	5;5;2	Clathrin light chain A	CLTA	sp|P09496|CLCA_HUMAN Clathrin light chain A OS=Homo sapiens OX=9606 GN=CLTA PE=1 SV=1;tr|F8WF69|F8WF69_HUMAN Clathrin light chain OS=Homo sapiens OX=9606 GN=CLTA PE=1 SV=1	3	5	5	5	0	5	0	5	0	5	14.9	14.9	14.9	27.076	248	248;260;196	2.23	3	4	6		0	13.945	0	14.9	258400000	0	258400000	7	33287000	0	33287000	17	AIKELEEWYAR;ELEEWYAR;LEALDANSR;LQSEPESIR;WREEQMER				349	267;1340;3267;3746;6523	True;True;True;True;True	285;1446;3484;3990;7021	631;632;2869;2870;2871;7221;7222;7223;8195;8196;8197;14817;14818
O14828	O14828	9	9	9	Secretory carrier-associated membrane protein 3	SCAMP3	sp|O14828|SCAM3_HUMAN Secretory carrier-associated membrane protein 3 OS=Homo sapiens OX=9606 GN=SCAMP3 PE=1 SV=3	1	9	9	9	4	9	4	9	4	9	39.2	39.2	39.2	38.287	347	347	2.21	10	10	18		0	180.74	22.2	39.2	505500000	4888100	500610000	10	29860000	203540	29657000	47	AQQEFAAGVFSNPAVR;DGGNPFAEPSELDNPFQDPAVIQHRPSR;ELQHAALGGTATR;EPPPAYEPPAPAPLPPPSAPSLQPSR;ERELQHAALGGTATR;NYGSYSTQASAAAATAELLK;NYGSYSTQASAAAATAELLKK;QYATLDVYNPFETR;TAAANAAAGAAENAFR				428	470;848;1381;1450;1474;4461;4462;4815;5524	True;True;True;True;True;True;True;True;True	506;910;1490;1563;1587;4821;4822;5198;5951	1060;1061;1062;1807;1808;1809;1810;2945;2946;2947;2948;2949;2950;3099;3100;3101;3140;3141;9989;9990;9991;9992;9993;9994;9995;9996;9997;9998;10774;10775;10776;12539;12540;12541;12542;12543;12544;12545
O43760;K7ELD9;K7ENG9;K7ELS8;K7EJ35	O43760;K7ELD9;K7ENG9;K7ELS8	7;5;5;5;1	7;5;5;5;1	7;5;5;5;1	Synaptogyrin-2	SYNGR2	sp|O43760|SNG2_HUMAN Synaptogyrin-2 OS=Homo sapiens OX=9606 GN=SYNGR2 PE=1 SV=1;tr|K7ELD9|K7ELD9_HUMAN Synaptogyrin-2 OS=Homo sapiens OX=9606 GN=SYNGR2 PE=1 SV=1;tr|K7ENG9|K7ENG9_HUMAN Synaptogyrin-2 OS=Homo sapiens OX=9606 GN=SYNGR2 PE=1 SV=1;tr|K7ELS8|K7	5	7	7	7	3	7	3	7	3	7	21	21	21	24.81	224	224;65;113;135;168	2.81		3	13		0	16.147	12.5	21	198300000	9478500	188820000	7	27790000	1354100	26436000	18	AGGSFDLR;AGGSFDLRR;DVLVGADSVR;FLTQPQVVAR;MESGAYGAAK;QMYCVFNR;RFLTQPQVVAR				440	196;197;1111;1761;4033;4709;4854	True;True;True;True;True;True;True	208;209;1196;1893;4307;4308;5082;5083;5238	458;459;460;461;2338;2339;3788;3789;3790;8766;8767;8768;10510;10511;10845;10846
P62820;E7END7;A0A2R8YDI9;G3V196;A0A2R8YFB8;P59190	P62820;E7END7	12;11;1;1;1;1	12;11;1;1;1;1	7;7;0;0;0;0	Ras-related protein Rab-1A	RAB1A	sp|P62820|RAB1A_HUMAN Ras-related protein Rab-1A OS=Homo sapiens OX=9606 GN=RAB1A PE=1 SV=3;tr|E7END7|E7END7_HUMAN Ras-related protein Rab-1A OS=Homo sapiens OX=9606 GN=RAB1A PE=1 SV=1	6	12	12	7	4	12	4	12	0	7	64.9	64.9	42.4	22.677	205	205;173;44;237;246;212	3.06		2	29	4	0	110.69	26.3	64.9	497890000	10210000	487680000	15	24604000	680640	23923000	45	EFADSLGIPFLETSAK;FADDTYTESYISTIGVDFK;GAHGIIVVYDVTDQESFNNVK;LLLIGDSGVGK;LLVGNKCDLTTK;LLVGNKCDLTTKK;NATNVEQSFMTMAAEIK;QWLQEIDR;SSMNPEYDYLFK;TITSSYYR;VVDYTTAK;VVDYTTAKEFADSLGIPFLETSAK				689	1226;1602;1888;3571;3619;3620;4150;4812;5405;5695;6428;6429	True;True;True;True;True;True;True;True;True;True;True;True	1324;1723;2027;3803;3855;3856;4470;4471;4472;5195;5828;5829;6131;6914;6915	2601;2602;2603;3430;3431;3432;3433;3434;3435;3436;4081;7830;7831;7832;7833;7834;7835;7933;7934;7935;9054;9055;9056;9057;9058;9059;10771;12283;12284;12958;12959;12960;12961;14570;14571
P11717;A0A7I2V381;A0A7I2YQS7;S4R328;A0A7I2V657	P11717;A0A7I2V381	129;79;41;12;5	129;79;41;12;5	129;79;41;12;5	Cation-independent mannose-6-phosphate receptor	IGF2R	sp|P11717|MPRI_HUMAN Cation-independent mannose-6-phosphate receptor OS=Homo sapiens OX=9606 GN=IGF2R PE=1 SV=3;tr|A0A7I2V381|A0A7I2V381_HUMAN Cation-independent mannose-6-phosphate receptor OS=Homo sapiens OX=9606 GN=IGF2R PE=1 SV=1	5	129	129	129	2	129	2	129	2	129	60.9	60.9	60.9	274.37	2491	2491;1432;685;185;197	1.18	226	42	4		0	323.31	0.9	60.9	5.856e+09	404900	5.8556e+09	127	22230000	3188.2	22227000	361	ACPPGTAACLVR;AGFTAAYSEK;AKLWCSTTADYDR;ALSSLHGDDQDSEDEVLTIPEVK;ANKEVPCYVFDEELR;ATLITFLCDR;ATLITFLCDRDAGVGFPEYQEEDNSTYNFR;CDEDEDIGRPQVFSEVR;CPPETDDGVPCVFPFIFNGK;DGAGNSFDLSSLSR;DGGVCLLSGTK;DGSPCPSKSGLSYK;DHEWGFCR;DIDTLRDPGSQLR;DPGSQLR;DQGSFTEVVSISNLGMAK;EDLLCGATDGK;EDLLCGATDGKK;EEAGKLDFCDGHSPAVTITFVCPSER;EEAGKLDFCDGHSPAVTITFVCPSERR;EKEDLLCGATDGK;EKEDLLCGATDGKK;EKGNIQLSYSDGDDCGHGK;EKGNIQLSYSDGDDCGHGK…				529	67;192;290;375;408;563;564;682;727;840;851;860;867;875;1018;1033;1194;1195;1206;1207;1313;1314;1316;1317;1529;1564;1565;1636;1747;1840;1841;1853;1914;1918;1919;2020;2114;2125;2126;2224;2241;2292;2293;2300;2312;2398;2399;2536;2537;2583;2711;2820;2875;2961;3056;3057;3118;3127;3128;3229;3403;3605;3794;3825;3837;3894;3930;3931;3951;3967;3968;4148;4342;4343;4344;4421;4474;4496;4500;4501;4768;4849;4941…	True;True;True;True;True;True;True;True;True;True;True;True;True;True;True;True;True;True;True;True;True;True;True;True;True;True;True;True;True;True;True;True;True;True;True;True;True;True;True;True;True;True;True;True;True;True;True;True;True;True;True;True;True;True;True;True;True;True;True;True;True;True;True;True;True;True;True;True;True;True;True;True;True;True;True;True;True;True;True;True…	69;204;311;400;441;605;606;736;783;902;913;922;929;940;1091;1107;1108;1289;1290;1301;1302;1417;1418;1420;1421;1643;1681;1682;1759;1879;1978;1979;1992;2054;2058;2059;2165;2262;2263;2277;2278;2381;2399;2452;2453;2461;2473;2564;2565;2707;2708;2709;2757;2895;2896;3009;3066;3157;3257;3258;3322;3331;3332;3443;3625;3841;4040;4073;4085;4086;4144;4183;4184;4206;4225;4226;4466;4683;4684;4685;4776;4834;4857…	119;453;454;669;869;942;1264;1265;1266;1267;1519;1581;1582;1796;1813;1831;1846;1847;1866;1867;2120;2145;2146;2147;2148;2544;2545;2546;2561;2562;2563;2806;2807;2808;2809;2810;2811;2812;2813;2814;2816;2817;3253;3254;3343;3344;3345;3508;3509;3510;3766;3767;3999;4000;4023;4024;4025;4026;4127;4128;4133;4134;4439;4440;4441;4442;4443;4616;4617;4644;4645;4646;4647;4648;4649;4650;4651;4899;4931;4932;4933;…
Q9H2H9;F8VX04;F8VX12	Q9H2H9;F8VX04	12;12;2	12;12;2	12;12;2	Sodium-coupled neutral amino acid transporter 1	SLC38A1	sp|Q9H2H9|S38A1_HUMAN Sodium-coupled neutral amino acid symporter 1 OS=Homo sapiens OX=9606 GN=SLC38A1 PE=1 SV=1;tr|F8VX04|F8VX04_HUMAN Sodium-coupled neutral amino acid transporter 1 OS=Homo sapiens OX=9606 GN=SLC38A1 PE=1 SV=1	3	12	12	12	0	12	0	12	0	12	31.6	31.6	31.6	54.047	487	487;503;78	1.55	11	10	1		0	64.676	0	31.6	433170000	0	433170000	17	20289000	0	20289000	27	EETFSAWYVDGR;ETGCMVYEK;FVIFGATSLQNTGAMLSYLFIVKNELPSAIK;LGEQVFGTTGK;NELPSAIK;RSLTNSHLEK;SGLELTELQNMTVPEDDNISNDSNDFTEVENGQINSK;SSLFELAK;SSLFELAKK;TVYALPTIAFAFVCHPSVLPIYSELK;TVYALPTIAFAFVCHPSVLPIYSELKDR;YVTFNSK				341	1224;1519;1856;3371;4186;4931;5130;5400;5401;5928;5929;6782	True;True;True;True;True;True;True;True;True;True;True;True	1322;1633;1995;3593;4511;5323;5536;5537;5823;5824;6384;6385;7295	2599;3235;3236;4030;7412;7413;9130;9131;11018;11545;11546;12276;12277;12278;13576;13577;13578;13579;13580;13581;15388;15389
P20340;Q9NRW1;C9JU14;J3KR73;F5H3K7;F5GX61;C9JB90;C9J0I2	P20340;Q9NRW1	8;4;3;3;2;2;1;1	8;4;3;3;2;2;1;1	6;3;2;2;2;2;0;1	Ras-related protein Rab-6A;Ras-related protein Rab-6B	RAB6A;RAB6B	sp|P20340|RAB6A_HUMAN Ras-related protein Rab-6A OS=Homo sapiens OX=9606 GN=RAB6A PE=1 SV=3;sp|Q9NRW1|RAB6B_HUMAN Ras-related protein Rab-6B OS=Homo sapiens OX=9606 GN=RAB6B PE=1 SV=1	8	8	8	6	1	8	1	8	0	6	46.6	46.6	37	23.593	208	208;208;83;124;71;87;49;71	3		1	9	1	0	30.955	5.3	46.6	255620000	8261100	247360000	13	19627000	635470	18991000	13	DSTVAVVVYDITNVNSFQQTTK;ELNVMFIETSAK;GSDVIIMLVGNK;LQLWDTAGQER;LVFLGEQSVGK;QVSIEEGER;SLIPSYIR;STGGDFGNPLRK				556	1069;1374;2201;3732;3908;4799;5238;5442	True;True;True;True;True;True;True;True	1148;1483;2356;3974;4160;5182;5650;5867	2210;2938;4810;8164;8165;8166;8167;8512;10756;11860;12354
H0Y8D1;A6XGL3;CON__P07477;E7EQ64;P07477	H0Y8D1;A6XGL3;CON__P07477;E7EQ64;P07477	1;1;1;1;1	1;1;1;1;1	1;1;1;1;1	Trypsin-1;Alpha-trypsin chain 1;Alpha-trypsin chain 2	PRSS1	tr|H0Y8D1|H0Y8D1_HUMAN Serine protease 1 (Fragment) OS=Homo sapiens OX=9606 GN=PRSS1 PE=1 SV=1;tr|A6XGL3|A6XGL3_HUMAN Protease serine 1 OS=Homo sapiens OX=9606 GN=PRSS1 PE=1 SV=1;;tr|E7EQ64|E7EQ64_HUMAN Serine protease 1 OS=Homo sapiens OX=9606 GN=PRSS1 PE	5	1	1	1	1	1	1	1	1	1	7	7	7	15.421	142	142;237;247;261;247	2.36	4	2	2	3	1	-2	7	7	190560000	80084000	110470000	6	31760000	13347000	18412000	13	TLNNDIMLIK	+		+	195	5734	TRUE	6171;6172	13063;13064;13065;13066;13067;13068;13069;13070;13071;13072;13073
O15400	O15400	12	12	12	Syntaxin-7	STX7	sp|O15400|STX7_HUMAN Syntaxin-7 OS=Homo sapiens OX=9606 GN=STX7 PE=1 SV=4	1	12	12	12	0	12	0	12	0	12	64.4	64.4	64.4	29.815	261	261	2.7		6	14		0	200.87	0	64.4	178880000	0	178880000	11	14225000	0	14225000	22	DLGMMIHEQGDVIDSIEANVENAEVHVQQANQQLSR;DRLVAEFTTSLTNFQK;EFGSLPTTPSEQR;ITQCSVEIQR;LVAEFTTSLTNFQK;NLVSWESQTQPQVQVQDEEITEDDLR;QLEADIMDINEIFK;QQYTNQLAK;SYTPGVGGDPAQLAQR;TLNQLGTPQDSPELR;VSGSFPEDSSK;VSGSFPEDSSKER				434	946;1047;1228;2833;3896;4312;4654;4742;5523;5737;6361;6362	True;True;True;True;True;True;True;True;True;True;True;True	1014;1015;1123;1326;3022;4146;4645;5025;5026;5117;5950;6175;6846;6847	2009;2010;2171;2608;6214;6215;8483;8484;9507;10410;10411;10412;10599;12538;13077;13078;13079;13080;14445;14446
P62269;A0A0G2JQH2;Q5GGW2;J3JS69	P62269	13;4;4;3	13;4;4;3	13;4;4;3	40S ribosomal protein S18	RPS18	sp|P62269|RS18_HUMAN 40S ribosomal protein S18 OS=Homo sapiens OX=9606 GN=RPS18 PE=1 SV=3	4	13	13	13	1	13	1	13	1	13	59.9	59.9	59.9	17.718	152	152;33;34;82	3.41			17	12	0	68.844	5.9	59.9	164500000	0	164500000	9	14034000	0	14034000	33	ADIDLTK;ADIDLTKR;IAFAITAIK;IPDWFLNR;KADIDLTK;KIAFAITAIK;QYKIPDWFLNR;RAGELTEDEVER;SLVIPEKFQHILR;VITIMQNPR;VLNTNIDGR;YAHVVLR;YSQVLANGLDNK				681	81;82;2451;2729;2889;2966;4816;4824;5281;6158;6227;6556;6749	True;True;True;True;True;True;True;True;True;True;True;True;True	84;85;2619;2915;3080;3162;5199;5207;5696;6630;6631;6705;7054;7262	167;168;169;5441;5442;5996;5997;6313;6314;6495;6496;10777;10788;10789;10790;10791;11967;11968;11969;11970;14030;14031;14032;14165;14166;14167;14881;15330;15331
P62701;C9JEH7;Q8TD47;P22090	P62701	24;10;10;10	24;10;10;10	24;10;10;10	40S ribosomal protein S4, X isoform	RPS4X	sp|P62701|RS4X_HUMAN 40S ribosomal protein S4, X isoform OS=Homo sapiens OX=9606 GN=RPS4X PE=1 SV=2	4	24	24	24	1	24	1	24	1	24	69.6	69.6	69.6	29.597	263	263;262;263;263	2.83		7	34		0	111.59	4.9	69.6	332280000	415540	331860000	16	13510000	25971	13510000	42	DANGNSFATR;ECLPLIIFLR;ERHPGSFDVVHVK;FDTGNLCMVTGGANLGR;GIPHLVTHDAR;GNKPWISLPR;HPGSFDVVHVK;HWMLDKLTGVFAPR;IGVITNR;LKYALTGDEVK;LRECLPLIIFLR;LSNIFVIGK;LTGVFAPR;LTGVFAPRPSTGPHK;LTIAEER;TDITYPAGFMDVISIDK;TDITYPAGFMDVISIDKTGENFR;TIRYPDPLIK;VNDTIQIDLETGK;VNDTIQIDLETGKITDFIK;VRTDITYPAGFMDVISIDK;VRTDITYPAGFMDVISIDKTGENFR;YALTGDEVK;YALTGDEVKK				685	788;1187;1477;1644;2042;2127;2390;2436;2574;3496;3765;3817;3859;3860;3863;5574;5575;5685;6269;6270;6342;6343;6557;6558	True;True;True;True;True;True;True;True;True;True;True;True;True;True;True;True;True;True;True;True;True;True;True;True	847;1281;1590;1768;1769;2188;2279;2556;2603;2604;2747;3721;4009;4064;4108;4109;4112;6003;6004;6005;6120;6753;6754;6827;6828;7055;7056	1714;2527;2528;3144;3145;3146;3147;3521;3522;3523;3524;3525;4479;4480;4652;4653;5306;5416;5417;5658;7641;7642;8234;8342;8343;8418;8419;8427;12659;12660;12661;12662;12929;14268;14269;14270;14414;14415;14882;14883;14884
Q5JP53;P07437;Q5ST81;A6NNZ2;G3V2A3;CON__ENSEMBL:ENSBTAP00000025008;Q9H4B7;G3V5W4;G3V2R8;G3V3R4;G3V2N6	Q5JP53;P07437;Q5ST81	23;23;20;6;4;3;3;1;1;1;1	23;23;20;6;4;3;3;1;1;1;1	5;5;3;0;0;0;0;0;0;0;0	Tubulin beta chain	TUBB	tr|Q5JP53|Q5JP53_HUMAN Tubulin beta chain OS=Homo sapiens OX=9606 GN=TUBB PE=1 SV=1;sp|P07437|TBB5_HUMAN Tubulin beta chain OS=Homo sapiens OX=9606 GN=TUBB PE=1 SV=2;tr|Q5ST81|Q5ST81_HUMAN Tubulin beta chain OS=Homo sapiens OX=9606 GN=TUBB PE=1 SV=1	11	23	23	5	16	23	16	23	5	5	71.8	71.8	16.9	47.766	426	426;444;372;444;189;536;451;97;118;148;164	2.34	1	56	31		0	314.74	49.1	71.8	506190000	92837000	413360000	19	16567000	3128400	13438000	94	AILVDLEPGTMDSVR;ALTVPELTQQVFDAK;EVDEQMLNVQNK;FPGQLNADLR;FWEVISDEHGIDPTGTYHGDSDLQLDR;GHYTEGAELVDSVLDVVR;GHYTEGAELVDSVLDVVRK;IMNTFSVVPSPK;ISEQFTAMFR;ISVYYNEATGGK;KLAVNMVPFPR;LAVNMVPFPR;LHFFMPGFAPLTSR;LTTPTYGDLNHLVSATMSGVTTCLR;MAVTFIGNSTAIQELFK;MAVTFIGNSTAIQELFKR;NMMAACDPR;NSSYFVEWIPNNVK;RISEQFTAMFR;SGPFGQIFRPDNFVFGQSGAGNNWAK;TAVCDIPPR;VSDTVVEPYNATLSVHQLVENTDETYCIDNEALYDICFR;YLTVAAVFR				506	271;382;1551;1785;1867;2024;2025;2703;2772;2806;2993;3203;3411;3888;4010;4011;4316;4404;4876;5133;5559;6350;6691	True;True;True;True;True;True;True;True;True;True;True;True;True;True;True;True;True;True;True;True;True;True;True	289;290;407;1667;1668;1920;2006;2169;2170;2886;2887;2960;2961;2995;3189;3415;3416;3634;4137;4138;4273;4274;4275;4649;4759;5260;5540;5988;6835;7201	637;638;639;640;641;642;878;879;880;881;882;3310;3311;3312;3313;3314;3315;3316;3317;3318;3830;3831;3832;3833;4046;4047;4048;4049;4447;4448;4449;4450;4451;4452;4453;5946;5947;5948;5949;5950;6082;6083;6084;6085;6167;6168;6169;6170;6171;6541;7101;7102;7103;7104;7105;7491;7492;7493;7494;8466;8467;8468;8469;8691;8692;8693;8694;8695;8696;8697;8698;8699;8700;8701;9514;9775;9776;9777;10880;11552;11553;11…
P51148;K7ENY4;K7ERI8;K7ERQ8;F8VVK3;F8VWU4;F8VVZ0;K7EIP6;F8VSF8	P51148;K7ENY4;K7ERI8;K7ERQ8	10;6;5;5;4;2;2;1;1	10;6;5;5;4;2;2;1;1	8;4;3;3;2;1;0;1;1	Ras-related protein Rab-5C	RAB5C	sp|P51148|RAB5C_HUMAN Ras-related protein Rab-5C OS=Homo sapiens OX=9606 GN=RAB5C PE=1 SV=2;tr|K7ENY4|K7ENY4_HUMAN Ras-related protein Rab-5C (Fragment) OS=Homo sapiens OX=9606 GN=RAB5C PE=1 SV=1;tr|K7ERI8|K7ERI8_HUMAN Ras-related protein Rab-5C OS=Homo sa	9	10	10	8	1	10	1	10	1	8	67.1	67.1	57.4	23.482	216	216;150;161;282;124;91;100;27;74	3.13		2	16	5	0	110	5.6	67.1	177770000	0	177770000	11	12729000	0	12729000	24	AVEFQEAQAYADDNSLLFMETSAK;FEIWDTAGQER;GAQAAIVVYDITNTDTFAR;GQFHEYQESTIGAAFLTQTVCLDDTTVK;GVDLQENNPASR;NEPQNATGAPGR;QASPNIVIALAGNK;RAVEFQEAQAYADDNSLLFMETSAK;TAMNVNEIFMAIAK;YHSLAPMYYR				632	600;1657;1904;2166;2249;4188;4542;4833;5548;6637	True;True;True;True;True;True;True;True;True;True	646;647;1782;2044;2318;2407;4513;4904;5216;5976;5977;7141;7142	1344;1345;1346;1347;3546;4112;4113;4114;4713;4714;4715;4954;4955;4956;9134;10153;10154;10805;12622;12623;15094;15095;15096
Q96QD8;F8VUY8;F8VQW8	Q96QD8	7;3;1	7;3;1	7;3;1	Sodium-coupled neutral amino acid transporter 2	SLC38A2	sp|Q96QD8|S38A2_HUMAN Sodium-coupled neutral amino acid symporter 2 OS=Homo sapiens OX=9606 GN=SLC38A2 PE=1 SV=2	3	7	7	7	0	7	0	7	0	7	22.3	22.3	22.3	56.025	506	506;88;344	1.5	15	15			0	241.89	0	22.3	697200000	0	697200000	12	10604000	0	10604000	37	FSISPDEDSSSYSSNSDFNYSYPTK;LAASGSITMQNIGAMSSYLFIVK;SHYADVDPENQNFLLESNLGK;SHYADVDPENQNFLLESNLGKK;SSVTHLLCASK;TANEGGSLLYEQLGYK;YELPLVIQALTNIEDK				869	1822;3137;5153;5154;5427;5549;6597	True;True;True;True;True;True;True	1959;3341;3342;3343;5562;5563;5852;5978;7098	3895;3896;3897;3898;6858;6859;6860;6861;6862;6863;11588;11589;11590;11591;11592;11593;11594;11595;12314;12315;12316;12317;12624;12625;12626;12627;14997;14998;14999;15000
P62979;A0A2R8Y422;P0CG48;F5H265;Q96C32;J3QKN0;F5GXK7;F5H747;F5H388;B4DV12;F5H2Z3;F5GYU3;F5H6Q2;J3QTR3;J3QS39;P62987;P0CG47;M0R2S1;M0R1M6;M0R1V7;F5GZ39;J3QSA3	P62979;A0A2R8Y422;P0CG48;F5H265;Q96C32;J3QKN0;F5GXK7;F5H747;F5H388;B4DV12;F5H2Z3;F5GYU3;F5H6Q2;J3QTR3;J3QS39;P62987;P0CG47	5;4;3;3;3;3;3;3;3;3;3;3;3;3;3;3;3;2;2;2;1;1	5;4;3;3;3;3;3;3;3;3;3;3;3;3;3;3;3;2;2;2;1;1	5;4;3;3;3;3;3;3;3;3;3;3;3;3;3;3;3;2;2;2;1;1	Ubiquitin-40S ribosomal protein S27a;Ubiquitin;40S ribosomal protein S27a;Polyubiquitin-C;Ubiquitin;Ubiquitin-60S ribosomal protein L40;Ubiquitin;60S ribosomal protein L40;Polyubiquitin-B;Ubiquitin	RPS27A;UBC;UBB;UBA52	sp|P62979|RS27A_HUMAN Ubiquitin-40S ribosomal protein S27a OS=Homo sapiens OX=9606 GN=RPS27A PE=1 SV=2;tr|A0A2R8Y422|A0A2R8Y422_HUMAN Ubiquitin-40S ribosomal protein S27a OS=Homo sapiens OX=9606 GN=RPS27AP5 PE=1 SV=1;sp|P0CG48|UBC_HUMAN Polyubiquitin-C OS=	22	5	5	5	2	5	2	5	2	5	42.3	42.3	42.3	17.965	156	156;156;685;149;305;206;169;160;155;153;136;134;122;106;93;128;229;138;114;63;61;43	2.5	6	5	5	6	0	48.113	16	42.3	85315000	8245400	77069000	6	11574000	1374200	10200000	23	CCLTYCFNKPEDK;ECPSDECGAGVFMASHFDR;ESTLHLVLR;TITLEVEPSDTIENVK;TLSDYNIQK				700	679;1188;1511;5693;5742	True;True;True;True;True	733;1282;1283;1625;6129;6182	1514;1515;2529;2530;2531;3210;3211;3212;3213;3214;3215;3216;12949;12950;12951;12952;12953;12954;12955;12956;13096;13097
P63010;A0A087X253;A0A087WU93;A0A087WZQ6;A0A087WYD1;K7ERB2;K7EN71;K7EJ01;K7EJX1;A0A087WXS3;K7EKZ5	P63010;A0A087X253;A0A087WU93;A0A087WZQ6;A0A087WYD1	64;55;46;46;37;17;13;9;6;2;2	34;34;19;19;19;4;4;4;3;1;1	34;34;19;19;19;4;4;4;3;1;1	AP-2 complex subunit beta	AP2B1	sp|P63010|AP2B1_HUMAN AP-2 complex subunit beta OS=Homo sapiens OX=9606 GN=AP2B1 PE=1 SV=1;tr|A0A087X253|A0A087X253_HUMAN AP complex subunit beta OS=Homo sapiens OX=9606 GN=AP2B1 PE=1 SV=1;tr|A0A087WU93|A0A087WU93_HUMAN AP-2 complex subunit beta (Fragment)	11	64	34	34	0	64	0	34	0	34	67	46.1	46.1	104.55	937	937;913;663;677;639;151;132;164;80;49;63	1.53	43	49			0	323.31	0	67	794110000	0	794110000	44	10049000	0	10049000	101	AAMIWIVGEYAER;ALQHMTDFAIQFNK;APEVSQYIYQVYDSILK;APEVSQYIYQVYDSILKN;AVWLPAVK;CAIKVEQSAER;CLKDEDPYVR;CLKDEDPYVRK;CRAPEVSQYIYQVYDSILKN;CVSTLLDLIQTK;DCEDPNPLIR;DDREAQSICER;DEDPYVR;DIPNENELQFQIK;DLIADSNPMVVANAVAALSEISESHPNSNLLDLNPQNINK;DSDYYNMLLK;DSDYYNMLLKK;DVSSLFPDVVNCMQTDNLELK;DVSSLFPDVVNCMQTDNLELKK;ECHLNADTVSSK;EYATEVDVDFVR;EYATEVDVDFVRK;FLELLPK;GLEISGTFTHR;IQPGNPNYTLSLK;ITEYLCEPLR;ITEYLCEPLRK;KCLK…				702	36;364;425;426;648;677;713;714;735;752;798;811;814;895;951;1055;1056;1120;1121;1184;1586;1587;1731;2076;2756;2818;2819;2901;2948;2991;3030;3050;3100;3124;3172;3185;3186;3187;3294;3410;3607;3610;3734;3735;3799;3869;3966;4030;4242;4394;4428;4613;4784;4905;4910;5363;5755;6021;6022;6294;6600;6702;6703;6724	False;True;True;True;True;False;False;False;True;False;False;False;False;True;True;True;True;True;True;True;False;False;True;True;True;False;False;False;False;True;False;True;True;True;True;False;False;False;False;True;True;True;True;True;False;True;False;False;False;True;False;True;True;False;True;True;False;False;False;True;True;False;False;True	37;38;387;388;458;459;700;731;768;769;791;808;857;872;875;960;1020;1131;1132;1133;1134;1207;1208;1209;1210;1278;1705;1706;1861;2222;2943;3007;3008;3094;3144;3187;3227;3228;3251;3302;3328;3380;3396;3397;3398;3511;3512;3632;3633;3843;3846;3976;3977;4045;4118;4223;4224;4302;4303;4571;4746;4747;4748;4784;4785;4982;4983;4984;5161;5294;5295;5300;5783;6195;6481;6482;6779;7101;7214;7215;7237	64;65;66;67;68;69;70;71;72;73;74;844;845;846;847;848;849;972;973;974;975;976;977;1448;1510;1511;1512;1560;1561;1562;1563;1593;1594;1619;1620;1621;1731;1732;1753;1757;1918;1919;2016;2183;2184;2185;2186;2187;2188;2189;2365;2366;2367;2368;2369;2370;2371;2372;2373;2524;3379;3380;3381;3382;3383;3384;3385;3386;3387;3689;3690;4538;4539;4540;4541;6038;6039;6186;6187;6188;6189;6190;6191;6192;6332;6333;645…
Q9UEU0;H0YJL5;H0YJJ5;J3KMW2;G3V5I2	Q9UEU0	11;4;4;2;2	11;4;4;2;2	11;4;4;2;2	Vesicle transport through interaction with t-SNAREs homolog 1B	VTI1B	sp|Q9UEU0|VTI1B_HUMAN Vesicle transport through interaction with t-SNAREs homolog 1B OS=Homo sapiens OX=9606 GN=VTI1B PE=1 SV=3	5	11	11	11	0	11	0	11	0	11	52.6	52.6	52.6	26.688	232	232;103;128;44;59	2.79		5	19		0	323.31	0	52.6	170850000	0	170850000	12	10048000	0	10048000	25	AMLLQGTESLNR;ASSAASSEHFEK;DFDEKQQEANETLAEMEEELR;GLHEDLQGVPER;IATETDQIGSEIIEELGEQR;IATETDQIGSEIIEELGEQRDQLER;LLGTAGTEEK;LVNTSENLSK;QQEANETLAEMEEELR;YAPLSFR;YGIYAVENEHMNR				916	400;527;824;2094;2467;2468;3551;3939;4734;6560;6627	True;True;True;True;True;True;True;True;True;True;True	430;431;565;885;886;2241;2635;2636;3781;4194;5108;5109;7058;7129;7130	927;928;929;1187;1188;1777;1778;4580;4581;5464;5465;5466;5467;7785;8570;8571;10584;10585;14887;14888;15059;15060;15061;15062
Q15907;H3BMH2;H3BSC1;P62491;B4DQU5;M0R2D0;P57735	Q15907;H3BMH2;H3BSC1;P62491	12;11;11;11;4;1;1	12;11;11;11;4;1;1	12;11;11;11;4;1;1	Ras-related protein Rab-11B;Ras-related protein Rab-11A	RAB11B;RAB11A	sp|Q15907|RB11B_HUMAN Ras-related protein Rab-11B OS=Homo sapiens OX=9606 GN=RAB11B PE=1 SV=4;tr|H3BMH2|H3BMH2_HUMAN Ras-related protein Rab-11A (Fragment) OS=Homo sapiens OX=9606 GN=RAB11A PE=4 SV=1;tr|H3BSC1|H3BSC1_HUMAN Ras-related protein Rab-11A OS=Ho	7	12	12	12	4	12	4	12	4	12	55.5	55.5	55.5	24.488	218	218;155;198;216;146;60;213	2.86		3	18		0	76.732	19.3	55.5	160710000	2747400	157960000	15	9952800	183160	9769600	21	AITSAYYR;AQIWDTAGQER;DDEYDYLFK;DHADSNIVIMLVGNK;FTRNEFNLESK;GAVGALLVYDIAK;GTRDDEYDYLFK;HLTYENVER;NEFNLESK;NNLSFIETSALDSTNVEEAFK;STIGVEFATR;VVLIGDSGVGK				766	281;462;807;865;1852;1913;2242;2370;4179;4334;5446;6443	True;True;True;True;True;True;True;True;True;True;True;True	301;497;868;927;1991;2053;2400;2533;4504;4674;5871;6931	654;1049;1748;1844;4021;4022;4126;4935;4936;4937;5237;5238;5239;9120;9606;9607;12360;12361;12362;14613;14614
P56377;A0A5F9ZHW1;F6SFB5	P56377;A0A5F9ZHW1;F6SFB5	11;10;6	8;7;3	2;1;1	AP-1 complex subunit sigma-2	AP1S2	sp|P56377|AP1S2_HUMAN AP-1 complex subunit sigma-2 OS=Homo sapiens OX=9606 GN=AP1S2 PE=1 SV=1;tr|A0A5F9ZHW1|A0A5F9ZHW1_HUMAN AP complex subunit sigma OS=Homo sapiens OX=9606 GN=AP1S2 PE=1 SV=1;tr|F6SFB5|F6SFB5_HUMAN AP complex subunit sigma OS=Homo sapiens	3	11	8	2	0	11	0	8	0	2	66.9	47.1	15.9	18.615	157	157;160;116	3.37		1	10	8	0	91.591	0	66.9	135970000	0	135970000	10	9753000	0	9753000	20	AIEQADLLQEEAETPR;AYFILDEFLLGGEVQETSK;AYFILDEFLLGGEVQETSKK;ELVQTVLAR;MCSFLEWR;MQFMLLFSR;SVLEEIGLT;WYVPLSDKEK;WYVPLSDKEKK;YFGSVCELDIIFNFEK;YVELLDK				650	246;663;664;1405;4012;4099;5484;6552;6553;6611;6775	True;True;True;True;False;True;True;True;True;False;False	262;715;716;1515;4276;4277;4404;4405;4406;5910;7050;7051;7112;7288	583;584;585;586;1475;1476;1477;1478;1479;3021;3022;3023;8702;8703;8704;8705;8706;8883;8884;8885;12456;14875;14876;14877;15029;15030;15378;15379
P20338;A0A087WYT5	P20338;A0A087WYT5	16;8	16;8	14;7	Ras-related protein Rab-4A	RAB4A	sp|P20338|RAB4A_HUMAN Ras-related protein Rab-4A OS=Homo sapiens OX=9606 GN=RAB4A PE=1 SV=3;tr|A0A087WYT5|A0A087WYT5_HUMAN Ras-related protein Rab-4A OS=Homo sapiens OX=9606 GN=RAB4A PE=1 SV=1	2	16	16	14	0	16	0	16	0	14	77.1	77.1	70.6	24.389	218	218;113	3.04			25	1	0	216.58	0	77.1	224550000	0	224550000	14	9468000	0	9468000	27	DLDADREVTFLEASR;ETYNALTNWLTDAR;EVTFLEASR;FAQENELMFLETSALTGENVEEAFVQCAR;FKDDSNHTIGVEFGSK;FLVIGNAGTGK;GAAGALLVYDITSR;IESGELDPER;ILNKIESGELDPER;KFKDDSNHTIGVEFGSK;KILNKIESGELDPER;MGSGIQYGDAALR;MLASQNIVIILCGNKK;SCLLHQFIEK;SCLLHQFIEKK;SQTAMSETYDFLFK				554	927;1533;1576;1613;1714;1763;1878;2524;2669;2935;2976;4048;4072;5014;5015;5369	True;True;True;True;True;True;True;True;True;True;True;True;True;True;True;True	995;1648;1695;1736;1844;1895;2017;2695;2851;3130;3172;4329;4364;4365;5408;5409;5791;5792	1979;1980;3263;3264;3366;3454;3455;3665;3666;3793;4066;4067;4068;5570;5880;6430;6516;6517;8795;8836;8837;11200;11201;11202;12175;12176
E9PSB3	E9PSB3	1	1	1		EIF3M	tr|E9PSB3|E9PSB3_HUMAN Eukaryotic translation initiation factor 3 subunit M OS=Homo sapiens OX=9606 GN=EIF3M PE=4 SV=1	1	1	1	1	1	1	1	1	1	1	53.3	53.3	53.3	3.6432	30	30	1.75	2	1	1		0.0047393	1.7886	53.3	53.3	9416300	0	9416300	1	9416300	0	9416300	4	SVPAFIDISEEDQELR				323	5494	TRUE	5920	12475;12476;12477;12478
P62851	P62851	7	7	7	40S ribosomal protein S25	RPS25	sp|P62851|RS25_HUMAN 40S ribosomal protein S25 OS=Homo sapiens OX=9606 GN=RPS25 PE=1 SV=1	1	7	7	7	0	7	0	7	0	7	35.2	35.2	35.2	13.742	125	125	3		1	8	1	0	28.59	0	35.2	48612000	0	48612000	5	8632800	0	8632800	10	AALQELLSK;AQVIYTR;DKLNNLVLFDK;DKLNNLVLFDKATYDK;LITPAVVSER;LNNLVLFDK;VRDKLNNLVLFDK				692	33;480;909;910;3474;3660;6340	True;True;True;True;True;True;True	34;518;975;976;3699;3898;6825	58;59;60;1081;1952;1953;1954;7610;8043;14412
P62249;M0R210;M0R3H0;M0R1M5;M0QX76;Q6IPX4	P62249;M0R210;M0R3H0;M0R1M5	11;10;8;6;5;5	11;10;8;6;5;5	11;10;8;6;5;5	40S ribosomal protein S16	RPS16	sp|P62249|RS16_HUMAN 40S ribosomal protein S16 OS=Homo sapiens OX=9606 GN=RPS16 PE=1 SV=2;tr|M0R210|M0R210_HUMAN 40S ribosomal protein S16 OS=Homo sapiens OX=9606 GN=RPS16 PE=1 SV=1;tr|M0R3H0|M0R3H0_HUMAN 40S ribosomal protein S16 OS=Homo sapiens OX=9606 G	6	11	11	11	5	11	5	11	5	11	57.5	57.5	57.5	16.445	146	146;129;100;85;50;152	3.33			18	9	0	33.688	32.9	57.5	123640000	5722100	117920000	11	8983400	421090	8562300	28	ALVAYYQK;DILIQYDR;EIKDILIQYDR;FAGVDIR;GGGHVAQIYAIR;GPLQSVQVFGR;LLEPVLLLGK;PSKGPLQSVQVFGR;TLLVADPR;VKGGGHVAQIYAIR;VNGRPLEMIEPR				678	383;890;1288;1610;1988;2145;3535;4508;5731;6176;6277	True;True;True;True;True;True;True;True;True;True;True	408;955;1390;1733;2133;2297;3765;4870;6167;6651;6761	883;884;1905;1906;2738;2739;2740;3449;3450;3451;4312;4313;4314;4315;4316;4674;4675;4676;7756;7757;7758;7759;10111;10112;13057;14061;14280
P60953;Q5JYX0;A0A8Q3WLC5;A0A590UJK8;A0A8Q3SI43;A0A494C1M1;A0A494BZX6;A0A3B3IRV0;A0A8Q3WKT2;F8WET9;B1AH79;G3V4H1;G3V476;P17081;Q9H4E5	P60953;Q5JYX0;A0A8Q3WLC5;A0A590UJK8;A0A8Q3SI43;A0A494C1M1;A0A494BZX6	10;8;8;8;8;5;5;2;2;1;1;1;1;1;1	10;8;8;8;8;5;5;2;2;1;1;1;1;1;1	9;7;7;7;7;4;4;1;1;0;0;0;0;0;0	Cell division control protein 42 homolog	CDC42	sp|P60953|CDC42_HUMAN Cell division control protein 42 homolog OS=Homo sapiens OX=9606 GN=CDC42 PE=1 SV=2;tr|Q5JYX0|Q5JYX0_HUMAN Cell division control protein 42 homolog (Fragment) OS=Homo sapiens OX=9606 GN=CDC42 PE=1 SV=1;tr|A0A8Q3WLC5|A0A8Q3WLC5_HUMAN C	15	10	10	9	3	10	3	10	3	9	58.1	58.1	52.4	21.258	191	191;136;155;166;175;115;156;41;45;50;86;153;178;205;214	3.17		2	16	6	0	66.361	20.9	58.1	126440000	2964700	123480000	9	8860900	302340	8558500	32	CVVVGDGAVGK;DDPSTIEK;LRPLSYPQTDVFLVCFSVVSPSSFENVK;LRPLSYPQTDVFLVCFSVVSPSSFENVKEK;NVFDEAILAALEPPEPK;TCLLISYTTNK;TPFLLVGTQIDLR;TPFLLVGTQIDLRDDPSTIEK;WVPEITHHCPK;YVECSALTQK				655	754;810;3773;3774;4429;5565;5792;5793;6540;6774	True;True;True;True;True;True;True;True;True;True	810;871;4019;4020;4786;5994;6236;6237;7038;7287	1623;1624;1752;8248;8249;8250;9837;9838;9839;9840;12649;13251;13252;13253;13254;13255;13256;14849;14850;14851;15374;15375;15376;15377
E5RI99;P62888;A0A0B4J213;E5RJH3;A0A0C4DH44	E5RI99;P62888	6;6;2;2;2	6;6;2;2;2	6;6;2;2;2	60S ribosomal protein L30	RPL30	tr|E5RI99|E5RI99_HUMAN 60S ribosomal protein L30 (Fragment) OS=Homo sapiens OX=9606 GN=RPL30 PE=1 SV=1;sp|P62888|RL30_HUMAN 60S ribosomal protein L30 OS=Homo sapiens OX=9606 GN=RPL30 PE=1 SV=2	5	6	6	6	0	6	0	6	0	6	58.8	58.8	58.8	12.656	114	114;115;51;56;96	3.38			8	5	0	54.566	0	58.8	60431000	0	60431000	6	8438300	0	8438300	13	KSEIEYYAMLAK;LVILANNCPALR;LVILANNCPALRK;SLESINSR;TGVHHYSGNNIELGTACGK;VCTLAIIDPGDSDIIR				291	3076;3918;3919;5227;5649;6003	True;True;True;True;True;True	3278;4170;4171;5639;6084;6460	6716;6717;8526;8527;8528;11839;11840;12807;12808;13706;13707;13708;13709
Q96PC3;B8ZZZ1;F8W8K9;G5E966	Q96PC3;B8ZZZ1;F8W8K9;G5E966	8;6;5;5	7;5;5;5	7;5;5;5	AP-1 complex subunit sigma-3	AP1S3	sp|Q96PC3|AP1S3_HUMAN AP-1 complex subunit sigma-3 OS=Homo sapiens OX=9606 GN=AP1S3 PE=1 SV=1;tr|B8ZZZ1|B8ZZZ1_HUMAN AP complex subunit sigma OS=Homo sapiens OX=9606 GN=AP1S3 PE=1 SV=1;tr|F8W8K9|F8W8K9_HUMAN AP-1 complex subunit sigma-3 OS=Homo sapiens OX=	4	8	7	7	0	8	0	7	0	7	42.2	37.7	37.7	18.28	154	154;137;63;81	3.16	1	1	11	6	0	17.555	0	42.2	109290000	0	109290000	9	8430400	0	8430400	22	AYFILDEFIIGGEIQETSK;AYFILDEFIIGGEIQETSKK;EIVQIILSR;MIHFILLFSR;TSSFVDWK;WYITLPDKER;WYITLPDKERK;YVELLDK				866	661;662;1307;4058;5854;6545;6546;6775	True;True;True;True;True;True;True;False	713;714;1411;4343;4344;6303;7043;7044;7288	1468;1469;1470;1471;1472;1473;1474;2791;2792;2793;2794;8812;8813;13421;13422;14860;14861;14862;14863;15378;15379
A0A7I2V659;A0A087WVQ9;Q5VTE0;P68104;A0A7I2V3H3;A0A7I2V5N4;A0A087WV01;A0A2U3TZH3;Q05639;A0A2R8Y488;Q5JR01;A0A2R8Y660;A6PW80;A0A6Q8PFK6;A0A2R8YDN5	A0A7I2V659;A0A087WVQ9;Q5VTE0;P68104;A0A7I2V3H3;A0A7I2V5N4;A0A087WV01;A0A2U3TZH3;Q05639	13;13;13;13;12;12;10;7;7;5;4;4;3;2;2	13;13;13;13;12;12;10;7;7;5;4;4;3;2;2	13;13;13;13;12;12;10;7;7;5;4;4;3;2;2	Putative elongation factor 1-alpha-like 3;Elongation factor 1-alpha 1;Elongation factor 1-alpha;Elongation factor 1-alpha 2	EEF1A1;EEF1A1P5;EEF1A2	tr|A0A7I2V659|A0A7I2V659_HUMAN Elongation factor 1-alpha OS=Homo sapiens OX=9606 GN=EEF1A1 PE=1 SV=1;tr|A0A087WVQ9|A0A087WVQ9_HUMAN Elongation factor 1-alpha OS=Homo sapiens OX=9606 GN=EEF1A1 PE=1 SV=2;sp|Q5VTE0|EF1A3_HUMAN Putative elongation factor 1-alp	15	13	13	13	11	13	11	13	11	13	47.5	47.5	47.5	49.824	459	459;459;462;462;376;433;426;496;463;173;145;152;106;59;106	2.3	11	33	22	5	0	114.71	38.6	47.5	593440000	196110000	397330000	21	12378000	3998100	8379900	77	DGNASGTTLLEALDCILPPTRPTDK;DGNASGTTLLEALDCILPPTRPTDKPLR;EHALLAYTLGVK;IGGIGTVPVGR;KIGYNPDTVAFVPISGWNGDNMLEPSANMPWFK;LPLQDVYK;NMITGTSQADCAVLIVAAGVGEFEAGISK;QLIVGVNK;SGDAAIVDMVPGKPMCVESFSDYPPLGR;STTTGHLIYK;THINIVVIGHVDSGK;VETGVLKPGMVVTFAPVNVTTEVK;YYVTIIDAPGHR				14	855;856;1261;2556;2974;3693;4315;4669;5108;5463;5656;6059;6804	True;True;True;True;True;True;True;True;True;True;True;True;True	917;918;1361;2729;3170;3934;4648;5041;5510;5511;5889;6091;6520;6521;7317	1818;1819;1820;1821;1822;1823;1824;1825;1826;2667;2668;2669;2670;2671;2672;2673;2674;2675;2676;5621;5622;5623;5624;5625;5626;5627;6514;8091;9510;9511;9512;9513;10437;10438;10439;10440;11446;11447;11448;11449;12405;12406;12407;12408;12409;12410;12411;12412;12818;12819;12820;12821;12822;12823;12824;13823;13824;13825;13826;13827;13828;13829;15419;15420;15421;15422;15423;15424;15425;15426;15427
P0DP09;A0A0B4J2D9	P0DP09;A0A0B4J2D9	1;1	1;1	1;1		IGKV1D-13	sp|P0DP09|KV113_HUMAN Immunoglobulin kappa variable 1-13 OS=Homo sapiens OX=9606 GN=IGKV1-13 PE=3 SV=1;sp|A0A0B4J2D9|KVD13_HUMAN Immunoglobulin kappa variable 1D-13 OS=Homo sapiens OX=9606 GN=IGKV1D-13 PE=3 SV=1	2	1	1	1	1	1	1	1	1	1	13.7	13.7	13.7	12.569	117	117;117	2.77		3	10		0	10.11	13.7	13.7	78423000	41735000	36688000	4	16857000	8602200	8254700	14	LLIYDASSLESGVPSR				49	3560	TRUE	3791	7805;7806;7807;7808;7809;7810;7811;7812;7813;7814;7815;7816;7817
C9JYN0	C9JYN0	6	6	2		SYPL1	tr|C9JYN0|C9JYN0_HUMAN Synaptophysin-like protein 1 OS=Homo sapiens OX=9606 GN=SYPL1 PE=1 SV=1	1	6	6	2	1	6	1	6	0	2	29	29	8	24.784	224	224	2.22	5	8	10		0	29.365	4.9	29	110680000	1349200	109330000	10	8359800	134920	8224800	27	IATGHNIIDELPPCK;IATGHNIIDELPPCKK;LNEASFQPPPGVNICDVNWK;SGFQINLNPLK;SGFQINLNPLKEPLGFIK;TVTATFGYPFR				243	2469;2470;3647;5113;5114;5925	True;True;True;True;True;True	2637;2638;3885;5516;5517;5518;5519;6381	5468;5469;5470;5471;5472;8024;11459;11460;11461;11462;11463;11464;11465;11466;11467;11468;11469;11470;11471;13567;13568;13569;13570
F5H5D3;Q9BQE3;F8VVB9;F8VQQ4;F8VS66;F8VRZ4;F8VX09;F8VWV9;C9JDS9;A6NHL2;F8VRK0;A0A7P0Z4A1;F8W0F6	F5H5D3;Q9BQE3;F8VVB9	20;20;10;8;6;5;4;4;4;3;2;2;2	20;20;10;8;6;5;4;4;4;3;2;2;2	1;1;0;0;0;0;0;0;0;0;0;0;0	Tubulin alpha-1C chain	TUBA1C;TUBA1B	tr|F5H5D3|F5H5D3_HUMAN Tubulin alpha chain OS=Homo sapiens OX=9606 GN=TUBA1C PE=1 SV=1;sp|Q9BQE3|TBA1C_HUMAN Tubulin alpha-1C chain OS=Homo sapiens OX=9606 GN=TUBA1C PE=1 SV=1;tr|F8VVB9|F8VVB9_HUMAN Tubulin alpha-1B chain (Fragment) OS=Homo sapiens OX=9606	13	20	20	1	14	20	14	20	0	1	57.6	57.6	3.3	57.73	519	519;449;246;219;130;112;75;81;156;446;49;188;231	2.3	5	48	28	1	0	212.52	41.2	57.6	532240000	139780000	392460000	26	10512000	2531400	7980200	92	AFVHWYVGEGMEEGEFSEAR;AVCMLSNTTAVAEAWAR;AVFVDLEPTVIDEVR;DVNAAIATIK;ECISIHVGQAGVQIGNACWELYCLEHGIQPDGQMPSDK;EIIDLVLDR;FDGALNVDLTEFQTNLVPYPR;FDLMYAK;IHFPLATYAPVISAEK;KLADQCTGLQGFLVFHSFGGGTGSGFTSLLMER;LADQCTGLQGFLVFHSFGGGTGSGFTSLLMER;LDHKFDLMYAK;LISQIVSSITASLR;NLDIERPTYTNLNR;QLFHPEQLITGK;QLFHPEQLITGKEDAANNYAR;TIGGGDDSFNTFFSETGAGK;TIQFVDWCPTGFK;VGINYQPPTVVPGGDLAK;YMACCLLYR				335	176;590;610;1112;1185;1287;1634;1638;2582;2988;3141;3236;3468;4272;4662;4663;5676;5683;6102;6698	True;True;True;True;True;True;True;True;True;True;True;True;True;True;True;True;True;True;True;True	188;634;658;1197;1279;1389;1757;1761;2756;3184;3347;3348;3450;3693;4601;5034;5035;6111;6118;6569;7208;7209	418;419;420;1319;1320;1372;1373;1374;2340;2341;2525;2731;2732;2733;2734;2735;2736;2737;3498;3499;3500;3501;3502;3503;3504;3505;3512;5682;5683;5684;5685;5686;6531;6868;6869;6870;6871;6872;7157;7590;7591;7592;7593;7594;7595;7596;7597;7598;7599;9386;9387;9388;9389;9390;9391;9392;9393;10422;10423;10424;10425;10426;10427;10428;10429;10430;12908;12909;12910;12911;12912;12913;12923;12924;12925;12926;139…
P62280;M0QZC5;M0R1H5;M0R1H6	P62280;M0QZC5	15;13;6;5	15;13;6;5	15;13;6;5	40S ribosomal protein S11	RPS11	sp|P62280|RS11_HUMAN 40S ribosomal protein S11 OS=Homo sapiens OX=9606 GN=RPS11 PE=1 SV=3;tr|M0QZC5|M0QZC5_HUMAN 40S ribosomal protein S11 OS=Homo sapiens OX=9606 GN=RPS11 PE=1 SV=1	4	15	15	15	0	15	0	15	0	15	61.4	61.4	61.4	18.431	158	158;118;79;88	3			18		0	56.208	0	61.4	101210000	0	101210000	10	7846800	0	7846800	18	ADIQTER;CPFTGNVSIR;DVQIGDIVTVGECR;DVQIGDIVTVGECRPLSK;DYLHYIR;EAIEGTYIDK;EAIEGTYIDKK;HKNMSVHLSPCFR;ILSGVVTK;NMSVHLSPCFR;QPTIFQNK;RDYLHYIR;RVLLGETGK;VLLGETGK;VLLGETGKEKLPR				683	85;726;1116;1117;1131;1156;1157;2355;2682;4322;4728;4841;4950;6217;6218	True;True;True;True;True;True;True;True;True;True;True;True;True;True;True	88;782;1201;1202;1220;1249;1250;2516;2864;4660;4661;5102;5225;5342;6693;6694	175;1580;2348;2349;2350;2389;2468;2469;5212;5905;9580;9581;10575;10821;11073;14148;14149;14150
Q9BV40;B8ZZT4;C9JXZ5	Q9BV40;B8ZZT4	9;6;4	9;6;4	9;6;4	Vesicle-associated membrane protein 8	VAMP8	sp|Q9BV40|VAMP8_HUMAN Vesicle-associated membrane protein 8 OS=Homo sapiens OX=9606 GN=VAMP8 PE=1 SV=1;tr|B8ZZT4|B8ZZT4_HUMAN Vesicle-associated membrane protein 8 OS=Homo sapiens OX=9606 GN=VAMP8 PE=1 SV=1	3	9	9	9	1	9	1	9	1	9	60	60	60	11.438	100	100;99;74	3.65			9	17	0	133.57	10	60	106890000	0	106890000	6	7838500	0	7838500	27	GENLEHLR;MEEASEGGGNDR;MEEASEGGGNDRVR;NIMTQNVER;NKTEDLEATSEHFK;NKTEDLEATSEHFKTTSQK;NLQSEVEGVK;NLQSEVEGVKNIMTQNVER;TEDLEATSEHFK				883	1956;4018;4019;4239;4261;4262;4303;4304;5598	True;True;True;True;True;True;True;True;True	2101;4284;4285;4286;4287;4567;4568;4590;4591;4636;4637;6030	4197;4198;8715;8716;8717;8718;8719;8720;8721;9261;9262;9263;9264;9353;9354;9355;9356;9357;9494;9495;9496;9497;12714;12715;12716;12717
Q13596;H0YK42;H0YK43;J3KPH4;H0YKD5;H0YKL5;H0YK58	Q13596;H0YK42	23;17;1;1;1;1;1	23;17;1;1;1;1;1	21;15;1;1;1;1;1	Sorting nexin-1	SNX1	sp|Q13596|SNX1_HUMAN Sorting nexin-1 OS=Homo sapiens OX=9606 GN=SNX1 PE=1 SV=3;tr|H0YK42|H0YK42_HUMAN Sorting nexin-1 OS=Homo sapiens OX=9606 GN=SNX1 PE=1 SV=1	7	23	23	21	0	23	0	23	0	21	45	45	41	59.069	522	522;304;19;102;107;111;128	1.82	6	28			0	172.78	0	45	237430000	0	237430000	24	7769900	0	7769900	32	ALSQLAEVEEK;AVGTQTLSGAGLLK;EDSSSAEFLEK;EFLEKEELPR;ELALNTAQFAK;FSDFLGLYEK;HSQNGFIVPPPPEK;IGDGMNAYVAYK;ITTSLLPINNGSK;IVNHPTMLQDPDVR;KLHAVVETLVNHR;LHAVVETLVNHR;LQEVECEEQR;LQQAKDEILEWESR;MNESDIWFEEK;RFSDFLGLYEK;SLAMLGSSEDNTALSR;VGKEDSSSAEFLEK;VKVGKEDSSSAEFLEK;VTTQTSLPLFR;WQDAQATLQK;YLETLLYSQQQLAK;YWEAFLPEAK				743	374;614;1200;1231;1331;1815;2410;2548;2837;2859;3007;3407;3722;3736;4086;4859;5201;6104;6179;6420;6518;6676;6786	True;True;True;True;True;True;True;True;True;True;True;True;True;True;True;True;True;True;True;True;True;True;True	399;663;1295;1329;1436;1952;2576;2720;3026;3049;3050;3203;3629;3963;3978;4382;4383;5243;5612;5613;6571;6654;6906;7016;7185;7299	868;1381;2553;2612;2613;2852;2853;3887;3888;5342;5607;6220;6255;6256;6257;6258;6560;6561;7479;8150;8172;8857;8858;10854;11760;11761;13917;13918;14065;14557;14809;15193;15194;15393
Q5U8S2;O60499;X6R2W0;K7EIY4;K7ELY2;K7EPP9;F6RTM7;K7EK75;K7EJ05;K7EQ84	Q5U8S2;O60499;X6R2W0;K7EIY4;K7ELY2	12;12;11;10;9;5;4;4;3;3	12;12;11;10;9;5;4;4;3;3	12;12;11;10;9;5;4;4;3;3	Syntaxin-10	STX10	tr|Q5U8S2|Q5U8S2_HUMAN Syntaxin-10 OS=Homo sapiens OX=9606 GN=STX10 PE=1 SV=1;sp|O60499|STX10_HUMAN Syntaxin-10 OS=Homo sapiens OX=9606 GN=STX10 PE=1 SV=1;tr|X6R2W0|X6R2W0_HUMAN Syntaxin-10 OS=Homo sapiens OX=9606 GN=STX10 PE=1 SV=1;tr|K7EIY4|K7EIY4_HUMAN	10	12	12	12	0	12	0	12	0	12	65.4	65.4	65.4	27.56	246	246;249;220;228;201;122;73;113;58;97	3		3	23	3	0	197.49	0	65.4	178410000	0	178410000	11	7343300	0	7343300	35	DHMVSPTAVAFLER;EAVQEMKDHMVSPTAVAFLER;EELDWTTNELR;FKLPAGDLQER;LPAGDLQER;MSLEDPFFVVR;SIEWDLEDLEETIGIVEANPGK;SLEDPFFVVR;SPSDLLDASAVSATSR;VGEELDEQGIMLDAFAQEMDHTQSR;WCELLQESAAVGREELDWTTNELR;YIEEQQATQQLIMDEQDQQLEMVSGSIQVLK				446	870;1177;1215;1718;3673;4109;5163;5217;5337;6089;6488;6642	True;True;True;True;True;True;True;True;True;True;True;True	932;933;1271;1313;1848;3912;4420;5572;5629;5757;6552;6553;6554;6980;7147;7148;7149	1853;1854;2507;2508;2586;2587;3670;3671;8064;8956;11607;11818;11819;12113;12114;12115;13879;13880;13881;13882;14706;14707;14708;15111;15112;15113;15114;15115;15116
P62913;Q5VVC8	P62913;Q5VVC8	8;6	8;6	8;6	60S ribosomal protein L11	RPL11	sp|P62913|RL11_HUMAN 60S ribosomal protein L11 OS=Homo sapiens OX=9606 GN=RPL11 PE=1 SV=2;tr|Q5VVC8|Q5VVC8_HUMAN 60S ribosomal protein L11 OS=Homo sapiens OX=9606 GN=RPL11 PE=1 SV=2	2	8	8	8	4	8	4	8	4	8	48.9	48.9	48.9	20.252	178	178;167	2.93		1	13		0	30.386	23.6	48.9	84542000	9067900	75474000	10	7765500	906790	6858700	14	AEEILEK;AQDQGEKENPMR;GAKAEEILEK;KLCLNICVGESGDR;MAQDQGEKENPMR;VLEQLTGQTPVFSK;YDGIILPGK;YDPSIGIYGLDFYVVLGRPGFSIADKK				698	123;447;1891;2994;4004;6202;6571;6576	True;True;True;True;True;True;True;True	131;481;482;2030;3190;4267;6678;7071;7076	323;324;1023;1024;1025;4086;6542;8685;14125;14126;14127;14929;14930;14936
O43617;A0A087WWM0;A6NKE1;A0A087WYS5	O43617;A0A087WWM0;A6NKE1	11;10;6;5	11;10;6;5	11;10;6;5	Trafficking protein particle complex subunit 3	TRAPPC3	sp|O43617|TPPC3_HUMAN Trafficking protein particle complex subunit 3 OS=Homo sapiens OX=9606 GN=TRAPPC3 PE=1 SV=1;tr|A0A087WWM0|A0A087WWM0_HUMAN Trafficking protein particle complex subunit OS=Homo sapiens OX=9606 GN=TRAPPC3 PE=1 SV=1;tr|A6NKE1|A6NKE1_HUMA	4	11	11	11	0	11	0	11	0	11	47.2	47.2	47.2	20.274	180	180;188;118;114	3.11			16	2	0	29.816	0	47.2	87597000	0	87597000	9	6842600	0	6842600	18	DYENDEDVNK;FVQDTLK;FVQDTLKGDGVTEIR;GALEMVQMAVEAK;GDGVTEIR;KMSSELFTLTYGALVTQLCK;KMSSELFTLTYGALVTQLCKDYENDEDVNK;LIEDFLAR;MGFNIGVR;MSSELFTLTYGALVTQLCK;RIEDNLPAGEE				437	1127;1861;1862;1894;1924;3036;3037;3435;4042;4110;4872	True;True;True;True;True;True;True;True;True;True;True	1216;2000;2001;2033;2064;3235;3236;3237;3659;4321;4322;4421;4422;5256	2380;4039;4040;4041;4089;4090;4139;6617;6618;6619;7542;8787;8788;8957;8958;8959;10875;10876
A0A0G2JRQ6	A0A0G2JRQ6	2	2	2			tr|A0A0G2JRQ6|A0A0G2JRQ6_HUMAN Ig-like domain-containing protein (Fragment) OS=Homo sapiens OX=9606 PE=1 SV=4	1	2	2	2	1	2	1	2	1	2	13.7	13.7	13.7	12.748	117	117	3			3		0	3.2677	6.8	13.7	56608000	22474000	34134000	5	11322000	4494700	6826900	4	LESGVPSR;LLLYAASR				62	3312;3577	True;True	3531;3809	7315;7316;7846
Q9UBR2;A0A7P0T8I6;A0A7P0T989;A0A7P0T9U1;A0A7P0Z469;A0A7P0T8X2;A0A7P0T900;A0A7P0TBM7;A0A7P0TA25;A0A7P0TB41;A0A7P0TBB5;A0A7P0Z4R9;A0A7P0TAD4;A0A7P0TAT6;A0A7P0T926;A0A7P0T9G9;A0A7P0T9U4;A0A7P0Z4L7	Q9UBR2;A0A7P0T8I6;A0A7P0T989;A0A7P0T9U1;A0A7P0Z469;A0A7P0T8X2;A0A7P0T900;A0A7P0TBM7;A0A7P0TA25;A0A7P0TB41;A0A7P0TBB5;A0A7P0Z4R9;A0A7P0TAD4;A0A7P0TAT6;A0A7P0T926;A0A7P0T9G9	7;6;6;5;5;5;5;5;5;5;5;5;5;5;5;4;3;3	7;6;6;5;5;5;5;5;5;5;5;5;5;5;5;4;3;3	7;6;6;5;5;5;5;5;5;5;5;5;5;5;5;4;3;3	Cathepsin Z	CTSZ	sp|Q9UBR2|CATZ_HUMAN Cathepsin Z OS=Homo sapiens OX=9606 GN=CTSZ PE=1 SV=1;tr|A0A7P0T8I6|A0A7P0T8I6_HUMAN Cathepsin X OS=Homo sapiens OX=9606 GN=CTSZ PE=1 SV=1;tr|A0A7P0T989|A0A7P0T989_HUMAN Cathepsin X OS=Homo sapiens OX=9606 GN=CTSZ PE=1 SV=1;tr|A0A7P0T9	18	7	7	7	0	7	0	7	0	7	34.7	34.7	34.7	33.868	303	303;334;289;218;319;314;294;294;288;287;274;248;243;242;224;317;240;169	2.5		8	8		0	67.186	0	34.7	100940000	0	100940000	11	6534800	0	6534800	17	DQECDKFNQCGTCNEFK;NQHIPQYCGSCWAHASTSAMADR;NSWGEPWGER;NVDGVNYASITR;STYPRPHEYLSPADLPK;VGDYGSLSGR;YNLAIEEHCTFGDPIV				915	1031;4372;4408;4426;5466;6087;6710	True;True;True;True;True;True;True	1105;4718;4719;4763;4781;5892;6550;7222	2141;2142;9683;9684;9781;9782;9823;9824;12417;12418;12419;12420;13876;13877;15261;15262
CON__P02533;P02533;CON__P35900;CON__Q9D312;P35900;K7ENV3	CON__P02533;P02533	46;46;4;4;4;3	40;40;4;4;4;3	10;10;0;0;0;0	Keratin, type I cytoskeletal 14	KRT14	;sp|P02533|K1C14_HUMAN Keratin, type I cytoskeletal 14 OS=Homo sapiens OX=9606 GN=KRT14 PE=1 SV=4	6	46	40	10	41	40	36	34	8	7	75.8	72	25.2	51.621	472	472;472;424;431;424;48	2.47	68	72	71	62	0	323.31	70.6	68.6	3.3777e+09	3.1406e+09	237040000	29	79687000	73167000	6520200	296	ADLEMQIESLKEELAYLK;ADLEMQIESLKEELAYLKK;ALEEANADLEVK;APSTYGGGLSVSSSR;ASLENSLEETK;ASLENSLEETKGR;CEMEQQNQEYK;DAEEWFFTK;DAEEWFFTKTEELNR;EVATNSELVQSGK;EVATNSELVQSGKSEISELR;EVATNSELVQSGKSEISELRR;GQVGGDVNVEMDAAPGVDLSR;GSCGIGGGIGGGSSR;ILNEMRDQYEK;ILTATVDNANVLLQIDNAR;ISSVLAGGSCR;KDAEEWFFTK;LAADDFR;LAADDFRTKYETELNLR;LASYLDK;LASYLDKVR;LEQEIATYR;LEQEIATYRR;LLEGEDAHLSSSQFSSGSQSSR;MSVEADINGLR;MSVEADINGLRR;NHEE…			+	249	90;91;309;440;520;521;693;771;772;1541;1542;1543;2183;2197;2666;2687;2799;2904;3131;3133;3193;3196;3307;3308;3526;4113;4114;4220;4251;4607;4743;4891;4938;4947;5060;5061;5704;5761;5823;5824;6191;6406;6407;6408;6458;6567	True;True;True;True;True;True;True;True;True;True;True;True;True;True;True;True;True;True;False;True;False;False;True;True;True;True;True;True;True;True;True;True;True;True;True;True;True;True;True;True;True;False;False;False;True;True	94;95;96;97;330;474;558;559;747;748;828;829;1657;1658;1659;2336;2337;2352;2847;2848;2870;2988;3097;3335;3337;3404;3407;3526;3527;3753;4425;4426;4427;4545;4580;4976;5118;5277;5330;5339;5459;5460;6140;6202;6203;6204;6268;6269;6666;6891;6892;6893;6894;6946;7066;7067	181;182;183;184;185;186;187;188;189;190;191;192;193;194;195;196;197;198;199;200;201;202;697;698;699;700;701;702;703;704;705;706;707;1004;1005;1006;1007;1008;1009;1010;1011;1012;1013;1163;1164;1165;1166;1167;1168;1169;1170;1171;1172;1173;1174;1175;1176;1177;1530;1531;1532;1533;1534;1535;1536;1537;1654;1655;1656;1657;1658;1659;1660;1661;1662;1663;1664;1665;1666;1667;1668;3286;3287;3288;3289;3290;32…
P23396;E9PL09;E9PPU1;H0YEU2;F2Z2S8;H0YCJ7;H0YF32;E9PQ96;E9PSF4;E9PJH4;E9PK82;E9PQX2;H0YES8;E9PJN9	P23396;E9PL09;E9PPU1;H0YEU2;F2Z2S8;H0YCJ7	18;16;12;11;9;9;8;6;6;6;6;2;1;1	18;16;12;11;9;9;8;6;6;6;6;2;1;1	18;16;12;11;9;9;8;6;6;6;6;2;1;1	40S ribosomal protein S3	RPS3	sp|P23396|RS3_HUMAN 40S ribosomal protein S3 OS=Homo sapiens OX=9606 GN=RPS3 PE=1 SV=2;tr|E9PL09|E9PL09_HUMAN 40S ribosomal protein S3 OS=Homo sapiens OX=9606 GN=RPS3 PE=1 SV=1;tr|E9PPU1|E9PPU1_HUMAN 40S ribosomal protein S3 OS=Homo sapiens OX=9606 GN=RPS3	14	18	18	18	6	18	6	18	6	18	78.2	78.2	78.2	26.688	243	243;231;158;171;117;135;123;91;103;115;128;44;33;36	2.71		10	25		0	56.401	27.6	78.2	154600000	14120000	140480000	19	7089300	647900	6441400	37	AELNEFLTR;DEILPTTPISEQK;ELAEDGYSGVEVR;ELTAVVQKR;FGFPEGSVELYAEK;FIMESGAK;FVDGLMIHSGDPVNYYVDTAVR;GCEVVVSGK;GGKPEPPAMPQPVPTA;GLCAIAQAESLR;IMLPWDPTGK;KFVADGIFK;KPLPDHVSIVEPK;KPLPDHVSIVEPKDEILPTTPISEQK;LLGGLAVR;RACYGVLR;TEIIILATR;TQNVLGEK				563	132;817;1325;1389;1682;1706;1854;1916;1991;2069;2702;2942;3048;3049;3547;4820;5604;5813	True;True;True;True;True;True;True;True;True;True;True;True;True;True;True;True;True;True	140;878;1430;1498;1812;1836;1993;2056;2136;2215;2885;3138;3249;3250;3777;5203;6037;6258	341;1761;1762;1763;2840;2841;2842;2843;2964;3600;3656;4027;4028;4131;4320;4321;4525;4526;4527;4528;5945;6449;6642;6643;6644;6645;7778;7779;7780;7781;10783;10784;12733;12734;13286
K7EIP7;K7ERW0;Q9BWQ6;K7ENM8;K7EQH3;K7ENZ5	K7EIP7;K7ERW0;Q9BWQ6;K7ENM8	4;4;4;3;1;1	4;4;4;3;1;1	4;4;4;3;1;1	Protein YIPF;Protein YIPF2	YIPF2	tr|K7EIP7|K7EIP7_HUMAN Protein YIPF (Fragment) OS=Homo sapiens OX=9606 GN=YIPF2 PE=1 SV=1;tr|K7ERW0|K7ERW0_HUMAN Protein YIPF (Fragment) OS=Homo sapiens OX=9606 GN=YIPF2 PE=1 SV=1;sp|Q9BWQ6|YIPF2_HUMAN Protein YIPF2 OS=Homo sapiens OX=9606 GN=YIPF2 PE=1 SV	6	4	4	4	0	4	0	4	0	4	46.2	46.2	46.2	20.715	186	186;217;316;277;169;206	2.29	1	3	3		0	42.946	0	46.2	38821000	0	38821000	6	6142900	0	6142900	9	ASADELTFHEFEEATNLLADTPDAATTSR;DPSIHYSPQFHK;GSLLPRPGHNFVR;SDQLTPQGHVAVAVGSGGSYGAEDEVEEESDK				397	494;1024;2211;5041	True;True;True;True	532;1098;2366;5439	1120;1121;1122;2131;4849;11311;11312
E9PLL6;P46776;E9PJD9;E9PLX7	E9PLL6;P46776;E9PJD9	5;5;4;1	5;5;4;1	5;5;4;1	60S ribosomal protein L27a	RPL27A	tr|E9PLL6|E9PLL6_HUMAN 60S ribosomal protein L27a OS=Homo sapiens OX=9606 GN=RPL27A PE=1 SV=1;sp|P46776|RL27A_HUMAN 60S ribosomal protein L27a OS=Homo sapiens OX=9606 GN=RPL27A PE=1 SV=2;tr|E9PJD9|E9PJD9_HUMAN 60S ribosomal protein L27a OS=Homo sapiens OX=	4	5	5	5	0	5	0	5	0	5	42.6	42.6	42.6	12.201	108	108;148;91;113	3.33			6	3	0	48.198	0	42.6	54475000	0	54475000	6	5932900	0	5932900	9	INFDKYHPGYFGK;LWTLVSEQTR;NQSFCPTVNLDK;NQSFCPTVNLDKLWTLVSEQTR;TGAAPIIDVVR				312	2710;3970;4378;4379;5628	True;True;True;True;True	2894;4228;4726;4727;6062	5959;5960;5961;5962;8634;9706;9707;9708;12768
P51149;A0A6Q8PG52;A0A6Q8PH84;C9J592;A0A6Q8PGE6;C9IZZ0;C9J8S3;C9J4V0;C9J4S4;C9J7D1;A0A6Q8PF79	P51149;A0A6Q8PG52;A0A6Q8PH84;C9J592;A0A6Q8PGE6;C9IZZ0;C9J8S3;C9J4V0	17;15;15;14;14;12;12;10;7;5;2	17;15;15;14;14;12;12;10;7;5;2	17;15;15;14;14;12;12;10;7;5;2	Ras-related protein Rab-7a	RAB7A	sp|P51149|RAB7A_HUMAN Ras-related protein Rab-7a OS=Homo sapiens OX=9606 GN=RAB7A PE=1 SV=1;tr|A0A6Q8PG52|A0A6Q8PG52_HUMAN Ras-related protein Rab-7a OS=Homo sapiens OX=9606 GN=RAB7A PE=1 SV=1;tr|A0A6Q8PH84|A0A6Q8PH84_HUMAN Ras-related protein Rab-7a OS=Ho	11	17	17	17	1	17	1	17	1	17	78.3	78.3	78.3	23.489	207	207;211;217;150;183;156;160;134;98;91;66	3			24		0	151.39	6.8	78.3	107210000	1306500	105910000	14	6018500	93322	5925100	25	AQAWCYSK;ATIGADFLTK;DEFLIQASPR;DPENFPFVVLGNK;DPENFPFVVLGNKIDLENR;EAINVEQAFQTIAR;EVMVDDR;FQSLGVAFYR;GADCCVLVFDVTAPNTFK;LVTMQIWDTAGQER;NALKQETEVELYNEFPEPIK;NALKQETEVELYNEFPEPIKLDK;RAQAWCYSK;TLDSWRDEFLIQASPR;TSLMNQYVNK;TSLMNQYVNKK;VIILGDSGVGK				633	445;557;816;1016;1017;1159;1560;1806;1882;3955;4140;4141;4831;5709;5843;5844;6138	True;True;True;True;True;True;True;True;True;True;True;True;True;True;True;True;True	479;599;877;1089;1090;1252;1677;1943;2021;4210;4211;4458;4459;5214;6145;6289;6290;6291;6610	1021;1253;1760;2118;2119;2471;2472;2473;3338;3876;4073;4074;8597;8598;8599;8600;9038;9039;10803;13001;13379;13380;13381;13992
Q13492;E9PKP6;E9PLJ8;E9PI56;E9PK13;E5RFU0;E5RHK9;E5RFC6;E5RK51;E5RIJ5;E5RGY9;E9PDG8;O60641;E9PJT1	Q13492	17;5;5;4;3;2;2;2;2;2;2;2;2;1	17;5;5;4;3;2;2;2;2;2;2;2;2;1	10;5;5;4;3;2;2;2;2;2;2;2;2;1	Phosphatidylinositol-binding clathrin assembly protein	PICALM	sp|Q13492|PICAL_HUMAN Phosphatidylinositol-binding clathrin assembly protein OS=Homo sapiens OX=9606 GN=PICALM PE=1 SV=2	14	17	17	10	0	17	0	17	0	10	40.3	40.3	23.3	70.754	652	652;148;185;147;105;116;120;149;150;152;581;902;907;48	1.71	10	25			0	144.95	0	40.3	230750000	0	230750000	25	5867500	0	5867500	36	ATTLSNAVSSLASTGLSLTK;FIQYLASR;GDIPDLSQAPSSLLDALEQHLASLEGKK;HLDYLIQCTNEMNVNIPQLADSLFER;KLTGGSNWQPK;LFAAYNEGIINLLEK;LTGGSNWQPK;LVSDDLDSSLANLVGNLGIGNGTTK;NDVNWSQPGEK;NTLFNLSNFLDK;QAALEEEQAR;SGQSLTDR;SLITTHHLMVYGNER;SSGDVHLSISSDVSTFTTR;TPTHEMFVGFTPSPVAQPHPSAGLNVDFESVFGNK;TTNSSWVVVFK;VAEQVGIDRGDIPDLSQAPSSLLDALEQHLASLEGK				742	575;1711;1925;2359;3026;3318;3856;3950;4172;4415;4520;5137;5239;5391;5802;5882;5963	True;True;True;True;True;True;True;True;True;True;True;True;True;True;True;True;True	618;1841;2065;2520;2521;3222;3537;4105;4205;4497;4770;4882;5544;5651;5652;5814;6246;6247;6335;6419	1289;1290;1291;3661;3662;4140;5217;5218;6594;6595;6596;7324;7325;7326;8415;8587;8588;9108;9109;9801;9802;10125;10126;11558;11861;11862;11863;12263;12264;13270;13271;13491;13492;13632;13633
P09497;D6RJD1;H0Y9Q6	P09497	9;4;1	9;4;1	9;4;1	Clathrin light chain B	CLTB	sp|P09497|CLCB_HUMAN Clathrin light chain B OS=Homo sapiens OX=9606 GN=CLTB PE=1 SV=1	3	9	9	9	0	9	0	9	0	9	27.9	27.9	27.9	25.19	229	229;125;81	2.62		5	8		0	21.477	0	27.9	52709000	0	52709000	9	5856500	0	5856500	13	DLEEWNQR;EETPGTEWEK;ESKEETPGTEWEK;LQELDAASK;LTQEPESIR;RLQELDAASK;SVLMSLK;VAQLCDFNPK;VTEQEWR				516	935;1225;1494;3719;3878;4893;5487;5984;6397	True;True;True;True;True;True;True;True;True	1003;1323;1608;3960;4127;5279;5913;6441;6882	1994;1995;2600;3180;8144;8449;8450;10917;10918;12459;13677;14510;14511
P54920;M0R0Y2;M0R2M1;M0R213;M0R058;M0R0I4;M0R027;M0QZM9;M0QZN5;M0R031	P54920;M0R0Y2;M0R2M1	23;19;16;9;9;9;6;1;1;1	23;19;16;9;9;9;6;1;1;1	20;16;14;8;7;9;4;1;1;1	Alpha-soluble NSF attachment protein	NAPA	sp|P54920|SNAA_HUMAN Alpha-soluble NSF attachment protein OS=Homo sapiens OX=9606 GN=NAPA PE=1 SV=3;tr|M0R0Y2|M0R0Y2_HUMAN Alpha-soluble NSF attachment protein OS=Homo sapiens OX=9606 GN=NAPA PE=1 SV=1;tr|M0R2M1|M0R2M1_HUMAN Alpha-soluble NSF attachment pr	10	23	23	20	0	23	0	23	0	20	77.3	77.3	65.8	33.232	295	295;256;268;83;137;139;102;35;60;74	2.83		7	34		0	247.98	0	77.3	178170000	0	178170000	18	5654500	0	5654500	41	AALCHFCIDMLNAK;ADPQEAINCLMR;AIAHYEQSADYYK;AIAHYEQSADYYKGEESNSSANK;AIDIYEQVGTNAMDSPLLK;AIEIYTDMGR;EAEAMALLAEAER;HDAATCFVDAGNAFK;HDAATCFVDAGNAFKK;HHISIAEIYETELVDIEK;IEEACEIYAR;KADPQEAINCLMR;KLLEAHEEQNVDSYTESVK;KLLEAHEEQNVDSYTESVKEYDSISR;KTIQGDEEDLR;LAVQKYEELFPAFSDSR;LDQWLTTMLLR;LLEAHEEQNVDSYTESVK;LLEAHEEQNVDSYTESVKEYDSISR;NSQSFFSGLFGGSSK;TIQGDEEDLR;VAGYAALLEQYQK;YEELFPAFSDSR				645	30;102;238;239;242;244;1150;2297;2298;2347;2503;2890;3011;3012;3084;3204;3253;3517;3518;4402;5684;5971;6586	True;True;True;True;True;True;True;True;True;True;True;True;True;True;True;True;True;True;True;True;True;True;True	30;31;110;253;254;257;258;260;1241;1242;2458;2459;2508;2673;3081;3207;3208;3286;3417;3467;3468;3744;3745;4757;6119;6427;7086	54;55;258;568;569;570;571;572;575;576;577;578;580;2454;2455;2456;2457;5040;5041;5042;5043;5195;5196;5526;5527;6315;6565;6566;6725;6726;7106;7183;7184;7688;7689;9773;12927;12928;13644;13645;14953
P05388;F8VWS0;F8VU65;F8VPE8;G3V210;F8VW21;F8VQY6;F8VRK7;Q8NHW5;F8VZS0;F8VWV4;F8VS58;F8W1K8	P05388;F8VWS0;F8VU65;F8VPE8;G3V210;F8VW21;F8VQY6;F8VRK7;Q8NHW5;F8VZS0;F8VWV4;F8VS58	12;11;10;9;9;9;8;8;8;7;6;6;2	12;11;10;9;9;9;8;8;8;7;6;6;2	12;11;10;9;9;9;8;8;8;7;6;6;2	60S acidic ribosomal protein P0;60S acidic ribosomal protein P0-like	RPLP0;RPLP0P6	sp|P05388|RLA0_HUMAN 60S acidic ribosomal protein P0 OS=Homo sapiens OX=9606 GN=RPLP0 PE=1 SV=1;tr|F8VWS0|F8VWS0_HUMAN 60S acidic ribosomal protein P0 OS=Homo sapiens OX=9606 GN=RPLP0 PE=1 SV=1;tr|F8VU65|F8VU65_HUMAN 60S acidic ribosomal protein P0 (Fragme	13	12	12	12	8	12	8	12	8	12	49.5	49.5	49.5	34.273	317	317;281;247;153;166;244;142;156;317;246;111;121;107	2.66		10	19		0	73.753	38.2	49.5	113340000	15353000	97986000	13	6356000	768430	5587500	33	AFLADPSAFVAAAPVAAATTAAPAAAAAPAK;AGAIAPCEVTVPAQNTGLGPEK;CFIVGADNVGSK;DMLLANKVPAAAR;EDLTEIR;GHLENNPALEK;GNVGFVFTK;GNVGFVFTKEDLTEIR;GTIEILSDVQLIK;IIQLLDDYPK;TSFFQALGITTK;VLALSVETDYTFPLAEK				500	160;183;698;996;1197;2018;2136;2137;2232;2608;5833;6185	True;True;True;True;True;True;True;True;True;True;True;True	171;195;753;1066;1292;2163;2288;2289;2390;2783;6279;6660	390;391;392;432;433;434;435;1543;1544;2083;2548;2549;4437;4662;4663;4664;4665;4910;4911;4912;5747;5748;5749;13343;13344;13345;13346;14075;14076
Q969E2;K7EJJ4;C9JWM2	Q969E2;K7EJJ4;C9JWM2	3;2;2	3;2;2	3;2;2	Secretory carrier-associated membrane protein 4	SCAMP4	sp|Q969E2|SCAM4_HUMAN Secretory carrier-associated membrane protein 4 OS=Homo sapiens OX=9606 GN=SCAMP4 PE=1 SV=1;tr|K7EJJ4|K7EJJ4_HUMAN Secretory carrier-associated membrane protein (Fragment) OS=Homo sapiens OX=9606 GN=SCAMP4 PE=1 SV=2;tr|C9JWM2|C9JWM2_H	3	3	3	3	0	3	0	3	0	3	21	21	21	25.728	229	229;57;123	1.9	5	1	4		0	17.309	0	21	29370000	0	29370000	5	5533400	0	5533400	11	AQTEWNTGTWR;FIPVKPCFYQNFSDEIPVEHQVLVK;SEKENNFPPLPK				856	479;1709;5065	True;True;True	517;1839;5464	1078;1079;1080;3659;11370;11371;11372;11373;11374;11375
P62277;J3KMX5;E9PS50	P62277;J3KMX5	8;7;3	8;7;3	8;7;3	40S ribosomal protein S13	RPS13	sp|P62277|RS13_HUMAN 40S ribosomal protein S13 OS=Homo sapiens OX=9606 GN=RPS13 PE=1 SV=2;tr|J3KMX5|J3KMX5_HUMAN 40S ribosomal protein S13 OS=Homo sapiens OX=9606 GN=RPS13 PE=1 SV=1	3	8	8	8	4	7	4	7	4	7	39.1	39.1	39.1	17.222	151	151;148;116	3.38			13	8	0	38.393	29.8	39.1	94270000	1650400	92620000	9	5658900	130230	5528600	21	GLAPDLPEDLYHLIK;GLAPDLPEDLYHLIKK;GLSQSALPYR;GLSQSALPYRR;GLTPSQIGVILR;KGLTPSQIGVILR;LILIESR;LTSDDVKEQIYK				682	2066;2067;2105;2106;2108;2952;3455;3879	True;True;True;True;True;True;True;True	2212;2213;2253;2254;2256;3148;3679;4128	4517;4518;4519;4520;4521;4522;4600;4601;4605;6466;6467;6468;6469;6470;7569;7570;7571;8451;8452;8453;8454
Q10589;A0A7P0T9F9	Q10589	6;1	6;1	6;1	Bone marrow stromal antigen 2	BST2	sp|Q10589|BST2_HUMAN Bone marrow stromal antigen 2 OS=Homo sapiens OX=9606 GN=BST2 PE=1 SV=1	2	6	6	6	1	6	1	6	1	6	23.9	23.9	23.9	19.769	180	180;100	2.42	2	3	7		0	84.532	8.3	23.9	88932000	774450	88158000	10	5466300	77445	5466300	12	ASTSYDYCR;ENQVLSVR;KVEELEGEITTLNHK;LQDASAEVER;RENQVLSVR;VEELEGEITTLNHK				737	532;1435;3096;3712;4845;6047	True;True;True;True;True;True	570;1548;3298;3953;5229;6507	1195;3081;6744;6745;6746;6747;8134;8135;8136;10830;10831;13803
Q8NA23	Q8NA23	1	1	1	WD repeat-containing protein 31	WDR31	sp|Q8NA23|WDR31_HUMAN WD repeat-containing protein 31 OS=Homo sapiens OX=9606 GN=WDR31 PE=1 SV=1	1	1	1	1	0	1	0	1	0	1	7.9	7.9	7.9	40.84	367	367	1.5	1	1			1	-2	0	7.9	92242000	0	92242000	17	5426000	0	5426000	3	AFQEYSPAHMDTVSVVAALNSDLCVSGGK	+			839	169	TRUE	181	409;410
P84077;P61204;F5H423;F5H0C7;H0YGG7	P84077;P61204;F5H423;F5H0C7	12;12;9;6;2	12;12;9;6;2	6;6;3;1;2	ADP-ribosylation factor 1;ADP-ribosylation factor 3	ARF1;ARF3	sp|P84077|ARF1_HUMAN ADP-ribosylation factor 1 OS=Homo sapiens OX=9606 GN=ARF1 PE=1 SV=2;sp|P61204|ARF3_HUMAN ADP-ribosylation factor 3 OS=Homo sapiens OX=9606 GN=ARF3 PE=1 SV=2;tr|F5H423|F5H423_HUMAN ADP-ribosylation factor 5 OS=Homo sapiens OX=9606 PE=3	5	12	12	6	3	12	3	12	1	6	59.7	59.7	29.8	20.697	181	181;181;210;102;62	3.26			23	8	0	84.242	24.9	59.7	92108000	5271500	86836000	10	5809100	421660	5387500	32	DAVLLVFANK;DAVLLVFANKQDLPNAMNAAEITDKLGLHSLR;HYFQNTQGLIFVVDSNDR;HYFQNTQGLIFVVDSNDRER;ILMVGLDAAGK;LGEIVTTIPTIGFNVETVEYK;LKLGEIVTTIPTIGFNVETVEYK;MLAEDELR;MLAEDELRDAVLLVFANK;NISFTVWDVGGQDK;QDLPNAMNAAEITDK;QDLPNAMNAAEITDKLGLHSLR				663	794;795;2438;2439;2665;3366;3484;4070;4071;4244;4556;4557	True;True;True;True;True;True;True;True;True;True;True;True	853;854;2606;2607;2845;2846;3588;3709;4360;4361;4362;4363;4573;4918;4919;4920;4921	1724;1725;1726;1727;5421;5422;5423;5424;5425;5426;5870;5871;7400;7401;7402;7403;7404;7625;8831;8832;8833;8834;8835;9271;9272;9273;10189;10190;10191;10192;10193
P18124;A8MUD9;C9JZ88;C9JIJ5	P18124;A8MUD9	13;10;3;3	13;10;3;3	13;10;3;3	60S ribosomal protein L7	RPL7	sp|P18124|RL7_HUMAN 60S ribosomal protein L7 OS=Homo sapiens OX=9606 GN=RPL7 PE=1 SV=1;tr|A8MUD9|A8MUD9_HUMAN 60S ribosomal protein L7 OS=Homo sapiens OX=9606 GN=RPL7 PE=1 SV=1	4	13	13	13	1	13	1	13	1	13	48	48	48	29.225	248	248;208;88;99	2.95		1	18		0	31.078	7.7	48	92644000	654780	91989000	12	5235700	54565	5235700	19	AGNFYVPAEPK;EANNFLWPFK;EVPAVPETLK;EVPAVPETLKK;IALTDNALIAR;IVEPYIAWGYPNLK;KAGNFYVPAEPK;KVLQLLR;MEGVEEK;SVNELIYKR;TTHFVEGGDAGNREDQINR;YGIICMEDLIHEIYTVGK;YGIICMEDLIHEIYTVGKR				551	209;1167;1562;1563;2459;2847;2894;3102;4024;5490;5874;6624;6625	True;True;True;True;True;True;True;True;True;True;True;True;True	221;1260;1679;1680;2627;3036;3085;3304;4295;5916;6327;7125;7126;7127	478;2487;3341;3342;5451;5452;6230;6320;6759;8748;12462;12463;13480;13481;13482;15054;15055;15056;15057
Q9UNK0;I3L305;K7EQB1;I3L3D0;K7ER37	Q9UNK0;I3L305	13;7;6;1;1	13;7;6;1;1	13;7;6;1;1	Syntaxin-8	STX8	sp|Q9UNK0|STX8_HUMAN Syntaxin-8 OS=Homo sapiens OX=9606 GN=STX8 PE=1 SV=2;tr|I3L305|I3L305_HUMAN Syntaxin-8 (Fragment) OS=Homo sapiens OX=9606 GN=STX8 PE=1 SV=2	5	13	13	13	0	13	0	13	0	13	62.7	62.7	62.7	26.906	236	236;112;125;44;51	2.85		3	17		0	114.92	0	62.7	111930000	0	111930000	12	5216100	0	5216100	23	ALLQNLK;ALLQNLKEK;APDPWFSTYDSTCQIAQEIAEK;AVSTHQITQLEGDR;GAPNPWLFEEPEETR;GLGFDEIR;IIQEQDAGLDALSSIISR;LLLASFKNEGAEPDLIR;NEGAEPDLIR;QKQMGQEIGNELDEQNEIIDDLANLVENTDEK;QKQMGQEIGNELDEQNEIIDDLANLVENTDEKLR;QNLLDDLVTR;RGAPNPWLFEEPEETR				928	340;341;419;635;1901;2086;2607;3564;4180;4644;4645;4715;4861	True;True;True;True;True;True;True;True;True;True;True;True;True	362;363;452;684;2041;2233;2782;3796;4505;5015;5016;5089;5245	794;795;959;960;1414;4106;4107;4556;5744;5745;5746;7822;9121;9122;10387;10388;10389;10546;10547;10856
P08238;Q58FF7;F8W026;A0A7P0Z405;A0A7P0T8R3;A0A7P0T885;A0A7P0TBC2;A0A7P0TAY2;A0A7P0T917;A0A087WT78;A0A7P0TAE1;H0YIV0;A0A7P0T823;A0A7P0TAT8;P14625	P08238	27;11;2;2;2;2;2;2;2;2;2;2;2;2;2	27;11;2;2;2;2;2;2;2;2;2;2;2;2;2	15;4;2;2;2;2;2;2;2;2;2;2;2;2;2	Heat shock protein HSP 90-beta	HSP90AB1	sp|P08238|HS90B_HUMAN Heat shock protein HSP 90-beta OS=Homo sapiens OX=9606 GN=HSP90AB1 PE=1 SV=4	15	27	27	15	23	25	23	25	12	15	41.2	41.2	24.7	83.263	724	724;597;48;163;251;274;465;661;719;751;789;796;813;814;803	1.72	21	55			0	198.93	32.9	39.2	379220000	148830000	230390000	33	7605000	2518500	5086400	79	ADLINNLGTIAK;ALLFIPR;APFDLFENK;CLELFSELAEDKENYKK;EDQTEYLEER;EGLELPEDEEEK;EGLELPEDEEEKKK;ELISNASDALDK;ELISNASDALDKIR;EQVANSAFVER;GFEVVYMTEPIDEYCVQQLK;HFSVEGQLEFR;HNDDEQYAWESSAGGSFTVR;IDIIPNPQER;KHLEINPDHPIVETLR;NPDDITQEEYGEFYK;RAPFDLFENK;RLSELLR;RVFIMDSCDELIPEYLNFIR;SIYYITGESK;SLTNDWEDHLAVK;TLTLVDTGIGMTK;VILHLKEDQTEYLEER;YESLTDPSK;YESLTDPSKLDSGK;YHTSQSGDEMTSLSEYVSR;YIDQEELNK				512	96;335;427;709;1199;1249;1250;1362;1363;1470;1967;2321;2376;2486;2963;4348;4828;4897;4945;5185;5274;5749;6143;6603;6604;6639;6641	True;True;True;True;True;True;True;True;True;True;True;True;True;True;True;True;True;True;True;True;True;True;True;True;True;True;True	104;356;460;764;1294;1349;1350;1469;1470;1583;2112;2482;2539;2655;3159;4689;5211;5285;5337;5596;5689;6189;6615;7104;7105;7144;7146	248;249;250;773;774;775;978;979;1555;1556;2551;2552;2647;2648;2649;2650;2651;2902;2903;2904;2905;2906;2907;2908;2909;3133;3134;3135;4211;5086;5087;5088;5089;5245;5246;5496;6491;6492;9636;9637;9638;9639;10798;10799;10800;10932;10933;11053;11666;11944;11945;11946;11947;11948;11949;11950;13107;13108;13109;13110;14000;14001;14002;14003;14004;14005;14006;14007;15017;15018;15098;15099;15100;15108;15109…
M0R0F0;P46782;M0R0R2;M0QZN2	M0R0F0;P46782;M0R0R2;M0QZN2	10;10;9;8	10;10;9;8	10;10;9;8	40S ribosomal protein S5;40S ribosomal protein S5, N-terminally processed	RPS5	tr|M0R0F0|M0R0F0_HUMAN 40S ribosomal protein S5 (Fragment) OS=Homo sapiens OX=9606 GN=RPS5 PE=1 SV=1;sp|P46782|RS5_HUMAN 40S ribosomal protein S5 OS=Homo sapiens OX=9606 GN=RPS5 PE=1 SV=4;tr|M0R0R2|M0R0R2_HUMAN 40S ribosomal protein S5 OS=Homo sapiens OX=9	4	10	10	10	1	10	1	10	1	10	42.5	42.5	42.5	22.391	200	200;204;225;134	3.06			15	1	0	131.09	7.5	42.5	72976000	684310	72292000	10	5072000	68431	5003500	16	AQCPIVER;MTEWETAAPAVAETPDIK;QAVDVSPLR;RQAVDVSPLR;RQAVDVSPLRR;RVNQAIWLLCTGAR;TEWETAAPAVAETPDIK;TIAECLADELINAAK;VNQAIWLLCTGAR;WSTDDVQINDISLQDYIAVK				413	446;4115;4545;4926;4927;4952;5612;5664;6286;6527	True;True;True;True;True;True;True;True;True;True	480;4428;4907;5318;5319;5344;6045;6099;6771;7025	1022;8978;10157;11005;11006;11007;11077;12743;12868;12869;12870;14293;14294;14823;14824;14825
P81605	P81605	3	3	3	Dermcidin;Survival-promoting peptide;DCD-1	DCD	sp|P81605|DCD_HUMAN Dermcidin OS=Homo sapiens OX=9606 GN=DCD PE=1 SV=2	1	3	3	3	3	3	3	3	3	3	22.7	22.7	22.7	11.284	110	110	2.76	4	4	6	7	0	32.323	22.7	22.7	61995000	29701000	32293000	5	10125000	5157900	4967200	21	DAVEDLESVGK;ENAGEDPGLAR;LGKDAVEDLESVGK				713	792;1417;3389	True;True;True	851;1529;3611	1718;1719;1720;1721;1722;3044;3045;3046;3047;3048;3049;3050;7443;7444;7445;7446;7447;7448;7449;7450;7451
Q9UNH7;A0A0A0MRI2;G3V5X9;H0YJF8;G3V4Z5;Q86XE0;G3V2U1;G3V5U2	Q9UNH7;A0A0A0MRI2	22;21;9;3;3;3;2;1	22;21;9;3;3;3;2;1	22;21;9;3;3;3;2;1	Sorting nexin-6;Sorting nexin-6, N-terminally processed	SNX6	sp|Q9UNH7|SNX6_HUMAN Sorting nexin-6 OS=Homo sapiens OX=9606 GN=SNX6 PE=1 SV=1;tr|A0A0A0MRI2|A0A0A0MRI2_HUMAN Sorting nexin OS=Homo sapiens OX=9606 GN=SNX6 PE=1 SV=1	8	22	22	22	0	22	0	22	0	22	50.5	50.5	50.5	46.648	406	406;418;227;144;157;403;120;132	2.4		29	19		0	269.42	0	50.5	200020000	0	200020000	23	4963700	0	4963700	49	DVDDFFEHER;DVLQAETSQQLCCQK;GNLQLLQNCLAVLNGDT;IGSSLYALGTQDSTDICK;ISESAKQELIDFK;KNLVELAELELK;LGEGEGSMTKEEFTK;MEGLDDGPDFLSEEDR;MKQELEAEYLAIFKK;NKDVLQAETSQQLCCQK;NLVELAELELK;QELEAEYLAIFK;QELEAEYLAIFKK;QELIDFK;QNEFSVVR;SADGVIVSGVK;SLVDYENANK;TFLLEYHNR;TVAMHEVFLCR;VSADEDLK;VSADEDLKLSDLLK;VSELFDKTR				927	1095;1109;2130;2571;2773;3043;3365;4021;4066;4250;4311;4579;4580;4584;4711;4969;5278;5620;5897;6344;6345;6355	True;True;True;True;True;True;True;True;True;True;True;True;True;True;True;True;True;True;True;True;True;True	1177;1194;2282;2744;2962;3244;3586;3587;4290;4354;4355;4579;4644;4947;4948;4952;5085;5362;5693;6053;6350;6351;6829;6830;6840	2295;2296;2297;2336;4656;5652;5653;5654;6086;6087;6636;6637;7395;7396;7397;7398;7399;8726;8823;8824;8825;8826;9283;9284;9505;9506;10248;10249;10250;10254;10255;10515;10516;11106;11955;11956;12757;12758;13520;13521;13522;13523;13524;14416;14417;14418;14435;14436
Q5JR08;P08134;E9PQH6;Q5JR07;A0A7I2V3G1;C9JNR4;C9JX21;Q5JR05;U3KQA9;U3KQV3;Q5JR06;E9PN11;A0A7I2V5E6;E9PLA2;C9JRM1	Q5JR08;P08134;E9PQH6;Q5JR07;A0A7I2V3G1;C9JNR4;C9JX21;Q5JR05;U3KQA9;U3KQV3	10;10;9;8;8;8;8;8;6;6;4;4;3;3;3	10;10;9;8;8;8;8;8;6;6;4;4;3;3;3	1;1;1;0;0;0;0;0;0;0;0;0;0;0;0	Rho-related GTP-binding protein RhoC	RHOC;RHOA	tr|Q5JR08|Q5JR08_HUMAN Rho-related GTP-binding protein RhoC (Fragment) OS=Homo sapiens OX=9606 GN=RHOC PE=1 SV=8;sp|P08134|RHOC_HUMAN Rho-related GTP-binding protein RhoC OS=Homo sapiens OX=9606 GN=RHOC PE=1 SV=1;tr|E9PQH6|E9PQH6_HUMAN Rho-related GTP-bind	15	10	10	1	2	10	2	10	0	1	58	58	6.4	21.523	188	188;193;169;127;137;138;187;199;248;271;91;129;65;66;90	3.15			17	3	0	87.178	12.2	58	65406000	910310	64496000	8	5008300	65409	4942900	21	EVFEMATR;HFCPNVPIILVGNK;HFCPNVPIILVGNKK;ISAFGYLECSAK;KLVIVGDGACGK;LRPLSYPDTDVILMCFSIDSPDSLENIPEK;LRPLSYPDTDVILMCFSIDSPDSLENIPEKWTPEVK;LVIVGDGACGK;QVELALWDTAGQEDYDR;TCLLIVFSK				511	1554;2307;2308;2769;3028;3770;3771;3923;4782;5566	True;True;True;True;True;True;True;True;True;True	1671;2468;2469;2957;3225;4014;4015;4016;4017;4175;5158;5995	3323;3324;5061;5062;5063;5064;5065;6079;6599;6600;8243;8244;8245;8246;8538;10695;10696;10697;10698;12650
P62241;Q5JR95	P62241;Q5JR95	8;7	8;7	8;7	40S ribosomal protein S8	RPS8	sp|P62241|RS8_HUMAN 40S ribosomal protein S8 OS=Homo sapiens OX=9606 GN=RPS8 PE=1 SV=2;tr|Q5JR95|Q5JR95_HUMAN 40S ribosomal protein S8 OS=Homo sapiens OX=9606 GN=RPS8 PE=1 SV=1	2	8	8	8	0	8	0	8	0	8	42.3	42.3	42.3	24.205	208	208;188	3			10		0	157.38	0	42.3	56868000	0	56868000	9	4893700	0	4893700	10	IIDVVYNASNNELVR;ISSLLEEQFQQGK;LDVGNFSWGSECCTR;LLACIASR;LTPEEEEILNK;LTPEEEEILNKK;NCIVLIDSTPYR;QWYESHYALPLGR				676	2592;2797;3262;3500;3871;3872;4162;4814	True;True;True;True;True;True;True;True	2766;2986;3479;3725;4120;4121;4485;5197	5717;5718;6144;6145;7216;7659;8442;8443;9075;10773
Q99536;K7ERT7;K7ESA3;K7ENX2;K7EM19;K7EJM4;K7ER81	Q99536;K7ERT7	22;11;7;4;4;1;1	22;11;7;4;4;1;1	22;11;7;4;4;1;1	Synaptic vesicle membrane protein VAT-1 homolog	VAT1	sp|Q99536|VAT1_HUMAN Synaptic vesicle membrane protein VAT-1 homolog OS=Homo sapiens OX=9606 GN=VAT1 PE=1 SV=2;tr|K7ERT7|K7ERT7_HUMAN Synaptic vesicle membrane protein VAT-1 homolog (Fragment) OS=Homo sapiens OX=9606 GN=VAT1 PE=1 SV=1	7	22	22	22	1	22	1	22	1	22	70	70	70	41.92	393	393;146;125;151;154;30;92	2.41		24	17		0	277.15	3.8	70	143740000	1753900	141990000	16	4987800	109620	4878200	43	ACGLNFADLMAR;AVCGFHLGYLDGEVELVSGVVAR;CLVLTGFGGYDK;CLVLTGFGGYDKVK;ENGVTHPIDYHTTDYVDEIK;EVAEAATGEDASSPPPK;EVAEAATGEDASSPPPKTEAASDPQHPAASEGAAAAAASPPLLR;GVDIVMDPLGGSDTAK;HEALKENGVTHPIDYHTTDYVDEIKK;LLALYNQGHIKPHIDSVWPFEK;LPPLPVTPGMEGAGVVIAVGEGVSDR;LPPLPVTPGMEGAGVVIAVGEGVSDRK;LQSRPAAPPAPGPGQLTLR;PAAPPAPGPGQLTLR;QGLYDRLPPLPVTPGMEGAGVVIAVGEGVSDR;RNLMALAR;TEAASDPQHPAASEGAAAAAASPPLLR;TVENVTVFGTASASK;TWWNQF…				873	58;587;716;717;1427;1536;1537;2247;2302;3502;3695;3696;3749;4472;4619;4904;5594;5901;5934;6223;6462;6463	True;True;True;True;True;True;True;True;True;True;True;True;True;True;True;True;True;True;True;True;True;True	60;630;772;773;1539;1651;1652;2405;2463;3727;3936;3937;3993;4832;4990;5293;6026;6355;6390;6700;6950;6951;6952	106;107;1311;1312;1566;1567;3068;3269;3270;3271;3272;3273;3274;4950;4951;5051;7662;8093;8094;8204;10036;10037;10038;10039;10040;10041;10323;10944;12704;12705;13529;13530;13531;13532;13587;14160;14653;14654;14655;14656;14657
C9JXB8;C9JNW5;P83731	C9JXB8;C9JNW5;P83731	6;6;6	6;6;6	6;6;6	60S ribosomal protein L24	RPL24	tr|C9JXB8|C9JXB8_HUMAN 60S ribosomal protein L24 OS=Homo sapiens OX=9606 GN=RPL24 PE=1 SV=1;tr|C9JNW5|C9JNW5_HUMAN 60S ribosomal protein L24 OS=Homo sapiens OX=9606 GN=RPL24 PE=1 SV=1;sp|P83731|RL24_HUMAN 60S ribosomal protein L24 OS=Homo sapiens OX=9606 G	3	6	6	6	0	6	0	6	0	6	42.1	42.1	42.1	14.369	121	121;150;157	3			8		0	16.309	0	42.1	36133000	0	36133000	7	4849800	0	4849800	8	AITGASLADIMAK;CESAFLSK;CESAFLSKR;MKVELCSFSGYK;QINWTVLYR;VFQFLNAK				239	279;695;696;4068;4633;6074	True;True;True;True;True;True	298;299;750;751;4357;4358;5004;6536	651;652;1539;1540;8828;8829;10348;13855
P02538;CON__P02538;CON__Q8VED5;CON__H-INV:HIT000016045;P12036;A0A1B0GTT5;B4DIR1;K7ELP4;K7EJU1;U3KPR1;A0A1X7SCE1;CON__REFSEQ:XP_932229;A0A1X7SBR3;A0A1W2PR46;H0YHD9;P14136;K7EKH9	P02538;CON__P02538	51;51;12;4;2;1;1;1;1;1;1;1;1;1;1;1;1	37;37;4;0;0;1;1;1;1;1;1;0;1;1;0;1;1	3;3;0;0;0;0;0;0;0;0;0;0;0;0;0;0;0	Keratin, type II cytoskeletal 6A	KRT6A	sp|P02538|K2C6A_HUMAN Keratin, type II cytoskeletal 6A OS=Homo sapiens OX=9606 GN=KRT6A PE=1 SV=3;	17	51	37	3	50	34	36	24	3	1	61.2	50	3.9	60.044	564	564;564;531;99;1026;149;179;189;248;143;334;345;472;505;143;432;261	2.36	59	77	45	48	0	323.31	61.2	51.2	4.2317e+09	4.0601e+09	171650000	30	109660000	104930000	4733600	255	ADTLTDEINFLR;AEAESWYQTK;AEAESWYQTKYEELQVTAGR;AIGGGLSSVGGGSSTIK;AIGGGLSSVGGGSSTIKYTTTSSSSR;ALYDAELSQMQTHISDTSVVLSMDNNR;AQYEEIAQR;DVDAAYMNK;DVDAAYMNKVELQAK;EYQELMNVK;FASFIDK;FASFIDKVR;FLEQQNK;FLEQQNKVLETK;GMQDLVEDFK;GMQDLVEDFKNK;GSGGLGGACGGAGFGSR;ISIGGGSCAISGGYGSR;KLLEGEECR;KQCANLQAAIADAEQR;LALDVEIATYR;LALDVEIATYRK;LLEGEECR;LLKEYQELMNVK;NKLEGLEDALQK;NKLEGLEDALQKAK;NKYEDEINK;NKYEDEINKR;NLDLDSIIAEVK;…			+	250	104;114;115;257;258;392;484;1092;1094;1598;1616;1618;1733;1735;2118;2119;2203;2781;3013;3059;3155;3156;3529;3561;4254;4255;4263;4264;4273;4274;4413;4546;4575;4651;4712;4713;4877;4930;5117;5286;5287;5373;5374;5377;5528;5529;5735;6533;6582;6583;6589	True;True;True;True;True;True;False;True;True;True;False;False;True;True;True;True;True;True;False;True;False;False;False;True;True;True;False;False;False;False;True;True;True;True;True;True;True;True;True;True;True;True;True;True;True;True;False;True;False;False;True	112;122;123;274;275;417;418;419;522;1171;1172;1175;1176;1718;1719;1739;1741;1863;1865;2268;2269;2270;2358;2970;3209;3260;3363;3364;3756;3792;3793;4583;4584;4592;4593;4602;4603;4768;4908;4943;5022;5086;5087;5261;5322;5522;5702;5703;5796;5797;5800;5955;5956;6173;7031;7082;7083;7089	261;262;263;264;265;266;267;268;306;307;308;309;310;311;312;607;608;609;610;611;612;613;614;615;616;897;898;899;900;901;902;903;904;905;906;907;908;909;1093;1094;1095;1096;1097;1098;1099;2275;2276;2277;2278;2288;2289;2290;2291;2292;2293;2294;3418;3419;3420;3421;3458;3459;3460;3461;3462;3463;3466;3467;3468;3469;3470;3471;3472;3473;3474;3475;3692;3693;3694;3696;3697;4628;4629;4630;4631;4632;4812;48…
I3L4N8;P63261;A0A804GS07;A0A6Q8PFE4;I3L3I0;I3L1U9;J3KT65;K7EM38;I3L3R2;Q6S8J3;A5A3E0;P0CG38;A0A2R8YEA7;A0A2R8YFE2;Q9BYX7;Q562R1;P0CG39;F8WCH0;A0A7P0TBL1	I3L4N8;P63261;A0A804GS07;A0A6Q8PFE4;I3L3I0;I3L1U9	18;18;16;13;10;10;8;8;8;7;6;5;4;3;3;3;3;3;2	18;18;16;13;10;10;8;8;8;7;6;5;4;3;3;3;3;3;2	1;1;1;0;1;1;1;1;1;0;0;0;0;0;0;0;0;0;1	Actin, cytoplasmic 2;Actin, cytoplasmic 2, N-terminally processed	ACTG1	tr|I3L4N8|I3L4N8_HUMAN Actin, cytoplasmic 2 OS=Homo sapiens OX=9606 GN=ACTG1 PE=1 SV=9;sp|P63261|ACTG_HUMAN Actin, cytoplasmic 2 OS=Homo sapiens OX=9606 GN=ACTG1 PE=1 SV=1;tr|A0A804GS07|A0A804GS07_HUMAN Actin, cytoplasmic 2 OS=Homo sapiens OX=9606 GN=ACTG1	19	18	18	1	18	17	18	17	1	1	70.9	70.9	4.8	38.975	351	351;375;366;332;214;214;198;133;164;1075;1075;1075;157;79;375;376;1038;52;59	2.48	13	38	42	10	0	254	70.9	63	573790000	404890000	168900000	20	14150000	9452600	4697400	108	AGFAGDDAPR;AVFPSIVGR;AVFPSIVGRPR;CPEALFQPSFLGMESCGIHETTFNSIMK;DLYANTVLSGGTTMYPGIADR;DSYVGDEAQSK;EEEIAALVIDNGSGMCK;EITALAPSTMK;GYSFTTTAER;HQGVMVGMGQK;IIAPPER;IWHHTFYNELR;KDLYANTVLSGGTTMYPGIADR;LCYVALDFEQEMATAASSSSLEK;QEYDESGPSIVHR;SYELPDGQVITIGNER;TTGIVMDSGDGVTHTVPIYEGYALPHAILR;VAPEEHPVLLTEAPLNPK				390	190;607;608;723;990;1075;1210;1303;2288;2401;2589;2869;2911;3219;4594;5517;5873;5982	True;True;True;True;True;True;True;True;True;True;True;True;True;True;True;True;True;True	202;655;656;779;1059;1060;1154;1306;1307;1406;1407;2448;2567;2763;3060;3104;3105;3432;4962;5944;6325;6326;6439	446;447;448;449;450;451;1359;1360;1361;1362;1363;1364;1365;1366;1367;1368;1369;1370;1577;2075;2076;2077;2219;2220;2221;2222;2223;2224;2573;2574;2575;2576;2577;2578;2775;2776;2777;2778;2779;2780;2781;5019;5020;5021;5022;5023;5024;5326;5327;5328;5711;5712;5713;5714;6272;6273;6274;6275;6276;6364;6365;6366;6367;6368;6369;6370;6371;7128;7129;7130;7131;7132;7133;7134;10266;10267;10268;10269;10270;10271…
O00443;A0A0C4DGF9;E9PPP3	O00443	95;31;13	95;31;13	95;31;13	Phosphatidylinositol 4-phosphate 3-kinase C2 domain-containing subunit alpha	PIK3C2A	sp|O00443|P3C2A_HUMAN Phosphatidylinositol 4-phosphate 3-kinase C2 domain-containing subunit alpha OS=Homo sapiens OX=9606 GN=PIK3C2A PE=1 SV=2	3	95	95	95	0	95	0	95	0	95	63.2	63.2	63.2	190.68	1686	1686;483;130	1.02	128	2			0	323.31	0	63.2	710570000	0	710570000	94	4588600	0	4588600	139	AKDVDKEEALQMEAEALAK;ALDIDVEK;ALDIDVEKLTQAELEK;ALDIDVEKLTQAELEKLLLDDSFETK;ALGNIQIAHNLYWLLK;AQISSNSGFKECPSSHPEPTR;AQVYNKQDYDLMVFPESDSQKR;ARTDLEITDSK;ASENFIYSCAGCCVATYVLGICDR;DALHDVQFSTR;DALQPQTTDAEATIFFTR;DKPLAEWLR;DLFKPIQSK;DLVTEDGADPNPYVK;DPNGTSSLPTGSSLLQEVEVQNEEMAAFCR;DPWDAVLLEER;DRAPFVLTSDMAYVINGGEKPTIR;DSSLGLSKEDK;DVDKEEALQMEAEALAK;EAWTTTEQLQFTIFAAHGISSNWVSNYEK;EGQIEPSFVFR;ELQLSVLSAESLR;ENFFLG…				422	287;299;300;301;324;461;481;492;505;780;782;913;941;988;1021;1029;1043;1063;1099;1179;1254;1382;1422;1423;1574;1575;1605;1649;1745;1774;1799;1819;1966;2120;2189;2374;2377;2395;2442;2465;2624;2635;2761;2857;2967;2968;2972;2979;3116;3322;3442;3510;3565;3566;3626;3691;3729;3805;3875;3876;3945;4367;4448;4559;4567;4965;5023;5051;5165;5197;5271;5368;5443;5533;5534;5578;5614;5773;5805;5944;6032;6033;603…	True;True;True;True;True;True;True;True;True;True;True;True;True;True;True;True;True;True;True;True;True;True;True;True;True;True;True;True;True;True;True;True;True;True;True;True;True;True;True;True;True;True;True;True;True;True;True;True;True;True;True;True;True;True;True;True;True;True;True;True;True;True;True;True;True;True;True;True;True;True;True;True;True;True;True;True;True;True;True;True…	307;308;320;321;322;345;496;519;530;543;837;839;979;1009;1057;1094;1095;1103;1118;1119;1142;1183;1273;1354;1491;1534;1535;1693;1694;1726;1774;1876;1877;1909;1936;1956;2111;2271;2343;2537;2540;2561;2610;2633;2800;2812;2948;3047;3163;3164;3168;3175;3320;3541;3666;3736;3797;3798;3862;3932;3970;3971;4051;4124;4125;4200;4712;4713;4806;4923;4924;4934;4935;5358;5417;5449;5574;5608;5686;5790;5868;5960;59…	665;666;684;685;686;753;754;1048;1082;1117;1118;1138;1689;1690;1696;1697;1958;2002;2003;2072;2073;2126;2127;2139;2166;2167;2201;2315;2316;2511;2512;2655;2951;2952;3056;3057;3058;3363;3364;3365;3440;3532;3762;3763;3764;3813;3814;3865;3866;3892;4210;4633;4781;5243;5247;5314;5315;5429;5461;5778;5825;6049;6252;6253;6497;6498;6499;6512;6520;6803;7334;7335;7553;7679;7823;7824;7949;8089;8159;8160;8161;8…
P61106;X6RFL8	P61106;X6RFL8	15;13	15;13	15;13	Ras-related protein Rab-14	RAB14	sp|P61106|RAB14_HUMAN Ras-related protein Rab-14 OS=Homo sapiens OX=9606 GN=RAB14 PE=1 SV=4;tr|X6RFL8|X6RFL8_HUMAN Ras-related protein Rab-14 (Fragment) OS=Homo sapiens OX=9606 GN=RAB14 PE=1 SV=1	2	15	15	15	5	15	5	15	5	15	78.1	78.1	78.1	23.897	215	215;181	3			26		0	285.3	29.3	78.1	208010000	5800700	202210000	16	4720300	144880	4575400	28	ATAPYNYSYIFK;FMADCPHTIGVEFGTR;GAAGALMVYDITR;GAAGALMVYDITRR;IIEVSGQK;IYQNIQDGSLDLNAAESGVQHKPSAPQGGR;KIYQNIQDGSLDLNAAESGVQHKPSAPQGGR;NLTNPNTVIILIGNK;NLTNPNTVIILIGNKADLEAQR;QFAEENGLLFLEASAK;SCLLHQFTEK;STYNHLSSWLTDAR;TGENVEDAFLEAAK;TGENVEDAFLEAAKK;YIIIGDMGVGK				662	542;1766;1879;1880;2595;2879;2984;4308;4309;4597;5017;5465;5633;5634;6649	True;True;True;True;True;True;True;True;True;True;True;True;True;True;True	580;1898;1899;2018;2019;2769;3070;3180;4641;4642;4965;5411;5891;6067;6068;7157	1211;3797;3798;4069;4070;4071;5721;5722;6294;6295;6296;6527;9502;9503;10282;10283;11204;11205;12415;12416;12776;12777;12778;12779;12780;15131
P53675;A0A087WX41;A0A087WXH4;A0A087WV74;H0YGJ9;H0Y529;F5H5N6	P53675;A0A087WX41	80;65;17;11;4;2;2	56;43;15;9;4;2;1	56;43;15;9;4;2;1	Clathrin heavy chain 2	CLTCL1	sp|P53675|CLH2_HUMAN Clathrin heavy chain 2 OS=Homo sapiens OX=9606 GN=CLTCL1 PE=1 SV=2;tr|A0A087WX41|A0A087WX41_HUMAN Clathrin heavy chain 2 OS=Homo sapiens OX=9606 GN=CLTCL1 PE=1 SV=1	7	80	56	56	10	80	1	56	1	56	56.5	44.7	44.7	187.03	1640	1640;1260;463;369;67;43;169	1.05	72	1		1	0	323.31	6.6	56.5	548930000	1045100	547890000	95	4333200	11001	4322200	85	AFMTADLPNELIELLEK;AGKTLQIFNIEMK;AGLLQQALEHYTDLYDIK;AGLLQQALEHYTDLYDIKR;AGQLPLVKPYLR;AHIAQLCEK;AHMGMFTELAILYSK;AQILPVR;ASIDAYDNFDNISLAQQLEK;AVDVFFPPEAQNDFPVAMQIGAK;AYEFAER;CNEPAVWSQLAQAQLQK;CYEEGMYEAAK;DPHLACVAYER;EAINSYIR;EDKLECSEELGDLVK;EGQFKDIITK;ENAYYDSSVVGR;ESYIETELIFALAK;EVCFACMDGQEFR;FDMNASAIQVLIEHIGNLDR;FGFVHDLVLYLYR;GDDPSSYLEVVQSASR;GLFYFLGSIVNFSQDPDVHLK;GNNWWAQSVELCK;GNNWWAQSVELCKK;GQCDL…				642	166;200;204;205;212;225;229;460;512;595;659;722;759;1019;1158;1193;1253;1418;1514;1544;1639;1683;1922;2084;2131;2132;2161;2167;2168;2186;2191;2340;2361;2380;2403;2768;2793;2852;2874;2912;2913;2941;2956;3063;3099;3108;3191;3237;3270;3313;3413;3414;3575;3630;3846;4023;4073;4301;4302;4336;4475;4665;4666;4716;4839;5308;5489;5739;5785;5865;5979;6001;6120;6375;6433;6434;6511;6634;6643;6644	False;False;True;True;True;False;False;True;True;True;False;True;True;False;True;False;False;True;True;True;True;True;True;True;True;True;True;False;False;True;True;True;True;True;True;True;True;False;True;True;True;True;True;True;False;True;True;True;False;True;True;True;True;True;False;True;True;False;False;True;True;True;True;True;False;True;True;False;True;True;True;True;False;True;False;Fals…	177;178;212;216;217;224;237;241;242;243;495;550;639;711;778;816;1092;1251;1288;1353;1530;1628;1660;1762;1763;1813;2062;2230;2283;2284;2313;2319;2320;2340;2345;2501;2523;2546;2569;2956;2982;3042;3065;3106;3107;3137;3152;3264;3301;3312;3402;3451;3487;3532;3636;3637;3807;3868;4095;4293;4294;4366;4634;4635;4676;4677;4835;5037;5038;5090;5223;5725;5915;6178;6179;6229;6316;6436;6458;6588;6860;6919;6920;…	399;400;401;402;403;404;405;406;465;470;471;482;507;508;509;510;514;515;516;517;518;519;520;521;522;523;524;525;526;527;528;529;530;531;532;533;534;535;536;537;538;539;540;541;542;543;1047;1150;1151;1326;1464;1465;1466;1576;1630;2121;2122;2123;2470;2537;2538;2539;2540;2541;2542;2543;2654;3051;3219;3220;3299;3513;3514;3601;4137;4550;4657;4658;4702;4716;4717;4718;4719;4720;4721;4722;4723;4724;4725;…
A6NNI4;A0A2R8Y478;A0A7I2V3T0;A0A7I2V3T7;G8JLH6;A0A087WU13;F5GXT1;P21926	A6NNI4;A0A2R8Y478;A0A7I2V3T0;A0A7I2V3T7;G8JLH6;A0A087WU13;F5GXT1;P21926	3;3;3;3;3;3;3;3	3;3;3;3;3;3;3;3	3;3;3;3;3;3;3;3	Tetraspanin;CD9 antigen	CD9	tr|A6NNI4|A6NNI4_HUMAN CD9 antigen OS=Homo sapiens OX=9606 GN=CD9 PE=1 SV=1;tr|A0A2R8Y478|A0A2R8Y478_HUMAN CD9 antigen OS=Homo sapiens OX=9606 GN=CD9 PE=1 SV=1;tr|A0A7I2V3T0|A0A7I2V3T0_HUMAN CD9 antigen OS=Homo sapiens OX=9606 GN=CD9 PE=1 SV=1;tr|A0A7I2V3T	8	3	3	3	0	3	0	3	0	3	29.6	29.6	29.6	17.764	159	159;159;216;218;251;255;270;228	3.08	2		5	5	0	107.27	0	29.6	41842000	0	41842000	5	4243000	0	4243000	13	AIHYALNCCGLAGGVEQFISDICPK;EVQEFYKDTYNK;KDVLETFTVK				11	262;1569;2919	True;True;True	280;1686;3114	623;624;3350;3351;3352;3353;3354;6391;6392;6393;6394;6395
E7EPB3;P50914	E7EPB3;P50914	5;5	5;5	5;5	60S ribosomal protein L14	RPL14	tr|E7EPB3|E7EPB3_HUMAN 60S ribosomal protein L14 OS=Homo sapiens OX=9606 GN=RPL14 PE=1 SV=1;sp|P50914|RL14_HUMAN 60S ribosomal protein L14 OS=Homo sapiens OX=9606 GN=RPL14 PE=1 SV=4	2	5	5	5	0	5	0	5	0	5	41.9	41.9	41.9	14.558	124	124;215	2.75		2	6		0	21.08	0	41.9	35638000	0	35638000	6	4031700	0	4031700	8	ALVDGPCTQVR;CMQLTDFILK;LVAIVDVIDQNR;RFVEVGR;VAYVSFGPHAGK				296	384;719;3897;4860;5993	True;True;True;True;True	409;775;4147;5244;6450	885;1569;8485;8486;8487;10855;13690;13691
A0A7I2V2T3;P12268;E7ETK5;H0Y4R1;A0A7I2YQK5	A0A7I2V2T3;P12268;E7ETK5;H0Y4R1;A0A7I2YQK5	20;20;19;19;18	20;20;19;19;18	19;19;18;18;17	Inosine-5-monophosphate dehydrogenase 2	IMPDH2	tr|A0A7I2V2T3|A0A7I2V2T3_HUMAN Inosine-5-monophosphate dehydrogenase OS=Homo sapiens OX=9606 GN=IMPDH2 PE=1 SV=1;sp|P12268|IMDH2_HUMAN Inosine-5-monophosphate dehydrogenase 2 OS=Homo sapiens OX=9606 GN=IMPDH2 PE=1 SV=2;tr|E7ETK5|E7ETK5_HUMAN Inosine-5-m	5	20	20	19	14	20	14	20	13	19	45	45	43.5	56.842	522	522;514;489;538;513	2.13	1	43	8		0	175.75	38.7	45	270380000	85694000	184690000	24	5550900	1575800	3975100	56	AMMYSGELK;DIDFLKEEEHDCFLEEIMTK;DKYPNLQVIGGNVVTAAQAK;EANEILQR;FGVPVIADGGIQNVGHIAK;GKLPIVNEDDELVAIIAR;HGFCGIPITDTGR;KQLLCGAAIGTHEDDKYR;KYEQGFITDPVVLSPK;LPIVNEDDELVAIIAR;LVGIISSR;NLIDAGVDALR;QLLCGAAIGTHEDDKYR;REDLVVAPAGITLK;RFGVPVIADGGIQNVGHIAK;TSSAQVEGGVHSLHSYEK;VAQGVSGAVQDK;VGMGSGSICITQEVLACGRPQATAVYK;YEQGFITDPVVLSPK;YIKDKYPNLQVIGGNVVTAAQAK				145	403;874;920;1165;1690;2057;2327;3067;3121;3689;3912;4282;4673;4843;4853;5853;5983;6109;6599;6651	True;True;True;True;True;True;True;True;True;True;True;True;True;True;True;True;True;True;True;True	436;938;939;986;1258;1820;2203;2488;3268;3325;3930;4164;4611;5045;5227;5237;6302;6440;6576;6577;7100;7159	937;1862;1863;1864;1865;1965;1966;2481;2482;2483;2484;2485;3628;3629;4505;4506;4507;5098;5099;5100;6695;6814;6815;6816;8086;8516;8517;9426;9427;9428;9429;10444;10445;10824;10825;10826;10827;10828;10843;10844;13417;13418;13419;13420;13674;13675;13676;13926;13927;13928;15011;15133
O60749;D6RC15	O60749	21;10	19;10	19;10	Sorting nexin-2	SNX2	sp|O60749|SNX2_HUMAN Sorting nexin-2 OS=Homo sapiens OX=9606 GN=SNX2 PE=1 SV=2	2	21	19	19	1	21	1	19	1	19	39.3	35.3	35.3	58.47	519	519;265	1.86	6	29	1		0	242.63	2.7	39.3	189750000	1342400	188410000	27	3992300	49718	3942600	37	ALSQLAEVEEK;AVNTQALSGAGILR;DFEQISK;EDSSSTEFVEK;EDSSSTEFVEKR;ELSANTAAFAK;FSDFLGLHSK;HPTLLQDPDLR;KLHVSVEALVCHR;MNESDAWFEEK;QFLESSELPR;QQQFENLDQQLR;RFSDFLGLHSK;SAAMLGNSEDHTALSR;SMSAPVIFDR;VGDGMNAYMAYR;VGKEDSSSTEFVEK;VKVGKEDSSSTEFVEK;YLESLVQTQQQLIK;YLHVGYIVPPAPEK;YWEAFLPEAK				447	374;625;826;1201;1202;1384;1814;2394;3008;4085;4602;4739;4858;4962;5294;6085;6105;6180;6674;6681;6786	False;True;True;True;True;True;True;True;True;True;True;True;True;True;True;True;True;True;True;True;False	399;674;888;1296;1297;1493;1951;2560;3204;4380;4381;4971;5114;5242;5354;5355;5710;5711;6547;6548;6572;6655;7183;7190;7299	868;1395;1396;1397;1398;1780;2554;2555;2958;3885;3886;5312;5313;6562;8855;8856;10291;10594;10595;10596;10853;11090;11091;11092;12020;12021;13873;13874;13919;13920;13921;14066;15188;15189;15190;15204;15205;15393
P63000;P60763;J3KSC4;J3QLK0;P15153;B1AH77;B1AH78;B1AH80	P63000;P60763;J3KSC4;J3QLK0	9;7;5;5;4;3;3;3	8;6;5;5;3;3;2;3	8;6;5;5;3;3;2;3	Ras-related C3 botulinum toxin substrate 1;Ras-related C3 botulinum toxin substrate 3	RAC1;RAC3	sp|P63000|RAC1_HUMAN Ras-related C3 botulinum toxin substrate 1 OS=Homo sapiens OX=9606 GN=RAC1 PE=1 SV=1;sp|P60763|RAC3_HUMAN Ras-related C3 botulinum toxin substrate 3 OS=Homo sapiens OX=9606 GN=RAC3 PE=1 SV=1;tr|J3KSC4|J3KSC4_HUMAN Ras-related C3 botuli	8	9	8	8	1	9	1	8	1	8	62.5	56.8	56.8	21.45	192	192;192;130;136;192;148;166;185	3.15			11	2	0	49.566	5.2	62.5	49608000	621130	48987000	8	3920200	77641	3842600	13	AKWYPEVR;AVLCPPPVK;CVVVGDGAVGK;HHCPNTPIILVGTK;KLTPITYPQGLAMAK;LRPLSYPQTDVFLICFSLVSPASFENVR;PVNLGLWDTAGQEDYDR;TVFDEAIR;YLECSALTQR				701	291;618;754;2346;3027;3772;4515;5904;6670	True;True;False;True;True;True;True;True;True	312;667;810;2507;3223;3224;4018;4877;6358;7179	670;1386;1623;1624;5193;5194;6597;6598;8247;10119;10120;13536;15180;15181;15182
A0A2R8YEM3;E7EQV9;P61313;E7ENU7;E7EX53;A0A2R8Y738	A0A2R8YEM3;E7EQV9;P61313;E7ENU7;E7EX53;A0A2R8Y738	4;4;4;3;2;2	4;4;4;3;2;2	4;4;4;3;2;2	Ribosomal protein L15;60S ribosomal protein L15	RPL15	tr|A0A2R8YEM3|A0A2R8YEM3_HUMAN Ribosomal protein L15 (Fragment) OS=Homo sapiens OX=9606 GN=RPL15 PE=1 SV=1;tr|E7EQV9|E7EQV9_HUMAN Ribosomal protein L15 (Fragment) OS=Homo sapiens OX=9606 GN=RPL15 PE=1 SV=1;sp|P61313|RL15_HUMAN 60S ribosomal protein L15 OS=	6	4	4	4	0	4	0	4	0	4	28.4	28.4	28.4	19.968	169	169;174;204;175;133;138	3			6		0	25.94	0	28.4	43653000	0	43653000	9	3832700	0	3832700	7	FFEVILIDPFHK;NPDTQWITKPVHK;SLQSVAEER;VLNSYWVGEDSTYK				103	1667;4351;5262;6226	True;True;True;True	1793;4695;5677;6704	3569;3570;9650;9651;11931;14164
Q9Y296;E9PQE8;E9PN70;E9PKS9;J3KP27;G3V1A0;G5EA23	Q9Y296;E9PQE8;E9PN70;E9PKS9;J3KP27	14;12;12;10;8;6;6	14;12;12;10;8;6;6	14;12;12;10;8;6;6	Trafficking protein particle complex subunit 4	TRAPPC4	sp|Q9Y296|TPPC4_HUMAN Trafficking protein particle complex subunit 4 OS=Homo sapiens OX=9606 GN=TRAPPC4 PE=1 SV=1;tr|E9PQE8|E9PQE8_HUMAN Trafficking protein particle complex subunit OS=Homo sapiens OX=9606 GN=TRAPPC4 PE=1 SV=1;tr|E9PN70|E9PN70_HUMAN Traffi	7	14	14	14	0	14	0	14	0	14	63.5	63.5	63.5	24.34	219	219;176;257;126;181;117;126	3			17		0	44.426	0	63.5	63213000	0	63213000	14	3815000	0	3815000	18	AGGLIYQLDSYAPR;AIFSVYVVNK;CELFDQNLK;EVLEYLGNPANYPVSIR;FVVLADPR;IYEIYSDFALK;KIYEIYSDFALK;LALEVAEK;LHCYQTLTGIK;NPFYSLEMPIR;QAGIDSLLR;VGHAVLAINGMDVNGR;VLVAFGQR;YTADGKEVLEYLGNPANYPVSIR				937	195;255;692;1558;1866;2871;2983;3159;3408;4354;4528;6099;6255;6759	True;True;True;True;True;True;True;True;True;True;True;True;True;True	207;271;272;746;1675;2005;3062;3179;3367;3630;4698;4890;6566;6736;7272	457;604;605;1529;3335;3336;4045;6278;6526;6949;7480;7481;9654;10135;13910;14218;15348
Q96EC8;B1AV70	Q96EC8	5;2	5;2	5;2	Protein YIPF6	YIPF6	sp|Q96EC8|YIPF6_HUMAN Protein YIPF6 OS=Homo sapiens OX=9606 GN=YIPF6 PE=1 SV=2	2	5	5	5	0	5	0	5	0	5	27.5	27.5	27.5	26.256	236	236;188	2.25	7	4	6	3	0	52.803	0	27.5	57381000	0	57381000	11	3814900	0	3814900	21	AEAEESPGDPGTASPR;EFDSSTLNESVR;IREFDSSTLNESVR;KFMHVLYPR;PLFAGLSDISISQDIPVEGEITIPMR				860	110;1227;2766;2938;4491	True;True;True;True;True	118;1325;2954;3133;3134;4851;4852	280;281;282;2604;2605;2606;2607;6058;6059;6060;6061;6434;6435;6436;6437;10082;10083;10084;10085;10086
Q99523;A0A0J9YX61;A0A0J9YVX1	Q99523	22;5;3	22;5;3	22;5;3	Sortilin	SORT1	sp|Q99523|SORT_HUMAN Sortilin OS=Homo sapiens OX=9606 GN=SORT1 PE=1 SV=3	3	22	22	22	0	22	0	22	0	22	36.5	36.5	36.5	92.067	831	831;118;60	1.5	22	22			0	216.92	0	36.5	202290000	0	202290000	33	3755400	0	3755400	46	ADLGALELWR;CTSNFLSPEK;CVEQPELK;DITDLINNTFIR;DPIYFTGLASEPGAR;EEHLTTNGYR;FLFASVMADKDTTR;FLFASVMADKDTTRR;FSTDEGQCWQTYTFTR;FSTDEGQCWQTYTFTRDPIYFTGLASEPGAR;GHDLEFCLYGR;GHDLEFCLYGREEHLTTNGYR;GVYITSVLSEDNSIQTMITFDQGGR;IYSFGLGGR;NCEEKDYTIWLAHSTDPEDYEDGCILGYK;NFGGKWEEIHK;NFVQTDLPFHPLTQMMYSPQNSDYLLALSTENGLWVSK;NKNECSLHIHASYSISQK;SGYHDDSDEDLLE;TEFGMAIGPENSGK;VVLTAEVSGGSR;YSVLQQHAEANGVDGVDALDTASHTNK				872	95;742;747;901;1020;1213;1739;1740;1833;1834;2013;2014;2272;2881;4159;4191;4205;4260;5145;5601;6447;6756	True;True;True;True;True;True;True;True;True;True;True;True;True;True;True;True;True;True;True;True;True;True	103;798;803;966;1093;1311;1869;1870;1871;1971;1972;2158;2159;2431;3072;4482;4516;4530;4589;5554;6033;6034;6935;7269	247;1602;1603;1611;1612;1927;1928;2124;2125;2582;2583;3754;3755;3756;3757;3989;3990;3991;3992;4428;4429;4430;4431;4432;4987;6298;6299;9072;9138;9139;9159;9160;9352;11573;11574;12726;12727;12728;14619;14620;15342;15343;15344;15345
P61224;F5H7Y6;E7ESV4;F5GX62;F5H004;F5H6R7;A6NIZ1;F5H0B7;F5H500;F5GYB5;F5H077;F5GWU8;F5H491;B7ZB78;F5GZG1;F5H4H0;F5H823;F5GYH7;F8WBC0	P61224;F5H7Y6;E7ESV4;F5GX62;F5H004;F5H6R7;A6NIZ1;F5H0B7;F5H500;F5GYB5;F5H077;F5GWU8;F5H491	14;12;12;12;11;10;9;9;9;9;8;8;8;6;6;6;6;6;2	14;12;12;12;11;10;9;9;9;9;8;8;8;6;6;6;6;6;2	4;4;4;4;4;3;2;2;2;2;2;2;2;2;2;0;2;0;0	Ras-related protein Rap-1b;Ras-related protein Rap-1b-like protein	RAP1B	sp|P61224|RAP1B_HUMAN Ras-related protein Rap-1b OS=Homo sapiens OX=9606 GN=RAP1B PE=1 SV=1;tr|F5H7Y6|F5H7Y6_HUMAN Ras-related protein Rap-1b OS=Homo sapiens OX=9606 GN=RAP1B PE=1 SV=1;tr|E7ESV4|E7ESV4_HUMAN Ras-related protein Rap-1b (Fragment) OS=Homo sa	19	14	14	4	1	14	1	14	0	4	69	69	26.6	20.825	184	184;179;157;139;127;122;184;98;101;136;84;87;93;118;121;48;103;53;32	3.1			18	2	0	149.27	6.5	69	59162000	588260	58574000	10	3784000	58826	3725200	24	CDLEDERVVGK;INVNEIFYDLVR;KQVEVDAQQCMLEILDTAGTEQFTAMR;LVVLGSGGVGK;NGQGFALVYSITAQSTFNDLQDLR;QVEVDAQQCMLEILDTAGTEQFTAMR;SALTVQFVQGIFVEK;SALTVQFVQGIFVEKYDPTIEDSYR;SALTVQFVQGIFVEKYDPTIEDSYRK;SKINVNEIFYDLVR;VKDTDDVPMILVGNK;VKDTDDVPMILVGNKCDLEDER;YDPTIEDSYR;YDPTIEDSYRK				664	686;2722;3073;3960;4210;4783;4993;4994;4995;5196;6170;6171;6577;6578	True;True;True;True;True;True;True;True;True;True;True;True;True;True	740;2908;3274;4217;4535;5159;5160;5387;5388;5389;5607;6645;6646;7077;7078	1523;5985;5986;5987;6711;8615;9169;9170;10699;10700;11165;11166;11167;11168;11747;14051;14052;14937;14938;14939
P30050	P30050	5	5	5	60S ribosomal protein L12	RPL12	sp|P30050|RL12_HUMAN 60S ribosomal protein L12 OS=Homo sapiens OX=9606 GN=RPL12 PE=1 SV=1	1	5	5	5	4	5	4	5	4	5	49.1	49.1	49.1	17.818	165	165	3			13		0	113.85	39.4	49.1	73156000	16896000	56260000	9	4393000	667940	3725100	13	CTGGEVGATSALAPK;EILGTAQSVGCNVDGR;HPHDIIDDINSGAVECPAS;HSGNITFDEIVNIAR;QAQIEVVPSASALIIK				587	741;1293;2392;2407;4539	True;True;True;True;True	797;1395;2558;2573;4901	1600;1601;2760;2761;2762;2763;5308;5309;5335;5336;5337;10149;10150
CON__P13647;P13647;F8W0C6;H0YI76;H0YIN9;F8VV57;F8VU69	CON__P13647;P13647	49;49;20;19;14;8;3	29;29;5;14;10;8;3	7;7;0;3;0;3;0	Keratin, type II cytoskeletal 5	KRT5	;sp|P13647|K2C5_HUMAN Keratin, type II cytoskeletal 5 OS=Homo sapiens OX=9606 GN=KRT5 PE=1 SV=3	7	49	29	7	45	38	27	22	7	6	57.8	40.7	11	62.378	590	590;590;178;201;196;132;147	2.44	45	53	41	42	0	197.62	55.3	48.1	1.5453e+09	1414100000	131200000	31	40933000	37247000	3685700	181	DVDAAYMNK;DVDAAYMNKVELEAK;EYQELMNTK;FASFIDK;FASFIDKVR;FLEQQNK;FLEQQNKVLDTK;GLGVGFGSGGGSSSSVK;ISISTSGGSFR;KLLEGEECR;KQCANLQNAIADAEQR;LAELEEALQK;LALDVEIATYR;LALDVEIATYRK;LLEGEECR;LLREYQELMNTK;LRAEIDNVK;MFFDAELSQMQTHVSDTSVVLSMDNNR;NKLAELEEALQK;NKYEDEINK;NKYEDEINKR;NLDLDSIIAEVK;NMQDLVEDFK;NMQDLVEDFKNK;QCANLQNAIADAEQR;QCANLQNAIADAEQRGELALKDAR;QLDSIVGER;QNLEPLFEQYINNLR;QNLEPLFEQYINNLRR;QSSVSFR;RISISTSG…			+	263	1092;1093;1597;1616;1618;1733;1734;2093;2782;3013;3060;3144;3155;3156;3529;3599;3762;4035;4252;4263;4264;4273;4318;4319;4547;4548;4651;4712;4713;4760;4878;4930;5099;5288;5289;5380;5381;5595;5596;5735;5836;5859;5860;6006;6365;6533;6582;6583;6588	False;True;True;False;False;False;False;True;True;False;True;True;False;False;False;True;True;True;True;False;False;False;True;True;True;True;False;False;False;True;True;False;True;True;True;True;True;True;True;False;True;True;True;True;True;False;False;False;True	1171;1172;1173;1174;1716;1717;1739;1741;1863;1864;2240;2971;3209;3261;3351;3363;3364;3756;3835;4006;4310;4581;4592;4593;4602;4652;4653;4654;4909;4910;5022;5086;5087;5135;5262;5322;5501;5704;5705;5803;5804;6027;6028;6173;6282;6308;6309;6310;6311;6463;6464;6465;6850;7031;7082;7083;7088	2275;2276;2277;2278;2279;2280;2281;2282;2283;2284;2285;2286;2287;3407;3408;3409;3410;3411;3412;3413;3414;3415;3416;3417;3458;3459;3460;3461;3462;3463;3466;3467;3468;3469;3470;3471;3472;3473;3474;3475;3692;3693;3694;3695;4571;4572;4573;4574;4575;4576;4577;4578;4579;6114;6115;6116;6117;6118;6119;6120;6567;6668;6669;6670;6876;6877;6878;6879;6880;6881;6882;6883;6925;6926;6927;6928;6929;6930;6931;6932…
A0A087WY71;C9JGT8;C9JPV8;E9PFW3;Q96CW1;A0A8I5KWD3;C9JTK4;C9JJD3;H7C4C3;A0A8I5QJU5;C9JJ47;A0A8I5KT55;A0A8I5KTP2	A0A087WY71;C9JGT8;C9JPV8;E9PFW3;Q96CW1;A0A8I5KWD3;C9JTK4;C9JJD3;H7C4C3	17;17;17;17;17;15;15;14;14;7;7;6;1	17;17;17;17;17;15;15;14;14;7;7;6;1	17;17;17;17;17;15;15;14;14;7;7;6;1	AP-2 complex subunit mu	AP2M1	tr|A0A087WY71|A0A087WY71_HUMAN AP-2 complex subunit mu OS=Homo sapiens OX=9606 GN=AP2M1 PE=1 SV=1;tr|C9JGT8|C9JGT8_HUMAN AP-2 complex subunit mu OS=Homo sapiens OX=9606 GN=AP2M1 PE=1 SV=2;tr|C9JPV8|C9JPV8_HUMAN AP-2 complex subunit mu OS=Homo sapiens OX=96	13	17	17	17	0	17	0	17	0	17	43.1	43.1	43.1	49.526	434	434;437;458;460;435;364;393;383;432;182;201;124;80	2.23		23	7		0	76.352	0	43.1	138060000	0	138060000	26	3643400	0	3643400	32	DIILPFR;GEVLISR;IPTPLNTSGVQVICMK;LNYSDHDVIK;NAVDAFR;NELFLDVLESVNLLMSPQGQVLSAHVSGR;QNVNAAMVFEFLYK;QSIAIDDCTFHQCVR;RNELFLDVLESVNLLMSPQGQVLSAHVSGR;RSNIWLAAVTK;SGIYETR;SISFIPPDGEFELMR;SNFKPSLLAQK;SNIWLAAVTK;SPVTNIAR;TFITQQGIK;WARPPISMNFEVPFAPSGLK				23	883;1963;2738;3671;4152;4183;4721;4749;4903;4932;5127;5175;5301;5305;5346;5619;6486	True;True;True;True;True;True;True;True;True;True;True;True;True;True;True;True;True	948;2108;2925;3910;4474;4508;5095;5124;5291;5292;5324;5533;5585;5718;5722;5766;6052;6977;6978	1897;1898;4207;6011;8061;8062;9062;9063;9127;10566;10567;10607;10608;10609;10942;10943;11019;11020;11541;11628;12030;12031;12032;12037;12128;12129;12755;12756;14702;14703
J3QR09;J3KTE4;A0A7I2YQG2;P84098;A0A7I2V638;A0A7I2V4U6;A0A7I2V2L0;A0A7I2V512	J3QR09;J3KTE4;A0A7I2YQG2;P84098;A0A7I2V638;A0A7I2V4U6;A0A7I2V2L0;A0A7I2V512	5;5;5;5;3;3;3;3	5;5;5;5;3;3;3;3	5;5;5;5;3;3;3;3	Ribosomal protein L19;60S ribosomal protein L19	RPL19	tr|J3QR09|J3QR09_HUMAN Ribosomal protein L19 OS=Homo sapiens OX=9606 GN=RPL19 PE=1 SV=1;tr|J3KTE4|J3KTE4_HUMAN Ribosomal protein L19 OS=Homo sapiens OX=9606 GN=RPL19 PE=1 SV=1;tr|A0A7I2YQG2|A0A7I2YQG2_HUMAN Ribosomal protein L19 OS=Homo sapiens OX=9606 GN=	8	5	5	5	0	5	0	5	0	5	18.1	18.1	18.1	23.134	193	193;194;216;196;48;95;109;110	2.75		2	6		0	17.403	0	18.1	25502000	0	25502000	6	3623300	0	3623300	8	KLLADQAEAR;KVWLDPNETNEIANANSR;LASSVLR;LLADQAEAR;VWLDPNETNEIANANSR				156	3009;3115;3188;3501;6468	True;True;True;True;True	3205;3319;3399;3726;6957	6563;6802;7036;7660;7661;14662;14663;14664
P11142;E9PKE3;E9PNE6;E9PN89;A8K7Q2;E9PQQ4;E9PQK7;E9PK54;E9PLF4;E9PPY6;E9PN25;E9PI65;P54652;E9PM13	P11142;E9PKE3;E9PNE6;E9PN89;A8K7Q2	22;21;16;12;11;9;9;9;9;7;6;6;6;3	22;21;16;12;11;9;9;9;9;7;6;6;6;3	15;14;9;11;5;8;8;8;8;6;5;5;3;0	Heat shock cognate 71 kDa protein	HSPA8	sp|P11142|HSP7C_HUMAN Heat shock cognate 71 kDa protein OS=Homo sapiens OX=9606 GN=HSPA8 PE=1 SV=1;tr|E9PKE3|E9PKE3_HUMAN Heat shock cognate 71 kDa protein OS=Homo sapiens OX=9606 GN=HSPA8 PE=1 SV=1;tr|E9PNE6|E9PNE6_HUMAN Heat shock cognate 71 kDa protein	14	22	22	15	11	22	11	22	7	15	43.7	43.7	28.8	70.897	646	646;627;500;312;410;171;178;183;187;137;132;168;639;150	1.84	11	44	2		0	196.57	22.3	43.7	268840000	64539000	204300000	33	4841500	1225100	3616400	59	ARFEELNADLFR;CNEIINWLDKNQTAEKEEFEHQQK;DAGTIAGLNVLR;FDDAVVQSDMK;GPAVGIDLGTTYSCVGVFQHGK;IINEPTAAAIAYGLDKK;ITITNDK;LDKSQIHDIVLVGGSTR;LLQDFFNGK;MKEIAEAYLGK;MVNHFIAEFK;NQVAMNPTNTVFDAK;NQVAMNPTNTVFDAKR;NSLESYAFNMK;QTQTFTTYSDNQPGVLIQVYEGER;RFDDAVVQSDMK;SINPDEAVAYGAAVQAAILSGDK;SQIHDIVLVGGSTR;STAGDTHLGGEDFDNR;TTPSYVAFTDTER;TVTNAVVTVPAYFNDSQR;VCNPIITK				522	489;720;778;1628;2139;2603;2822;3240;3588;4061;4124;4383;4384;4398;4772;4847;5170;5358;5432;5884;5926;6002	True;True;True;True;True;True;True;True;True;True;True;True;True;True;True;True;True;True;True;True;True;True	527;776;835;1751;2291;2778;3011;3454;3820;4348;4439;4731;4732;4733;4734;4752;4753;5147;5231;5579;5778;5857;6337;6382;6459	1109;1110;1111;1112;1113;1114;1570;1683;1684;1685;1686;3486;4667;5736;5737;5738;6199;6200;6201;7161;7162;7870;7871;8817;9010;9714;9715;9716;9717;9718;9719;9764;9765;9766;9767;9768;10676;10677;10833;11620;12147;12148;12149;12150;12324;12325;12326;13494;13495;13496;13497;13498;13571;13572;13573;13574;13705
H7BY10;K7EJV9;K7ERT8;A8MUS3;P62750;K7EMA7	H7BY10;K7EJV9;K7ERT8;A8MUS3;P62750;K7EMA7	6;6;6;6;6;4	6;6;6;6;6;4	6;6;6;6;6;4	60S ribosomal protein L23a	RPL23A	tr|H7BY10|H7BY10_HUMAN 60S ribosomal protein L23a (Fragment) OS=Homo sapiens OX=9606 GN=RPL23A PE=1 SV=1;tr|K7EJV9|K7EJV9_HUMAN 60S ribosomal protein L23a (Fragment) OS=Homo sapiens OX=9606 GN=RPL23A PE=1 SV=1;tr|K7ERT8|K7ERT8_HUMAN 60S ribosomal protein L	6	6	6	6	1	6	1	6	1	6	42.4	42.4	42.4	17.692	158	158;170;175;194;156;70	2.88		1	7		0	23.322	8.2	42.4	28560000	1669000	26891000	6	3847400	278170	3569200	8	FPLTTESAMK;IEDNNTLVFIVDVK;KLYDIDVAK;LAPDYDALDVANK;NKLDHYAIIK;VNTLIRPDGEK				197	1790;2500;3032;3166;4253;6289	True;True;True;True;True;True	1925;2670;3230;3374;4582;6774	3840;5521;6612;6962;6963;6964;9291;14299
H0YKD8;P46779;H0YLP6;H0YMF4	H0YKD8;P46779;H0YLP6;H0YMF4	6;6;5;5	6;6;5;5	6;6;5;5	60S ribosomal protein L28	RPL28	tr|H0YKD8|H0YKD8_HUMAN 60S ribosomal protein L28 OS=Homo sapiens OX=9606 GN=RPL28 PE=1 SV=1;sp|P46779|RL28_HUMAN 60S ribosomal protein L28 OS=Homo sapiens OX=9606 GN=RPL28 PE=1 SV=3;tr|H0YLP6|H0YLP6_HUMAN 60S ribosomal protein L28 OS=Homo sapiens OX=9606 G	4	6	6	6	0	6	0	6	0	6	32.4	32.4	32.4	19.072	170	170;137;89;112	3.4			6	4	0	12.315	0	32.4	44392000	0	44392000	12	3529700	0	3529700	12	ATLSSIR;NCSSFLIKR;QTYSTEPNNLK;SAHLQWMVVR;TVGVEPAADGK;YNGLIHR				366	565;4164;4778;4983;5909;6707	True;True;True;True;True;True	607;4487;5153;5376;6364;7219	1268;1269;9079;10689;10690;11134;11135;13543;13544;15258
M0R3D6;M0R1A7;M0R117;Q02543;M0R0P7	M0R3D6;M0R1A7;M0R117;Q02543;M0R0P7	6;6;6;6;5	6;6;6;6;5	6;6;6;6;5	60S ribosomal protein L18a	RPL18A	tr|M0R3D6|M0R3D6_HUMAN 60S ribosomal protein L18a (Fragment) OS=Homo sapiens OX=9606 GN=RPL18A PE=1 SV=1;tr|M0R1A7|M0R1A7_HUMAN 60S ribosomal protein L18a OS=Homo sapiens OX=9606 GN=RPL18A PE=1 SV=1;tr|M0R117|M0R117_HUMAN 60S ribosomal protein L18a OS=Homo	5	6	6	6	0	6	0	6	0	6	44	44	44	16.714	141	141;147;154;176;137	3.11			8	1	0	49.341	0	44	33296000	0	33296000	8	3465900	0	3465900	9	AHSIQIMKVEEIAASK;DLTTAGAVTQCYR;FWYFVSQLKK;NFGIWLR;SSGEIVYCGQVFEK;VKNFGIWLR				414	231;986;1868;4193;5392;6177	True;True;True;True;True;True	245;1055;2007;4518;5815;6652	545;546;547;2069;2070;4050;9141;12265;14062
P62854;Q5JNZ5	P62854;Q5JNZ5	3;2	3;2	3;2	40S ribosomal protein S26;Putative 40S ribosomal protein S26-like 1	RPS26;RPS26P11	sp|P62854|RS26_HUMAN 40S ribosomal protein S26 OS=Homo sapiens OX=9606 GN=RPS26 PE=1 SV=3;sp|Q5JNZ5|RS26L_HUMAN Putative 40S ribosomal protein S26-like 1 OS=Homo sapiens OX=9606 GN=RPS26P11 PE=5 SV=1	2	3	3	3	0	3	0	3	0	3	31.3	31.3	31.3	13.015	115	115;115	3.5			3	3	0	16.829	0	31.3	19000000	0	19000000	5	3329200	0	3329200	6	DISEASVFDAYVLPK;LHYCVSCAIHSK;NIVEAAAVR				693	896;3423;4246	True;True;True	961;3646;4575	1920;1921;7518;7519;9275;9276
P61353;K7ELC7;K7EQQ9;K7ERY7	P61353;K7ELC7	6;5;1;1	6;5;1;1	6;5;1;1	60S ribosomal protein L27	RPL27	sp|P61353|RL27_HUMAN 60S ribosomal protein L27 OS=Homo sapiens OX=9606 GN=RPL27 PE=1 SV=2;tr|K7ELC7|K7ELC7_HUMAN 60S ribosomal protein L27 (Fragment) OS=Homo sapiens OX=9606 GN=RPL27 PE=1 SV=1	4	6	6	6	2	6	2	6	2	6	41.9	41.9	41.9	15.798	136	136;144;38;40	3.27			11	4	0	9.6651	12.5	41.9	40653000	502980	40150000	6	3393300	83831	3309500	14	NIDDGTSDRPYSHALVAGIDR;NIDDGTSDRPYSHALVAGIDRYPR;VVLVLAGR;VYNYNHLMPTR;YSVDIPLDK;YSVDIPLDKTVVNK				667	4228;4229;6448;6479;6753;6754	True;True;True;True;True;True	4556;4557;6936;6968;6969;7266;7267	9240;9241;9242;14621;14622;14623;14683;14684;14685;14686;15336;15337;15338;15339;15340
O95782	O95782	38	38	28	AP-2 complex subunit alpha-1	AP2A1	sp|O95782|AP2A1_HUMAN AP-2 complex subunit alpha-1 OS=Homo sapiens OX=9606 GN=AP2A1 PE=1 SV=3	1	38	38	28	0	38	0	38	0	28	49	49	37.4	107.54	977	977	1.55	31	38			0	164.14	0	49	253470000	0	253470000	53	3257200	0	3257200	72	AADLLYAMCDR;ACNQLGQFLQHR;ALLLSTYIK;ALQVGCLLR;ATIQGVLR;DFLTPPLLSVR;EMGEAFAADIPR;FFQPTEMAAQDFFQR;FINLFPETK;GLAVFISDIR;GPGAGSALDDGR;IAGDYVSEEVWYR;ILVAGDSMDSVK;IVSSASTDLQDYTYYFVPAPWLSVK;LEPNAQAQMYR;LINNAIK;LINNAIKNDLASR;LLGFGSALLDNVDPNPENFVGAGIIQTK;LLQCYPPPEDAAVK;LPVTINK;NADVELQQR;NNGVLFENQLLQIGVK;NPTFMCLALHCIANVGSR;QIVSEMLR;QLSLPQQEAQK;QSAALCLLR;SSPPVQFSLLHSK;THIDTVINALK;THIDTVINALKTER;TVFEALQAPACHE…				468	13;66;337;370;559;831;1411;1672;1707;2068;2142;2452;2690;2862;3305;3459;3460;3546;3586;3703;4135;4328;4365;4641;4691;4744;5413;5653;5654;5906;5956;6098;6238;6239;6437;6622;6665;6675	True;True;True;True;True;True;True;True;True;True;True;True;True;True;True;True;True;True;True;True;True;True;True;True;True;True;True;True;True;True;True;True;True;True;True;True;True;True	13;68;358;394;601;893;1522;1799;1800;1837;2214;2294;2620;2873;3053;3523;3524;3684;3685;3776;3818;3944;4452;4667;4710;5012;5064;5119;5837;6088;6089;6360;6361;6412;6565;6717;6718;6925;7123;7173;7174;7184	22;116;117;118;779;855;856;1256;1257;1785;1786;3032;3578;3579;3580;3581;3657;4523;4524;4670;5443;5444;5931;6261;6262;7297;7298;7580;7581;7776;7777;7867;8106;9028;9029;9588;9670;9671;10384;10486;10487;10601;10602;12295;12296;12812;12813;12814;13539;13540;13624;13906;13907;13908;13909;14183;14184;14185;14186;14604;14605;15049;15050;15161;15162;15163;15164;15191;15192
A0A2R8Y6J3;P46777;Q5T7N0;A0A2R8Y4A2	A0A2R8Y6J3;P46777;Q5T7N0	10;10;5;3	10;10;5;3	10;10;5;3	60S ribosomal protein L5	RPL5	tr|A0A2R8Y6J3|A0A2R8Y6J3_HUMAN 60S ribosomal protein L5 (Fragment) OS=Homo sapiens OX=9606 GN=RPL5 PE=1 SV=1;sp|P46777|RL5_HUMAN 60S ribosomal protein L5 OS=Homo sapiens OX=9606 GN=RPL5 PE=1 SV=3;tr|Q5T7N0|Q5T7N0_HUMAN 60S ribosomal protein L5 (Fragment) O	4	10	10	10	0	10	0	10	0	10	57.6	57.6	57.6	27.045	238	238;297;130;170	2.76		5	16		0	64.207	0	57.6	75306000	0	75306000	11	3238100	0	3238100	22	DIICQIAYAR;FPGYDSESK;GAVDGGLSIPHSTK;IEGDMIVCAAYAHELPK;IYEGQVEVTGDEYNVESIDGQPGAFTCYLDAGLAR;NSVTPDMMEEMYKK;QFSQYIK;RFPGYDSESK;VGLTNYAAAYCTGLLLAR;YLMEEDEDAYKK				96	879;1786;1909;2511;2870;4407;4605;4855;6108;6683	True;True;True;True;True;True;True;True;True;True	944;1921;2049;2681;2682;3061;4762;4974;5239;6575;7192;7193	1885;1886;3834;4119;4120;5541;5542;5543;5544;6277;9780;10294;10847;10848;13924;13925;15207;15208;15209;15210;15211
F5GYQ1;P61421;J3QL14;H3BQB4;H3BSG7;H3BQJ1	F5GYQ1;P61421;J3QL14	12;12;10;2;2;2	12;12;10;2;2;2	12;12;10;2;2;2	V-type proton ATPase subunit d 1	ATP6V0D1	tr|F5GYQ1|F5GYQ1_HUMAN V-type proton ATPase subunit OS=Homo sapiens OX=9606 GN=ATP6V0D1 PE=1 SV=1;sp|P61421|VA0D1_HUMAN V-type proton ATPase subunit d 1 OS=Homo sapiens OX=9606 GN=ATP6V0D1 PE=1 SV=1;tr|J3QL14|J3QL14_HUMAN V-type proton ATPase subunit d 1 (	6	12	12	12	0	12	0	12	0	12	40.1	40.1	40.1	44.659	392	392;351;232;113;115;227	2.63		7	12		0	99.235	0	40.1	83805000	0	83805000	17	3215000	0	3215000	20	ADDYEQVK;AGVLSQADYLNLVQCETLEDLK;AKIDNYIPIF;AYLESFYK;FCTLLGGTTADAMCPILEFEADRR;FFEHEVK;LHLQSTDYGNFLANEASPLTVSVIDDR;LLFEGAGSNPGDK;LLFEGAGSNPGDKTLEDR;LYPEGLAQLAR;NIVWIAECIAQR;NVADYYPEYK				332	73;216;289;669;1626;1665;3419;3543;3544;3984;4247;4422	True;True;True;True;True;True;True;True;True;True;True;True	76;228;310;723;1749;1791;3642;3773;3774;4243;4576;4777	147;148;488;489;490;668;1500;1501;3484;3567;7513;7514;7772;7773;7774;8654;8655;9277;9815
O43752	O43752	15	15	15	Syntaxin-6	STX6	sp|O43752|STX6_HUMAN Syntaxin-6 OS=Homo sapiens OX=9606 GN=STX6 PE=1 SV=1	1	15	15	15	0	15	0	15	0	15	72.5	72.5	72.5	29.176	255	255	2.84		5	19	1	0	221.6	0	72.5	98820000	0	98820000	12	3202500	0	3202500	28	AFITSTR;ANSHFIEEQQAQQQLIVEQQDEQLELVSGSIGVLK;AVNTAQGLFQR;DMKDQMSTSSVQALAER;DQMSTSSVQALAER;FNLDATELSIR;FNLDATELSIRK;IGGELEEQAVMLEDFSHELESTQSR;KFNLDATELSIR;QALLGDSGSQNWSTGTTDK;QALLGDSGSQNWSTGTTDKYGR;SIEWDLEDLDETISIVEANPR;SMEDPFFVVK;WTELLQDPSTATR;WTELLQDPSTATREEIDWTTNELR				439	159;412;624;994;1037;1776;1777;2555;2940;4532;4533;5162;5291;6531;6532	True;True;True;True;True;True;True;True;True;True;True;True;True;True;True	170;445;673;1064;1112;1911;1912;2727;2728;3136;4894;4895;5571;5707;7029;7030	389;949;950;951;1393;1394;2081;2157;3816;3817;5618;5619;5620;6446;6447;10140;10141;10142;11604;11605;11606;12017;14830;14831;14832
P30825;Q5JR49;A0A1W2PR06;P52569	P30825	7;1;1;1	7;1;1;1	7;1;1;1	High affinity cationic amino acid transporter 1	SLC7A1	sp|P30825|CTR1_HUMAN High affinity cationic amino acid transporter 1 OS=Homo sapiens OX=9606 GN=SLC7A1 PE=1 SV=1	4	7	7	7	0	7	0	7	0	7	12.2	12.2	12.2	67.638	629	629;121;683;658	1.47	9	8			0	22.665	0	12.2	86288000	0	86288000	18	3165200	0	3165200	17	AWSATFDELIGR;AWSATFDELIGRPIGEFSR;PIGEFSR;TPDGNLDQCK;VIYAMAEDGLLFK;VLLNIGQQMLR;YAVAVGSLCALSASLLGSMFPMPR				589	653;654;4486;5786;6166;6220;6563	True;True;True;True;True;True;True	705;706;4846;6230;6639;6640;6696;6697;7061	1455;1456;1457;1458;10060;10061;13236;13237;14042;14043;14044;14152;14153;14154;14155;14891;14892
P01602	P01602	1	1	1	Ig kappa chain V-I region HK102	IGKV1-5	sp|P01602|KV105_HUMAN Immunoglobulin kappa variable 1-5 OS=Homo sapiens OX=9606 GN=IGKV1-5 PE=1 SV=2	1	1	1	1	1	1	1	1	1	1	9.4	9.4	9.4	12.781	117	117	3			2		0	2.4931	9.4	9.4	35341000	22731000	12610000	4	8835300	5682900	3152400	2	ASSLESGVPSR				481	529	TRUE	567	1190;1191
Q86Y82;B1AJQ6	Q86Y82;B1AJQ6	9;7	9;7	9;7	Syntaxin-12	STX12	sp|Q86Y82|STX12_HUMAN Syntaxin-12 OS=Homo sapiens OX=9606 GN=STX12 PE=1 SV=1;tr|B1AJQ6|B1AJQ6_HUMAN Syntaxin-12 (Fragment) OS=Homo sapiens OX=9606 GN=STX12 PE=1 SV=2	2	9	9	9	0	9	0	9	0	9	48.9	48.9	48.9	31.642	276	276;215	2.76		4	13		0	131.99	0	48.9	73823000	0	73823000	13	3092700	0	3092700	17	DFSSIIQTCSGNIQR;DLAMMIHDQGDLIDSIEANVESSEVHVER;ELGSLPLPLSTSEQR;ISQATAQIK;LMNDFSAALNNFQAVQR;LQENLQQLQHSTNQLAK;NLMSQLGTK;NPGPSGPQLR;QLEADILDVNQIFK				822	836;925;1353;2794;3637;3721;4297;4355;4653	True;True;True;True;True;True;True;True;True	898;991;992;993;1460;2983;3875;3962;4630;4699;5024	1792;1974;1975;1976;1977;2886;6139;6140;7977;8147;8148;8149;9467;9655;10407;10408;10409
Q658Y4;E7ER68;G3V120;H0YBR6;H0YC80;P0C866	Q658Y4;E7ER68	32;30;8;4;2;2	32;30;8;4;2;2	32;30;8;4;2;2	Protein FAM91A1	FAM91A1	sp|Q658Y4|F91A1_HUMAN Protein FAM91A1 OS=Homo sapiens OX=9606 GN=FAM91A1 PE=1 SV=3;tr|E7ER68|E7ER68_HUMAN Protein FAM91A1 OS=Homo sapiens OX=9606 GN=FAM91A1 PE=1 SV=1	6	32	32	32	0	32	0	32	0	32	48.9	48.9	48.9	93.908	838	838;789;218;114;60;280	1.57	24	32			0	244.11	0	48.9	215940000	0	215940000	40	3089800	0	3089800	59	CESLLGLDPATCSR;DGVLSEWSGR;DHLMLYPYHLSDIMVK;DLVAQTAQPDQPNYGFPLDLLR;ESLQNLLHSSR;GQVINLDQLHSSWK;HNYPWNK;ICTLPEK;IIDSGPQLSGSLDYNVVHSLYNK;KESLQNLLHSSR;KGQVINLDQLHSSWK;KLPDIFQSYDR;LSDESLDSFLIELEK;LSDESLDSFLIELEKVQSTGEGEAQR;LYIYHVTGQGPPSLLLSK;MLLSWDGGESR;MNIDVEFHIR;NAVSMYCR;NQYIDLMNQCR;NRVDLQHLCGYVTMLNASSQLADR;NTILFLR;PVSSCTPQHIGPAIPEVSSVWFK;QTSGATTEADWVPLELCFGIPLFSSELNRK;RYYEELLK;SHAVTMFEVGK;SPSSLLIANL…				795	697;862;869;987;1498;2185;2386;2478;2591;2928;2955;3020;3782;3783;3981;4075;4087;4157;4388;4390;4411;4517;4774;4959;5149;5342;5345;5514;6028;6327;6607;6789	True;True;True;True;True;True;True;True;True;True;True;True;True;True;True;True;True;True;True;True;True;True;True;True;True;True;True;True;True;True;True;True	752;924;931;1056;1612;2339;2552;2646;2765;3123;3151;3216;4028;4029;4240;4368;4369;4384;4385;4479;4480;4738;4739;4741;4766;4879;5149;5351;5558;5762;5765;5941;6488;6812;7108;7302	1541;1542;1835;1836;1850;1851;1852;2071;3185;3186;3187;4777;5300;5482;5716;6410;6411;6473;6474;6582;6583;8278;8279;8280;8650;8651;8840;8841;8842;8859;8860;8861;9069;9070;9723;9724;9726;9787;10122;10679;10680;11086;11581;11582;11583;11584;12123;12124;12127;12516;12517;13774;14387;14388;15024;15396
P39019;M0R2L9;M0QYF7;M0R140;A0A075B6E2	P39019;M0R2L9;M0QYF7;M0R140	7;4;4;4;3	7;4;4;4;3	7;4;4;4;3	40S ribosomal protein S19	RPS19	sp|P39019|RS19_HUMAN 40S ribosomal protein S19 OS=Homo sapiens OX=9606 GN=RPS19 PE=1 SV=2;tr|M0R2L9|M0R2L9_HUMAN 40S ribosomal protein S19 (Fragment) OS=Homo sapiens OX=9606 GN=RPS19 PE=1 SV=1;tr|M0QYF7|M0QYF7_HUMAN 40S ribosomal protein S19 (Fragment) OS=	5	7	7	7	2	7	2	7	2	7	36.6	36.6	36.6	16.06	145	145;71;100;102;71	3.31			9	4	0	11.62	12.4	36.6	38044000	2911300	35132000	10	3372700	291130	3081600	13	DVNQQEFVR;ELAPYDENWFYTR;IAGQVAAANK;LKVPEWVDTVK;RVLQALEGLK;VLQALEGLK;VPEWVDTVK				606	1113;1335;2454;3493;4951;6234;6300	True;True;True;True;True;True;True	1198;1440;2622;3718;5343;6712;6785	2342;2343;2344;2345;2861;5446;7638;11074;11075;11076;14174;14175;14326
H7C2W9;C9JU56;B7Z4E3;B7Z4C8;P62899;B8ZZK4	H7C2W9;C9JU56;B7Z4E3;B7Z4C8;P62899;B8ZZK4	2;2;2;2;2;1	2;2;2;2;2;1	2;2;2;2;2;1	60S ribosomal protein L31	RPL31	tr|H7C2W9|H7C2W9_HUMAN 60S ribosomal protein L31 (Fragment) OS=Homo sapiens OX=9606 GN=RPL31 PE=1 SV=1;tr|C9JU56|C9JU56_HUMAN 60S ribosomal protein L31 (Fragment) OS=Homo sapiens OX=9606 GN=RPL31 PE=1 SV=1;tr|B7Z4E3|B7Z4E3_HUMAN 60S ribosomal protein L31 O	6	2	2	2	0	2	0	2	0	2	21.3	21.3	21.3	12.701	108	108;115;120;130;125;79	3.33			2	1	0	10.586	0	21.3	18313000	0	18313000	6	3052200	0	3052200	3	LYTLVTYVPVTTFK;SAINEVVTR				216	3992;4985	True;True	4251;5378	8665;11137;11138
P62244;I3L3P7;H3BVC7	P62244;I3L3P7	8;7;2	8;7;2	4;3;2	40S ribosomal protein S15a	RPS15A	sp|P62244|RS15A_HUMAN 40S ribosomal protein S15a OS=Homo sapiens OX=9606 GN=RPS15A PE=1 SV=2;tr|I3L3P7|I3L3P7_HUMAN 40S ribosomal protein S15a OS=Homo sapiens OX=9606 GN=RPS15A PE=1 SV=1	3	8	8	4	3	8	3	8	1	4	66.2	66.2	35.4	14.839	130	130;100;58	3.45			11	9	0	36.317	24.6	66.2	51645000	5820000	45825000	8	3227000	202510	3024500	21	CGVISPR;FDVQLKDLEKWQNNLLPSR;HGYIGEFEIIDDHR;IVVNLTGR;MNVLADALK;QFGFIVLTTSAGIMDHEEAR;QVLIRPCSK;WQNNLLPSR				677	703;1647;2345;2866;4090;4599;4792;6520	True;True;True;True;True;True;True;True	758;1772;2506;3057;4389;4390;4967;4968;5175;7018	1549;3530;5189;5190;5191;5192;6268;6269;8865;8866;8867;8868;10285;10286;10287;10288;10746;14811;14812;14813
P08195;A0A7P0Z4P5;J3KPF3;A0A7P0TAN7;A0A7P0Z4A0;F5GZS6;A0A7P0T9F7;A0A7P0TBF8;F5H056;F5GZI0;A0A7P0TAS6;A0A7P0T8U7;A0A7P0T8F1;H0YH36;A0A7P0TAT7;H0YFS2;F5H0E2;H0YFX4;A0A7P0T853;F5H867;F5GZR9	P08195;A0A7P0Z4P5;J3KPF3;A0A7P0TAN7;A0A7P0Z4A0;F5GZS6;A0A7P0T9F7;A0A7P0TBF8;F5H056;F5GZI0;A0A7P0TAS6;A0A7P0T8U7;A0A7P0T8F1;H0YH36	18;18;18;18;18;18;17;17;14;14;13;13;13;9;8;5;4;3;3;3;2	18;18;18;18;18;18;17;17;14;14;13;13;13;9;8;5;4;3;3;3;2	18;18;18;18;18;18;17;17;14;14;13;13;13;9;8;5;4;3;3;3;2	4F2 cell-surface antigen heavy chain	SLC3A2	sp|P08195|4F2_HUMAN 4F2 cell-surface antigen heavy chain OS=Homo sapiens OX=9606 GN=SLC3A2 PE=1 SV=3;tr|A0A7P0Z4P5|A0A7P0Z4P5_HUMAN 4F2 cell-surface antigen heavy chain OS=Homo sapiens OX=9606 GN=SLC3A2 PE=1 SV=1;tr|J3KPF3|J3KPF3_HUMAN 4F2 cell-surface ant	21	18	18	18	7	18	7	18	7	18	37.9	37.9	37.9	67.993	630	630;654;631;623;616;599;603;533;447;400;415;402;398;241;304;247;145;122;168;135;47	1.63	16	27			0	113.73	18.4	37.9	236330000	6668700	229670000	29	3193100	173600	3019500	43	ADLLLSTQPGR;ADLLLSTQPGREEGSPLELER;DDVAQTDLLQIDPNFGSKEDFDSLLQSAK;DLLLTSSYLSDSGSTGEHTK;EDFDSLLQSAK;FTGLSKEELLK;GENSWFSTQVDTVATK;GQSEDPGSLLSLFR;IGDLQAFQGHGAGNLAGLK;IKVAEDEAEAAAAAK;LDYLSSLK;LKLEPHEGLLLR;LLTSFLPAQLLR;NQKDDVAQTDLLQIDPNFGSKEDFDSLLQSAK;SLLHGDFHAFSAGPGLFSYIR;VAGSPGWVR;VKDALEFWLQAGVDGFQVR;WCSWSLSQAR				164	97;98;813;965;1189;1844;1957;2179;2550;2631;3264;3483;3616;4374;5243;5969;6169;6489	True;True;True;True;True;True;True;True;True;True;True;True;True;True;True;True;True;True	105;106;874;1034;1284;1982;2102;2331;2722;2808;3481;3708;3852;4721;5656;6425;6644;6981	251;252;253;1755;1756;2041;2532;4004;4005;4006;4007;4199;4200;4739;4740;4741;5609;5610;5611;5612;5814;5815;5816;5817;7218;7621;7622;7623;7624;7928;7929;7930;9701;11880;11881;11882;13641;13642;14049;14050;14709;14710;14711
P62424;Q5T8U3;Q5T8U2	P62424;Q5T8U3;Q5T8U2	11;7;6	11;7;6	11;7;6	60S ribosomal protein L7a	RPL7A	sp|P62424|RL7A_HUMAN 60S ribosomal protein L7a OS=Homo sapiens OX=9606 GN=RPL7A PE=1 SV=2;tr|Q5T8U3|Q5T8U3_HUMAN 60S ribosomal protein L7a (Fragment) OS=Homo sapiens OX=9606 GN=RPL7A PE=1 SV=1;tr|Q5T8U2|Q5T8U2_HUMAN 60S ribosomal protein L7a OS=Homo sapien	3	11	11	11	0	11	0	11	0	11	33.5	33.5	33.5	29.995	266	266;191;151	2.92		1	12		0	61.616	0	33.5	40809000	0	40809000	10	2993700	0	2993700	13	AGVNTVTTLVENK;AGVNTVTTLVENKK;HWGGNVLGPK;KTCTTVAFTQVNSEDK;KTCTTVAFTQVNSEDKGALAK;KVVNPLFEK;LKVPPAINQFTQALDR;NFGIGQDIQPK;QTATQLLK;TCTTVAFTQVNSEDKGALAK;VPPAINQFTQALDR				684	218;219;2435;3082;3083;3111;3494;4192;4767;5569;6306	True;True;True;True;True;True;True;True;True;True;True	230;231;2602;3284;3285;3315;3719;4517;5142;5998;6791	492;493;494;5415;6723;6724;6793;7639;9140;10670;12654;14334;14335
O15127;H3BV04;H3BN93;H3BUB6;H3BPL9	O15127	5;2;2;2;2	5;2;2;2;2	5;2;2;2;2	Secretory carrier-associated membrane protein 2	SCAMP2	sp|O15127|SCAM2_HUMAN Secretory carrier-associated membrane protein 2 OS=Homo sapiens OX=9606 GN=SCAMP2 PE=1 SV=2	5	5	5	5	0	5	0	5	0	5	14.6	14.6	14.6	36.648	329	329;194;236;254;278	2.36	2	5	7		0	223.71	0	14.6	60124000	0	60124000	8	2977600	0	2977600	14	AASSAAQGAFQGN;ELQNTVANLHVR;ERELQNTVANLHVR;RTGASFQQAQEEFSQGIFSSR;TGASFQQAQEEFSQGIFSSR				432	43;1383;1475;4937;5630	True;True;True;True;True	45;1492;1588;5329;6064	82;83;84;2953;2954;2955;2956;2957;3142;11037;12770;12771;12772;12773
A0A087WW40;Q9Y371	A0A087WW40;Q9Y371	14;14	14;14	13;13	Endophilin-B1	SH3GLB1	tr|A0A087WW40|A0A087WW40_HUMAN Endophilin-B1 OS=Homo sapiens OX=9606 GN=SH3GLB1 PE=1 SV=1;sp|Q9Y371|SHLB1_HUMAN Endophilin-B1 OS=Homo sapiens OX=9606 GN=SH3GLB1 PE=1 SV=1	2	14	14	13	0	14	0	14	0	13	36.8	36.8	34.8	44.26	394	394;365	2.57		10	13		0	121.65	0	36.8	76390000	0	76390000	16	2971800	0	2971800	24	AVQFTEEK;ELIQTSALNFLTPLR;IEEFVYEK;IEEFVYEKLDR;IGTADRELIQTSALNFLTPLR;INNPELLGQYMIDAGTEFGPGTAYGNALIK;ITQSEFDR;KLAADAGTFLSR;LAADAGTFLSR;LGQAEKTELDAHLENLLSK;LLLEGISSTHAHHLR;QTEVLLQPNPNAR;RLDLDAAK;TELDAHLENLLSK				17	629;1361;2505;2506;2573;2716;2834;2985;3130;3398;3569;4769;4882;5606	True;True;True;True;True;True;True;True;True;True;True;True;True;True	678;1468;2675;2676;2746;2901;2902;3023;3181;3334;3620;3801;5144;5266;6039	1402;1403;2901;5530;5531;5657;5972;5973;5974;6216;6217;6528;6831;6832;7465;7466;7467;7828;10672;10673;10896;12736;12737
P42677	P42677	5	5	3	40S ribosomal protein S27	RPS27	sp|P42677|RS27_HUMAN 40S ribosomal protein S27 OS=Homo sapiens OX=9606 GN=RPS27 PE=1 SV=3	1	5	5	3	2	5	2	5	1	3	40.5	40.5	15.5	9.461	84	84	3.59			7	10	0	15.945	23.8	40.5	23669000	1782700	21886000	4	3336400	378940	2957500	17	DLLHPSPEEEK;DLLHPSPEEEKR;DLLHPSPEEEKRK;LTEGCSFR;LVQSPNSYFMDVK				612	961;962;963;3848;3948	True;True;True;True;True	1030;1031;1032;4097;4203	2029;2030;2031;2032;2033;2034;2035;2036;2037;2038;2039;8401;8402;8403;8404;8584;8585
P61019;E9PKL7;A0A3B3ITL1;Q8WUD1;E9PE37;H7C125;H0YD31;H0YDL5	P61019;E9PKL7;A0A3B3ITL1;Q8WUD1	12;9;8;8;4;4;4;2	12;9;8;8;4;4;4;2	11;8;7;7;4;4;4;2	Ras-related protein Rab-2A;Ras-related protein Rab-2B	RAB2A;RAB2B	sp|P61019|RAB2A_HUMAN Ras-related protein Rab-2A OS=Homo sapiens OX=9606 GN=RAB2A PE=1 SV=1;tr|E9PKL7|E9PKL7_HUMAN Ras-related protein Rab-2A OS=Homo sapiens OX=9606 GN=RAB2A PE=1 SV=1;tr|A0A3B3ITL1|A0A3B3ITL1_HUMAN Ras-related protein Rab-2B OS=Homo sapie	8	12	12	11	0	12	0	12	0	11	64.2	64.2	64.2	23.545	212	212;181;208;216;62;104;135;69	3			16		0	132.1	0	64.2	63029000	0	63029000	14	2905400	0	2905400	16	DTFNHLTTWLEDAR;EHGLIFMETSAK;FQPVHDLTIGVEFGAR;GAAGALLVYDITR;GAAGALLVYDITRR;IQEGVFDINNEANGIK;LQIWDTAGQESFR;QHSNSNMVIMLIGNK;SCLLLQFTDK;SCLLLQFTDKR;TASNVEEAFINTAK;YIIIGDTGVGK				658	1079;1264;1802;1876;1877;2746;3725;4627;5018;5019;5555;6650	True;True;True;True;True;True;True;True;True;True;True;True	1158;1364;1365;1939;2015;2016;2933;3966;4998;5412;5413;5984;7158	2234;2679;2680;2681;3871;4063;4064;4065;6026;8154;10340;11206;11207;11208;12633;15132
M0R0N4;M0QYZ2;P53680;X6R390;M0QZ21;M0R1S0	M0R0N4;M0QYZ2;P53680;X6R390;M0QZ21	6;6;6;5;4;2	6;6;6;5;4;2	6;6;6;5;4;2	AP-2 complex subunit sigma	AP2S1	tr|M0R0N4|M0R0N4_HUMAN AP complex subunit sigma OS=Homo sapiens OX=9606 GN=AP2S1 PE=1 SV=1;tr|M0QYZ2|M0QYZ2_HUMAN AP complex subunit sigma OS=Homo sapiens OX=9606 GN=AP2S1 PE=1 SV=1;sp|P53680|AP2S1_HUMAN AP-2 complex subunit sigma OS=Homo sapiens OX=9606 G	6	6	6	6	0	6	0	6	0	6	43.8	43.8	43.8	17.303	144	144;158;142;156;122;92	3.47	1		5	9	0	15.586	0	43.8	21251000	0	21251000	6	2902100	0	2902100	16	FILIQNR;HTNFVEFR;LIEEVHAVVTVR;QLLMLQSLE;VYTVVDEMFLAGEIR;WYMQFDDDEKQK				410	1704;2422;3437;4677;6482;6549	True;True;True;True;True;True	1834;2588;3661;5049;6972;6973;7047	3652;5382;5383;7544;7545;7546;7547;10449;10450;14690;14691;14692;14693;14694;14871
O00115;K7ENE5	O00115;K7ENE5	5;3	5;3	5;3	Deoxyribonuclease-2-alpha	DNASE2	sp|O00115|DNS2A_HUMAN Deoxyribonuclease-2-alpha OS=Homo sapiens OX=9606 GN=DNASE2 PE=1 SV=2;tr|K7ENE5|K7ENE5_HUMAN Deoxyribonuclease II (Fragment) OS=Homo sapiens OX=9606 GN=DNASE2 PE=1 SV=1	2	5	5	5	0	5	0	5	0	5	15	15	15	39.58	360	360;218	2.29		5	2		0	16.083	0	15	40061000	0	40061000	14	2861500	0	2861500	6	ALINSPEGAVGR;GGGTLCAQLPALWK;GPWTCVGDMNR;SLQPLYR;YLDESSGGWR				416	329;1990;2157;5261;6666	True;True;True;True;True	350;2135;2309;5676;7175	762;4319;4690;4691;11930;15165;15166
J9JIC5;Q9HAS0;J3KRR1;K7EII1;K7EIQ2;K7ERX0;J3QKQ1;J3KT97	J9JIC5;Q9HAS0;J3KRR1	16;16;11;4;3;2;2;1	16;16;11;4;3;2;2;1	16;16;11;4;3;2;2;1	Protein Njmu-R1	C17orf75	tr|J9JIC5|J9JIC5_HUMAN Protein Njmu-R1 OS=Homo sapiens OX=9606 GN=C17orf75 PE=1 SV=1;sp|Q9HAS0|NJMU_HUMAN Protein Njmu-R1 OS=Homo sapiens OX=9606 GN=C17orf75 PE=1 SV=2;tr|J3KRR1|J3KRR1_HUMAN Protein Njmu-R1 (Fragment) OS=Homo sapiens OX=9606 GN=C17orf75 PE	8	16	16	16	0	16	0	16	0	16	57.6	57.6	57.6	44.609	396	396;396;275;132;88;37;75;97	2.44		15	12		0	87.741	0	57.6	79936000	0	79936000	23	2850700	0	2850700	28	AIQDTNNLK;ELESSEEGGSAEER;GAVFEGLGNVASVELK;GDSEDGSPSGTNAETPSGDDFSLSLADTNLPSEVEPELR;IVKVEHEEMPEAK;LLPETVTIDSER;LLPETVTIDSERNPSEYVVCFLGGSEK;LTFLLHAALSYTPVEVK;NCGSGDILLK;NPSEYVVCFLGGSEK;NVIAVLEEFMK;RLEPPSSSHYCLYSYR;SVVIDCSSSQPQFCNAGSNR;SYLSSWFEDVVCPIQR;VGCYYCLFQNEK;VVLLFQEK				396	275;1346;1911;1935;2851;3583;3584;3852;4160;4363;4433;4887;5503;5518;6083;6444	True;True;True;True;True;True;True;True;True;True;True;True;True;True;True;True	294;1452;2051;2075;3041;3815;3816;4101;4483;4708;4791;5273;5929;5945;6545;6932	647;2878;4122;4123;4153;4154;6235;7863;7864;7865;8409;8410;9073;9667;9668;9858;9859;10905;12496;12529;12530;12531;12532;13866;13867;14615;14616
O43399;A0A087WYR3;A0A087WZ51	O43399;A0A087WYR3;A0A087WZ51	11;11;6	11;11;6	11;11;6	Tumor protein D54	TPD52L2	sp|O43399|TPD54_HUMAN Tumor protein D54 OS=Homo sapiens OX=9606 GN=TPD52L2 PE=1 SV=2;tr|A0A087WYR3|A0A087WYR3_HUMAN Tumor protein D54 OS=Homo sapiens OX=9606 GN=TPD52L2 PE=1 SV=1;tr|A0A087WZ51|A0A087WZ51_HUMAN Tumor protein D54 OS=Homo sapiens OX=9606 GN=T	3	11	11	11	1	11	1	11	1	11	56.8	56.8	56.8	22.237	206	206;222;152	2.65	1	6	16		0	149.91	14.6	56.8	55280000	658700	54622000	12	2802600	54891	2802600	25	GLLSDSMTDVPVDTGVAAR;LGEWNEK;LGLSTLGELK;MDSAGQDINLNSPNK;SWHDVQVSSAYVK;TPAVEGLTEAEEEELR;TPAVEGLTEAEEEELRAELTKVEEEIVTLR;TSAALSTVGSAISR;TSAALSTVGSAISRK;VEEEIVTLR;VTQSDLYK				26	2097;3372;3395;4017;5509;5783;5784;5826;5827;6046;6413	True;True;True;True;True;True;True;True;True;True;True	2244;2245;3594;3617;4283;5935;6227;6228;6272;6273;6506;6899	4586;4587;4588;4589;4590;7414;7461;8714;12503;12504;12505;13230;13231;13232;13233;13234;13330;13331;13332;13333;13334;13802;14550
P07355;H0YMW4;H0YN42;H0YMD0;A6NMY6;H0YMU9;H0YNB8;H0YKS4;H0YM50;H0YMM1;A0A7I2V4P4;H0YL33;H0YNP5;H0YLV6;H0YMT9;H0YKX9;H0YKZ7;H0YN28;H0YKL9;H0YKV8;H0YMD9;H0YNA0;H0YKN4;H0YLE2	P07355;H0YMW4;H0YN42;H0YMD0;A6NMY6;H0YMU9;H0YNB8;H0YKS4;H0YM50;H0YMM1;A0A7I2V4P4;H0YL33;H0YNP5	20;19;17;16;16;16;14;14;12;11;11;11;10;9;9;9;9;8;8;7;6;6;5;2	20;19;17;16;16;16;14;14;12;11;11;11;10;9;9;9;9;8;8;7;6;6;5;2	20;19;17;16;16;16;14;14;12;11;11;11;10;9;9;9;9;8;8;7;6;6;5;2	Annexin A2;Annexin;Putative annexin A2-like protein	ANXA2;ANXA2P2	sp|P07355|ANXA2_HUMAN Annexin A2 OS=Homo sapiens OX=9606 GN=ANXA2 PE=1 SV=2;tr|H0YMW4|H0YMW4_HUMAN Annexin OS=Homo sapiens OX=9606 GN=ANXA2 PE=1 SV=2;tr|H0YN42|H0YN42_HUMAN Annexin (Fragment) OS=Homo sapiens OX=9606 GN=ANXA2 PE=1 SV=1;tr|H0YMD0|H0YMD0_HUMA	24	20	20	20	16	17	16	17	16	17	65.5	65.5	65.5	38.604	339	339;367;256;227;339;230;189;176;248;149;155;222;175;132;133;134;119;139;110;81;65;79;69;45	2.68	11	16	38	13	0	161.79	59.6	53.1	158910000	65024000	93887000	23	4871800	2089900	2781900	80	AEDGSVIDYELIDQDAR;ALLYLCGGDD;AYTNFDAER;AYTNFDAERDALNIETAIK;DALNIETAIK;DIISDTSGDFRK;GDLENAFLNLVQCIQNKPLYFADR;GLGTDEDSLIEIICSR;GVDEVTIVNILTNR;LSLEGDHSTPPSAYGSVK;QDIAFAYQR;SALSGHLETVILGLLK;SLYYYIQQDTK;STVHEILCK;SYSPYDMLESIRK;TDLEKDIISDTSGDFR;TDLEKDIISDTSGDFRK;TNQELQEINR;TPAQYDASELK;WISIMTER				505	120;348;672;673;781;884;1928;2090;2246;3811;4554;4990;5290;5464;5522;5579;5580;5774;5781;6503	True;True;True;True;True;True;True;True;True;True;True;True;True;True;True;True;True;True;True;True	128;371;726;727;838;949;2068;2237;2404;4057;4916;5384;5706;5890;5949;6009;6010;6218;6225;6999	319;320;807;1504;1505;1506;1691;1692;1693;1694;1695;1899;4143;4144;4560;4561;4562;4563;4564;4565;4566;4567;4942;4943;4944;4945;4946;4947;4948;4949;8332;8333;8334;10181;10182;10183;10184;10185;10186;10187;11153;11154;11155;11156;11157;11158;11159;11160;11161;12016;12413;12414;12536;12537;12667;12668;12669;12670;12671;12672;12673;12674;12675;13203;13204;13205;13206;13207;13208;13209;13210;13223;132…
Q9BZH6;S4R3Z0;S4R3P9;S4R451	Q9BZH6	53;10;5;2	53;10;5;2	53;10;5;2	WD repeat-containing protein 11	WDR11	sp|Q9BZH6|WDR11_HUMAN WD repeat-containing protein 11 OS=Homo sapiens OX=9606 GN=WDR11 PE=1 SV=1	4	53	53	53	0	53	0	53	0	53	59.3	59.3	59.3	136.68	1224	1224;312;199;95	1.11	68	8			0	323.31	0	59.3	312630000	0	312630000	65	2755800	0	2755800	81	AALFVEACLK;ACLVTTVTSSGPSQSTIK;AFLLHQPWNGQYSLDISHVDYPENEEIK;AVQLLLETSADNQHYYCDSLK;CTDQLLLLGQTDR;DGLFCLHENGCITLR;DKLSNPLDICYDVLCENAYFQK;DKPLELWDVR;DLLLAIHPPNYIVLWNADTGTK;DLLNELESPKEEPIEE;EHFVFTDIDGQVYHLTVEGNSVK;ELSIHSCEVK;ENYHHNIGSPYCLR;EVQMVSSLR;GDTLVLGDMDGNLNFWDLK;GNDESAIEMIK;IIVWDVAAGVAQCEIQEHAK;IIVWDVAAGVAQCEIQEHAKPIQDVQWLWNQDASR;ILDVDWCTSDK;ILDVDWCTSDKVILASDDGCIR;ILITQEKPSAEFITLNDCLQLAYLPSK;IL…				888	31;65;163;630;740;853;911;914;964;966;1262;1387;1439;1570;1940;2121;2618;2619;2639;2640;2661;2662;2736;2902;3017;3143;3426;3471;3567;3661;3662;3678;3818;3899;3979;4077;4130;4187;4202;4224;4293;4294;4403;4817;5519;5650;5748;5922;6141;6264;6538;6617;6686	True;True;True;True;True;True;True;True;True;True;True;True;True;True;True;True;True;True;True;True;True;True;True;True;True;True;True;True;True;True;True;True;True;True;True;True;True;True;True;True;True;True;True;True;True;True;True;True;True;True;True;True;True	32;67;174;679;796;915;977;980;1033;1035;1362;1496;1552;1687;1688;2080;2081;2272;2273;2794;2795;2816;2817;2841;2842;2922;2923;3095;3213;3350;3649;3650;3696;3799;3899;3900;3917;3918;4065;4149;4150;4238;4371;4372;4447;4512;4527;4551;4552;4625;4626;4758;5200;5946;6085;6188;6378;6613;6748;7036;7118;7196	56;115;396;1404;1405;1599;1815;1955;1959;2040;2042;2677;2961;2962;3086;3355;3356;3357;4160;4161;4162;4634;4635;4636;5770;5771;5830;5831;5866;5867;6008;6009;6334;6335;6578;6874;6875;7525;7526;7605;7825;7826;8044;8045;8069;8070;8344;8489;8490;8648;8844;8845;9018;9132;9133;9153;9154;9232;9233;9234;9462;9463;9774;10778;12533;12809;13104;13105;13106;13563;13995;14262;14847;15039;15040;15216
E9PKT4;Q8N131	E9PKT4;Q8N131	1;1	1;1	1;1	Porimin	TMEM123	tr|E9PKT4|E9PKT4_HUMAN Porimin OS=Homo sapiens OX=9606 GN=TMEM123 PE=1 SV=1;sp|Q8N131|PORIM_HUMAN Porimin OS=Homo sapiens OX=9606 GN=TMEM123 PE=1 SV=1	2	1	1	1	0	1	0	1	0	1	7.5	7.5	7.5	12.737	120	120;208	2		1			0.010033	1.2918	0	7.5	8248400	0	8248400	3	2749500	0	2749500	1	TIDEHDAII				311	5670	TRUE	6105	12894
Q8WVT3;A0A0J9YXQ9;Q53QD4;H7C0T3;A0A0G2JQW1;H7C0K3;H7C1E5;H7C373;H7C2F7;H0Y550	Q8WVT3;A0A0J9YXQ9;Q53QD4	22;15;15;10;10;6;6;5;5;2	22;15;15;10;10;6;6;5;5;2	22;15;15;10;10;6;6;5;5;2	Trafficking protein particle complex subunit 12	TRAPPC12;CGI-87	sp|Q8WVT3|TPC12_HUMAN Trafficking protein particle complex subunit 12 OS=Homo sapiens OX=9606 GN=TRAPPC12 PE=1 SV=3;tr|A0A0J9YXQ9|A0A0J9YXQ9_HUMAN Trafficking protein particle complex subunit 12 OS=Homo sapiens OX=9606 GN=TRAPPC12 PE=1 SV=1;tr|Q53QD4|Q53QD	10	22	22	22	0	22	0	22	0	22	48.3	48.3	48.3	79.374	735	735;379;386;234;364;122;212;192;222;109	1.58	15	21			0	119.05	0	48.3	125420000	0	125420000	31	2736600	0	2736600	40	AAVDLCGR;APPASGDGFEPQMVK;DYVLAVEAYHSVIK;EGDSFNTQCLK;EVPGSEAARPEQEPPVAEPVPVCTIFSQR;FDNIQGDAVK;FFTEILR;GAVFVDKENLTMPGLR;ILANLEQGLAEDGGMSSVTQEGR;IMVLMNSAFLHLGQNNFAEAHR;ISLQIGDIK;KQALLEAVAGK;LGLFQNAEMEFEPFGNLDQPDLYYEYYPHVYPGR;NAVANNNAAVCLLYLGK;NDAWLPGEATR;QALLEAVAGK;QLEAMVQQDPR;QVLNADSVEQSFVGLK;SGLLTSHTTDSLQLWFVR;SPSFGGASEASAR;VRDEAEPGGEGDPGPEPAGTPSPSGEADGDCAPEDAAPSSGGAPR;YYPEQEPQLLSGIGR				848	47;435;1141;1239;1566;1640;1675;1912;2634;2704;2788;3058;3390;4151;4166;4531;4656;4794;5131;5339;6339;6797	True;True;True;True;True;True;True;True;True;True;True;True;True;True;True;True;True;True;True;True;True;True	49;468;469;1232;1338;1683;1764;1803;2052;2811;2888;2977;3259;3612;4473;4489;4893;5028;5177;5538;5759;6824;7310	89;989;990;2439;2628;2629;3346;3347;3515;3516;3584;3585;4124;4125;5823;5824;5951;5952;6131;6132;6663;7452;9060;9061;9082;10139;10414;10748;10749;11547;11548;12117;12118;14410;14411;15411
P43378;H3BQT6	P43378	24;4	24;4	24;4	Tyrosine-protein phosphatase non-receptor type 9	PTPN9	sp|P43378|PTN9_HUMAN Tyrosine-protein phosphatase non-receptor type 9 OS=Homo sapiens OX=9606 GN=PTPN9 PE=1 SV=1	2	24	24	24	0	24	0	24	0	24	53.1	53.1	53.1	68.019	593	593;174	1.97	1	33			0	160.19	0	53.1	148320000	0	148320000	33	2635600	0	2635600	39	AFSIQTPEQYYFCYK;AIELFHSYR;AILEFAEK;AVDSFETQR;DFWLMVWEQK;DPTGASIALFTAR;ECLPENLGGYVK;ENPVGTFHCSMSPGNLEK;FGFLTVTNLGVENMNHYK;FTILNVR;GQCPEPPIVVHCSAGIGR;LKPHEEPLRSEILSGK;NAYIGTQGPLENTYR;NQQSLAVSNMGAR;QFLEEINK;QGIYEEYEDIRR;QVTHFQFLSWPDYGVPSSAASLIDFLR;SGHTQTDYINASFMDGYK;TSEVTQHLPR;TTLEIHNTEER;VLIVGAPIWFR;VLVIVMTTR;VPYSIISLLLK;WTVQYNVSPLSWNVAVK				615	172;245;268;594;839;1027;1186;1433;1681;1846;2164;3488;4158;4377;4601;4614;4801;5125;5832;5879;6214;6257;6315;6536	True;True;True;True;True;True;True;True;True;True;True;True;True;True;True;True;True;True;True;True;True;True;True;True	184;261;286;638;901;1101;1280;1545;1546;1810;1811;1984;2316;3713;4481;4724;4725;4970;4985;5184;5530;5531;6278;6332;6690;6738;6800;7034	413;581;582;633;1325;1795;2136;2526;3076;3077;3598;3599;4012;4710;7632;9071;9704;9705;10290;10315;10316;10758;10759;11538;11539;13341;13342;13487;13488;14145;14221;14351;14844;14845
P62917;E9PKZ0;E9PKU4;G3V1A1;E9PP36	P62917;E9PKZ0;E9PKU4;G3V1A1;E9PP36	8;6;6;5;4	8;6;6;5;4	8;6;6;5;4	60S ribosomal protein L8	RPL8	sp|P62917|RL8_HUMAN 60S ribosomal protein L8 OS=Homo sapiens OX=9606 GN=RPL8 PE=1 SV=2;tr|E9PKZ0|E9PKZ0_HUMAN 60S ribosomal protein L8 (Fragment) OS=Homo sapiens OX=9606 GN=RPL8 PE=1 SV=1;tr|E9PKU4|E9PKU4_HUMAN 60S ribosomal protein L8 (Fragment) OS=Homo s	5	8	8	8	0	8	0	8	0	8	36.6	36.6	36.6	28.024	257	257;205;235;167;148	2.83		2	10		0	38.316	0	36.6	40281000	0	40281000	10	2580100	0	2580100	12	AQLNIGNVLPVGTMPEGTIVCCLEEKPGDR;ASGNYATVISHNPETK;ASGNYATVISHNPETKK;AVDFAER;AVVGVVAGGGR;KVGLIAAR;RTELFIAAEGIHTGQFVYCGK;VGLIAAR				699	465;508;509;591;643;3097;4936;6107	True;True;True;True;True;True;True;True	500;546;547;635;693;3299;5328;6574	1054;1141;1142;1143;1144;1321;1322;1429;1430;6748;11036;13923
P61247;D6RG13;D6RAT0;D6RB09;H0Y9Y4;D6R9B6;H0Y8L7;E9PFI5;D6RAS7;D6RED7;D6RGE0;D6RI02	P61247;D6RG13;D6RAT0;D6RB09;H0Y9Y4;D6R9B6;H0Y8L7;E9PFI5	13;12;12;9;9;8;8;8;6;5;3;3	13;12;12;9;9;8;8;8;6;5;3;3	13;12;12;9;9;8;8;8;6;5;3;3	40S ribosomal protein S3a	RPS3A	sp|P61247|RS3A_HUMAN 40S ribosomal protein S3a OS=Homo sapiens OX=9606 GN=RPS3A PE=1 SV=2;tr|D6RG13|D6RG13_HUMAN 40S ribosomal protein S3a (Fragment) OS=Homo sapiens OX=9606 GN=RPS3A PE=1 SV=1;tr|D6RAT0|D6RAT0_HUMAN 40S ribosomal protein S3a OS=Homo sapien	12	13	13	13	4	13	4	13	4	13	48.1	48.1	48.1	29.945	264	264;223;227;193;208;145;190;205;125;101;65;95	2.8		5	20		0	123.6	19.7	48.1	81413000	4363200	77050000	17	2620400	55724	2564700	26	ACQSIYPLHDVFVR;ADGYEPPVQESV;APAMFNIR;FELGKLMELHGEGSSSGK;LFCVGFTK;LIPDSIGKDIEK;LITEDVQGK;LMELHGEGSSSGK;MMEIMTR;NCLTNFHGMDLTR;TTDGYLLR;VFEVSLADLQNDEVAFR;VFEVSLADLQNDEVAFRK				666	68;78;418;1658;3319;3462;3473;3633;4083;4163;5863;6068;6069	True;True;True;True;True;True;True;True;True;True;True;True;True	70;81;451;1783;3538;3687;3698;3871;4378;4486;6314;6530;6531	120;121;122;123;160;161;958;3547;7327;7583;7584;7608;7609;7971;7972;8853;9076;9077;9078;13455;13456;13845;13846;13847;13848
P27449	P27449	1	1	1	V-type proton ATPase 16 kDa proteolipid subunit	ATP6V0C	sp|P27449|VATL_HUMAN V-type proton ATPase 16 kDa proteolipid subunit c OS=Homo sapiens OX=9606 GN=ATP6V0C PE=1 SV=1	1	1	1	1	0	1	0	1	0	1	11.6	11.6	11.6	15.736	155	155	3.5			3	3	0	3.3928	0	11.6	7676700	0	7676700	3	2558900	0	2558900	6	SGTGIAAMSVMRPEQIMK				575	5143	TRUE	5550;5551;5552	11565;11566;11567;11568;11569;11570
O75061;S4R305	O75061;S4R305	26;16	26;16	26;16	Putative tyrosine-protein phosphatase auxilin	DNAJC6	sp|O75061|AUXI_HUMAN Putative tyrosine-protein phosphatase auxilin OS=Homo sapiens OX=9606 GN=DNAJC6 PE=1 SV=3;tr|S4R305|S4R305_HUMAN Putative tyrosine-protein phosphatase auxilin (Fragment) OS=Homo sapiens OX=9606 GN=DNAJC6 PE=1 SV=1	2	26	26	26	0	26	0	26	0	26	37.8	37.8	37.8	99.995	913	913;516	1.52	27	26	1		0	134.01	0	37.8	218050000	0	218050000	41	2543300	0	2543300	57	AADFEDLLSGQGFNAHK;ALLSTMHTVLWAGETK;ATGQPYEQYAK;AVLVVHPDKATGQPYEQYAK;DNLKDTLK;GDLDFTYVTSR;HLDHYTVYNLSPK;HYGQSGFFASLCWQDQK;IIVMSFPLDNVDIGFR;ILEWIEGK;IYSTCTDFER;KAVLVVHPDKATGQPYEQYAK;LFSNLKDNLK;MIFMELNDAWSEFENQGQKPLY;NMYNWLLQNPK;NQVDDIR;NVCVVHCLDGR;QAPSLHNLFAVCR;SATSTSASPTLR;SITVSPIPFFNK;VGEGATFDPFGAPSKPSGQDLLGSFLNTSSASSDPFLQPTR;VIDLTPPWEHYCTK;VIQSVTSYTK;VSECSWPIR;VTNTQIFQLQFHTGFIPLDTTVLK;WKPVGMADLV…				449	10;344;555;622;1007;1926;2358;2441;2617;2648;2883;2899;3348;4056;4323;4385;4424;4538;5008;5183;6091;6128;6155;6352;6412;6506	True;True;True;True;True;True;True;True;True;True;True;True;True;True;True;True;True;True;True;True;True;True;True;True;True;True	10;366;367;597;671;1078;2066;2519;2609;2792;2793;2827;3074;3092;3568;4341;4662;4735;4779;4900;5402;5593;6556;6598;6627;6837;6898;7003;7004	16;17;18;798;799;800;801;1249;1250;1391;2103;4141;5215;5216;5428;5764;5765;5766;5767;5768;5769;5843;6302;6303;6328;6329;7371;7372;8809;8810;9582;9583;9720;9820;9821;10147;10148;11192;11193;11661;11662;13886;13887;13888;13889;13963;14026;14027;14430;14431;14548;14549;14781;14782
P61026	P61026	11	10	10	Ras-related protein Rab-10	RAB10	sp|P61026|RAB10_HUMAN Ras-related protein Rab-10 OS=Homo sapiens OX=9606 GN=RAB10 PE=1 SV=1	1	11	10	10	1	11	0	10	0	10	58.5	53	53	22.541	200	200	3			14		0	40.455	5.5	58.5	56862000	0	56862000	13	2543000	0	2543000	15	AFLTLAEDILR;AFLTLAEDILRK;FHTITTSYYR;FSDDAFNTTFISTIGIDFK;GAMGIMLVYDITNGK;KTPVKEPNSENVDISSGGGVTGWK;KTYDLLFK;LLLIGDSGVGK;NIDEHANEDVER;SFENISK;TPVKEPNSENVDISSGGGVTGWK				660	164;165;1695;1813;1899;3085;3088;3571;4230;5087;5804	True;True;True;True;True;True;True;False;True;True;True	175;176;1825;1950;2039;3287;3290;3803;4558;5488;6249	397;398;3637;3638;3884;4103;4104;6727;6728;6734;7830;7831;7832;7833;7834;7835;9243;9244;11410;13276
Q01968;A0A2R8YG38;A0A2R8YCN4;A0A2R8YF88;A0A8I5KTM3	Q01968	33;16;7;3;1	33;16;7;3;1	33;16;7;3;1	Inositol polyphosphate 5-phosphatase OCRL-1	OCRL	sp|Q01968|OCRL_HUMAN Inositol polyphosphate 5-phosphatase OCRL OS=Homo sapiens OX=9606 GN=OCRL PE=1 SV=3	5	33	33	33	0	33	0	33	0	33	41.5	41.5	41.5	104.2	901	901;466;286;69;39	1.61	23	36			0	121.36	0	41.5	170510000	0	170510000	45	2466700	0	2466700	61	AFVDFNEGEIK;AQSQLLVPEQK;CLDSAYDPR;CVQEAEETLLIDIASNSGCK;DIATETVGTGIMGK;DKPSVFSGLLGFEDNFSSMNLDK;DSSSWYQK;DSVTILNSGEDK;DSVTILNSGEDKIEDILVLHLDR;EFVFENVK;EIWLLVDHLFK;EKEYVNIQTFR;EPPPPPFSVNK;EQEWSMAVER;EQHVQDIIPINSHFR;EYVNIQTFR;FDQLNIQR;FLSAVLAAQK;GKDYFLTISGNYLPSCFGTSLEALCR;GPLREPCALTLAQR;GTNVNQLNYR;INSQNQPTGIHREPPPPPFSVNK;KLFVPNTQSGQR;LCMPDANEVK;LFVPNTQSGQR;LIDLEEDSFLEK;LIDLEEDSFLEKEK;MENDFLPSLELSR;NG…				723	175;475;708;750;871;916;1065;1072;1073;1236;1308;1315;1451;1455;1457;1600;1642;1758;2053;2146;2237;2719;3006;3215;3353;3432;3433;4029;4212;4850;5245;6067;6326	True;True;True;True;True;True;True;True;True;True;True;True;True;True;True;True;True;True;True;True;True;True;True;True;True;True;True;True;True;True;True;True;True	187;512;763;806;934;935;982;1144;1151;1152;1334;1412;1419;1564;1568;1570;1721;1766;1890;2199;2298;2395;2905;3202;3428;3573;3656;3657;4300;4301;4537;5234;5658;5659;6529;6811	417;1071;1072;1554;1616;1617;1855;1856;1857;1858;1961;2204;2213;2214;2215;2216;2621;2622;2795;2796;2797;2815;3102;3107;3110;3423;3424;3518;3783;3784;4495;4496;4677;4678;4919;4920;5978;5979;6559;7122;7378;7379;7534;7535;7536;8753;8754;8755;9172;10838;10839;11886;11887;11888;11889;13843;13844;14385;14386
Q8NCG7;E7ET49;C9JA85;F8WBN0	Q8NCG7;E7ET49	18;17;2;1	18;17;2;1	18;17;2;1	Sn1-specific diacylglycerol lipase beta	DAGLB	sp|Q8NCG7|DGLB_HUMAN Diacylglycerol lipase-beta OS=Homo sapiens OX=9606 GN=DAGLB PE=1 SV=2;tr|E7ET49|E7ET49_HUMAN sn-1-specific diacylglycerol lipase OS=Homo sapiens OX=9606 GN=DAGLB PE=1 SV=1	4	18	18	18	0	18	0	18	0	18	36.9	36.9	36.9	73.731	672	672;631;149;172	1.71	8	20			0	116.33	0	36.9	154240000	0	154240000	31	2439400	0	2439400	31	ALDSVVSDR;ALQEYSQSFIVSLVLGK;CYAFSPPR;DFIHVSFHDK;ESVVVAVR;GTICNPGPR;GTMSLQDVLTDLSAESEVLDVECEVQDR;IIHLQEEGASGR;LINDGILSQAFSIAPEYR;LSVTNLEDLKR;LVIVGHSLGGGAAALLATMLR;MLTDHMPDILMR;NPLTGLCR;PGMVLFGR;TAATSVWETR;TTDYDLVGGDQLNCHFGSILHTTGLQYR;VYELPFLVALDHR;WSPAYSFSSDSPLDSSPK				843	305;361;755;828;1513;2231;2236;2600;3458;3836;3924;4080;4359;4483;5530;5866;6474;6525	True;True;True;True;True;True;True;True;True;True;True;True;True;True;True;True;True;True	326;384;811;890;1627;2389;2394;2775;3683;4084;4176;4375;4704;4843;5957;6317;6963;7023	692;838;839;840;841;1625;1782;3218;4909;4918;5732;5733;7578;7579;8383;8384;8539;8540;8849;9663;10055;12588;12589;13459;13460;13461;14677;14821
Q5W111	Q5W111	9	9	9	SPRY domain-containing protein 7	SPRYD7	sp|Q5W111|SPRY7_HUMAN SPRY domain-containing protein 7 OS=Homo sapiens OX=9606 GN=SPRYD7 PE=1 SV=2	1	9	9	9	0	9	0	9	0	9	54.6	54.6	54.6	21.666	196	196	3			11		0	36.458	0	54.6	52732000	0	52732000	11	2409900	0	2409900	12	ATSVLCCLR;DGGTGHIPLK;DGGTGHIPLKEMPAVQLDTQHMGTDVVIVK;DMHSLVMR;EMPAVQLDTQHMGTDVVIVK;GTVYPVVYVDDSAILDCQFSEFYHTPPPGFEK;ICGTGGCLASAPLHQNK;RICGTGGCLASAPLHQNK;VNLNQIPLGR				793	574;849;850;992;1415;2244;2476;4870;6282	True;True;True;True;True;True;True;True;True	617;911;912;1062;1527;2402;2644;5254;6767	1288;1811;1812;2079;3039;4939;4940;5479;5480;10873;14289
Q9Y3U8;J3QSB5;J3KTD3	Q9Y3U8;J3QSB5	5;3;1	5;3;1	5;3;1	60S ribosomal protein L36	RPL36	sp|Q9Y3U8|RL36_HUMAN 60S ribosomal protein L36 OS=Homo sapiens OX=9606 GN=RPL36 PE=1 SV=3;tr|J3QSB5|J3QSB5_HUMAN 60S ribosomal protein L36 OS=Homo sapiens OX=9606 GN=RPL36 PE=1 SV=1	3	5	5	5	0	5	0	5	0	5	31.4	31.4	31.4	12.254	105	105;94;68	3.43			4	3	0	12.049	0	31.4	8855200	0	8855200	3	2397000	0	2397000	7	EELSNVLAAMR;EVCGFAPYER;EVCGFAPYERR;KREELSNVLAAMR;YPMAVGLNK				945	1216;1546;1547;3074;6723	True;True;True;True;True	1314;1662;1663;3275;7236	2588;3303;3304;3305;6712;15289;15290
A0A0G2JIW1;P0DMV9;P0DMV8;V9GZ37;Q53FA3;P34931	A0A0G2JIW1;P0DMV9;P0DMV8;V9GZ37	21;21;21;11;8;8	19;19;19;10;6;6	15;15;15;7;4;4	Heat shock 70 kDa protein 1B;Heat shock 70 kDa protein 1A	HSPA1B;HSPA1A	tr|A0A0G2JIW1|A0A0G2JIW1_HUMAN Heat shock 70 kDa protein 1B OS=Homo sapiens OX=9606 GN=HSPA1B PE=1 SV=1;sp|P0DMV9|HS71B_HUMAN Heat shock 70 kDa protein 1B OS=Homo sapiens OX=9606 GN=HSPA1B PE=1 SV=1;sp|P0DMV8|HS71A_HUMAN Heat shock 70 kDa protein 1A OS=Hom	6	21	19	15	11	21	9	19	7	15	41.6	38.5	30.5	70.108	642	642;641;641;476;641;641	1.97	3	33	2		0	76.033	23.2	41.6	196120000	30355000	165760000	32	2615700	242100	2373600	43	AFYPEEISSMVLTK;AQIHDLVLVGGSTR;ARFEELCSDLFR;ATAGDTHLGGEDFDNR;DAGVIAGLNVLR;DNNLLGR;EIAEAYLGYPVTNAVITVPAYFNDSQR;ELEQVCNPIISGLYQGAGGPGPGGFGAQGPK;FGDPVVQSDMK;HWPFQVINDGDKPK;IINEPTAAAIAYGLDR;ITITNDK;LLQDFFNGR;LVNHFVEEFK;LVNHFVEEFKR;MKEIAEAYLGYPVTNAVITVPAYFNDSQR;NALESYAFNMK;NQVALNPQNTVFDAK;NQVALNPQNTVFDAKR;QTQIFTTYSDNQPGVLIQVYEGER;TTPSYVAFTDTER				60	178;457;488;541;779;1008;1272;1344;1677;2437;2604;2822;3589;3936;3937;4062;4139;4381;4382;4771;5884	True;True;True;True;True;True;True;True;True;True;True;False;True;True;True;True;True;True;True;True;False	190;492;526;579;836;1079;1374;1450;1805;2605;2779;3011;3821;4190;4191;4349;4456;4457;4729;4730;5146;6337	423;424;1040;1041;1106;1107;1108;1207;1208;1209;1210;1687;1688;2104;2105;2698;2875;2876;3590;5418;5419;5420;5739;5740;5741;6199;6200;6201;7872;7873;8562;8563;8818;9035;9036;9037;9710;9711;9712;9713;10675;13494;13495;13496;13497;13498
P62829;C9JD32;B9ZVP7;J3KT29;J3KTJ3	P62829;C9JD32;B9ZVP7;J3KT29	3;2;2;2;1	3;2;2;2;1	3;2;2;2;1	60S ribosomal protein L23	RPL23	sp|P62829|RL23_HUMAN 60S ribosomal protein L23 OS=Homo sapiens OX=9606 GN=RPL23 PE=1 SV=1;tr|C9JD32|C9JD32_HUMAN 60S ribosomal protein L23 (Fragment) OS=Homo sapiens OX=9606 GN=RPL23 PE=1 SV=1;tr|B9ZVP7|B9ZVP7_HUMAN 60S ribosomal protein L23 OS=Homo sapien	5	3	3	3	1	3	1	3	1	3	32.9	32.9	32.9	14.865	140	140;91;114;122;81	3.25			6	2	0	27.178	14.3	32.9	39401000	1890800	37510000	9	2562600	210080	2352500	8	ECADLWPR;ISLGLPVGAVINCADNTGAK;LNRLPAAGVGDMVMATVK				690	1180;2787;3664	True;True;True	1274;2976;3902;3903	2513;6126;6127;6128;6129;6130;8047;8048
P01594;P01593	P01594;P01593	1;1	1;1	1;1	Ig kappa chain V-I region AU;Ig kappa chain V-I region AG		sp|P01594|KV133_HUMAN Immunoglobulin kappa variable 1-33 OS=Homo sapiens OX=9606 GN=IGKV1-33 PE=1 SV=2;sp|P01593|KVD33_HUMAN Immunoglobulin kappa variable 1D-33 OS=Homo sapiens OX=9606 GN=IGKV1D-33 PE=1 SV=2	2	1	1	1	1	1	1	1	1	1	13.7	13.7	13.7	12.848	117	117;117	2.71		2	5		0	57.369	13.7	13.7	21008000	10564000	10444000	4	4506300	2229500	2276800	7	LLIYDASNLETGVPSR				480	3559	TRUE	3790	7798;7799;7800;7801;7802;7803;7804
Q8IUR0;M0QZQ8	Q8IUR0;M0QZQ8	7;5	7;5	7;5	Trafficking protein particle complex subunit 5	TRAPPC5	sp|Q8IUR0|TPPC5_HUMAN Trafficking protein particle complex subunit 5 OS=Homo sapiens OX=9606 GN=TRAPPC5 PE=1 SV=1;tr|M0QZQ8|M0QZQ8_HUMAN Trafficking protein particle complex subunit 5 OS=Homo sapiens OX=9606 GN=TRAPPC5 PE=1 SV=1	2	7	7	7	0	7	0	7	0	7	38.3	38.3	38.3	20.783	188	188;121	3			7		0	21.234	0	38.3	33899000	0	33899000	11	2205800	0	2205800	7	ENSTLNCASFTAGIVEAVLTHSGFPAK;EPLINTYISVPK;FEEAVIAR;TFYIIER;TFYIIEREPLINTYISVPK;VFSVAELQSR;VLDALVAR				824	1436;1446;1652;5626;5627;6078;6189	True;True;True;True;True;True;True	1549;1559;1777;6060;6061;6540;6664	3082;3093;3535;12766;12767;13860;14081
P62263;A0A2R8Y811;E5RH77	P62263;A0A2R8Y811;E5RH77	7;7;4	7;7;4	7;7;4	40S ribosomal protein S14	RPS14	sp|P62263|RS14_HUMAN 40S ribosomal protein S14 OS=Homo sapiens OX=9606 GN=RPS14 PE=1 SV=3;tr|A0A2R8Y811|A0A2R8Y811_HUMAN 40S ribosomal protein S14 (Fragment) OS=Homo sapiens OX=9606 GN=RPS14 PE=1 SV=1;tr|E5RH77|E5RH77_HUMAN 40S ribosomal protein S14 OS=Hom	3	7	7	7	2	7	2	7	2	7	66.9	66.9	66.9	16.273	151	151;150;134	3.31			9	4	0	28.494	15.9	66.9	23517000	4182400	19334000	4	3233700	1045600	2188100	13	EEQVISLGPQVAEGENVFGVCHIFASFNDTFVHVTDLSGK;ELGITALHIK;IEDVTPIPSDSTR;IEDVTPIPSDSTRR;IGRIEDVTPIPSDSTR;TPGPGAQSALR;VKADRDESSPYAAMLAAQDVAQR				99	1222;1350;2501;2502;2567;5794;6167	True;True;True;True;True;True;True	1320;1457;2671;2672;2740;6238;6641;6642	2597;2883;5522;5523;5524;5525;5647;5648;13257;13258;13259;14045;14046
Q06830;A0A0A0MSI0;A0A0A0MRQ5;H7C3T4;Q13162	Q06830;A0A0A0MSI0;A0A0A0MRQ5	10;9;6;3;3	10;9;6;3;3	9;8;5;3;3	Peroxiredoxin-1	PRDX1	sp|Q06830|PRDX1_HUMAN Peroxiredoxin-1 OS=Homo sapiens OX=9606 GN=PRDX1 PE=1 SV=1;tr|A0A0A0MSI0|A0A0A0MSI0_HUMAN Peroxiredoxin-1 (Fragment) OS=Homo sapiens OX=9606 GN=PRDX1 PE=1 SV=1;tr|A0A0A0MRQ5|A0A0A0MRQ5_HUMAN Peroxiredoxin-1 OS=Homo sapiens OX=9606 GN=	5	10	10	9	8	8	8	8	7	7	58.3	58.3	52.8	22.11	199	199;171;97;161;271	3.04	2		16	5	0	27.616	52.3	42.2	78286000	43246000	35040000	15	4355900	2202700	2153200	24	ADEGISFR;ATAVMPDGQFK;GLFIIDDK;GLFIIDDKGILR;HGEVCPAGWKPGSDTIKPDVQK;KLNCQVIGASVDSHFCHLAWVNTPK;LVQAFQFTDK;QITVNDLPVGR;SVDETLR;TIAQDYGVLK				731	76;543;2082;2083;2326;3019;3942;4638;5469;5665	True;True;True;True;True;True;True;True;True;True	79;581;582;2228;2229;2487;3215;4197;5009;5895;6100	155;156;157;158;1212;1213;1214;4548;4549;5097;6580;6581;8575;10375;10376;10377;10378;10379;12423;12424;12871;12872;12873
Q16563;A0A0U1RQT9;H7C4J8	Q16563	5;2;2	1;0;0	1;0;0	Synaptophysin-like protein 1	SYPL1	sp|Q16563|SYPL1_HUMAN Synaptophysin-like protein 1 OS=Homo sapiens OX=9606 GN=SYPL1 PE=1 SV=1	3	5	1	1	2	5	1	1	1	1	27.8	9.7	9.7	28.565	259	259;135;148	1.8	2	2	1		0	9.8293	13.9	27.8	23790000	3127200	20662000	10	2379000	312720	2066200	11	ETSLHSPSNTSAPHSQGGIPPPTGI;IATGHNIIDELPPCK;IATGHNIIDELPPCKK;LNEASFQPPPGVNICDVNWK;TVTATFGYPFR				768	1531;2469;2470;3647;5925	True;False;False;False;False	1646;2637;2638;3885;6381	3257;3258;3259;3260;3261;5468;5469;5470;5471;5472;8024;13567;13568;13569;13570
O75379	O75379	5	5	5	Vesicle-associated membrane protein 4	VAMP4	sp|O75379|VAMP4_HUMAN Vesicle-associated membrane protein 4 OS=Homo sapiens OX=9606 GN=VAMP4 PE=1 SV=2	1	5	5	5	0	5	0	5	0	5	36.9	36.9	36.9	16.397	141	141	3.38			8	5	0	217.99	0	36.9	21230000	0	21230000	6	2044800	0	2044800	14	HLNDDDVTGSVK;HVQNQVDEVIDVMQENITK;LDELQDK;LDELQDKSESLSDNATAFSNR;SESLSDNATAFSNR				455	2364;2431;3227;3228;5074	True;True;True;True;True	2526;2597;2598;3441;3442;5474	5225;5226;5227;5228;5408;5409;5410;5411;7144;7145;7146;11387;11388
Q7Z3C6;H7C152;H7C1G6;C9JXG2;C9JX27;C9IYZ9;C9JKV7;C9JDK4;C9JS65;C9JFV2;F2Z3I6;C9JD65	Q7Z3C6	23;9;6;5;4;4;4;4;3;3;3;3	23;9;6;5;4;4;4;4;3;3;3;3	23;9;6;5;4;4;4;4;3;3;3;3	Autophagy-related protein 9A	ATG9A	sp|Q7Z3C6|ATG9A_HUMAN Autophagy-related protein 9A OS=Homo sapiens OX=9606 GN=ATG9A PE=1 SV=3	12	23	23	23	0	23	0	23	0	23	37.1	37.1	37.1	94.446	839	839;255;244;187;131;144;169;172;93;97;98;133	1.31	25	11			0	134.64	0	37.1	150590000	0	150590000	39	2038200	0	2038200	42	AEVASALR;ALEIIDFFR;AQFDTEYQR;DEFAQLFQYK;ELTELDIYHR;ESDESGESAPDEGGEGAR;ESTAFLGFLK;FRLPGLGEAVFFTR;HFNELEHELQSR;HPEPVPEEGSEDELPPQVHKV;IPMSALPYCTWQEVQAR;LEASYSDSPPGEEDLLVHVAEGSK;LPLGGWAEDGQSASR;PGAPETTALHGGFQR;RYGGITDPGTVPR;SASYPCAAPR;SASYPCAAPRPGAPETTALHGGFQR;SFIPDQHMVFCPEQLLR;SFSPLQPGQAPTGR;SPWHHIENLDLFFSR;TELSLMHFAITNPGWQPPR;VTLPDAFLPAQVCSAR;YMNCFLSPLLTLLAK				814	147;316;448;815;1390;1482;1509;1812;2316;2388;2735;3269;3690;4481;4956;5003;5004;5091;5098;5347;5608;6405;6699	True;True;True;True;True;True;True;True;True;True;True;True;True;True;True;True;True;True;True;True;True;True;True	157;337;483;876;1499;1596;1623;1949;2477;2554;2921;3486;3931;4841;5348;5397;5398;5492;5493;5500;5767;6041;6890;7210	373;743;744;1026;1758;1759;2965;2966;2967;3155;3207;3208;3883;5076;5077;5303;5304;6006;6007;7225;8087;8088;10052;10053;11083;11184;11185;11186;11418;11419;11426;11427;12130;12739;14522;15244
P26373;J3QSB4;H3BUK8;H3BTH3;J3KS98	P26373;J3QSB4	6;4;1;1;1	6;4;1;1;1	6;4;1;1;1	60S ribosomal protein L13	RPL13	sp|P26373|RL13_HUMAN 60S ribosomal protein L13 OS=Homo sapiens OX=9606 GN=RPL13 PE=1 SV=4;tr|J3QSB4|J3QSB4_HUMAN 60S ribosomal protein L13 (Fragment) OS=Homo sapiens OX=9606 GN=RPL13 PE=1 SV=1	5	6	6	6	0	6	0	6	0	6	28.9	28.9	28.9	24.261	211	211;126;54;63;78	3			7		0	45.582	0	28.9	19457000	0	19457000	9	2024900	0	2024900	7	GFSLEELR;LATQLTGPVMPVR;STESLQANVQR;TIGISVDPR;VATWFNQPAR;VITEEEKNFK				571	1973;3198;5439;5678;5989;6157	True;True;True;True;True;True	2118;3409;3410;5864;6113;6446;6629	4226;7090;7091;12348;12915;13684;14029
Q08AM6;H3BUU8;H3BQD9;A0A087WT26;H3BN23	Q08AM6	24;9;5;4;1	24;9;5;4;1	24;9;5;4;1	Protein VAC14 homolog	VAC14	sp|Q08AM6|VAC14_HUMAN Protein VAC14 homolog OS=Homo sapiens OX=9606 GN=VAC14 PE=1 SV=1	5	24	24	24	0	24	0	24	0	24	48.1	48.1	48.1	87.972	782	782;201;260;185;40	1.68	13	27			0	209.14	0	48.1	142360000	0	142360000	39	2017000	0	2017000	41	ADSPSIDYAELLQHFEK;AGLLNTSGTK;ALYGLLMLLPQSSAFQLLSHR;APVTLHLDGIVQVLNCHLSDTAIGMMTR;DIVTESNKFDLVSFIPLLR;DLEVLAEIASSPAGQTDDPGPLDGPDLQASHSELQVPTPGR;EFIQLAGR;EFVAQNNTVQIK;ELIEPVLTCFNDADSR;EVANVCNQSLMK;GGLIGLAACSIALGK;GLECSPSTPTMNSYFYK;HAYDLIQK;HTDSLFPILLQTLSDESDEVILK;HVIQTLSQEFALSQHPHSR;IYSNNQYAR;KGGLIGLAACSIALGK;KVAALEIEK;LAADPDPNVK;LVTPEDDELDELRPGQR;QEGTASGGPDGSCDSSFSSGISVFTAASTER;SGSELLDR;TLESQNLFCCL…				734	103;203;393;442;904;936;1230;1234;1358;1538;1992;2074;2296;2418;2429;2882;2950;3090;3135;3956;4574;5138;5713;6788	True;True;True;True;True;True;True;True;True;True;True;True;True;True;True;True;True;True;True;True;True;True;True;True	111;215;420;421;476;970;1004;1328;1332;1465;1653;1654;2137;2220;2457;2584;2595;3073;3146;3292;3339;4212;4942;5545;6149;7301	259;260;468;469;910;911;912;913;1017;1945;1946;1996;1997;2611;2617;2618;2896;2897;3275;3276;4322;4535;5038;5039;5367;5368;5406;6300;6301;6462;6463;6736;6854;6855;8601;8602;10228;11559;13006;15395
A0A7P0T8N6;A0A804CHQ2;A0A7P0T9P7;A0A7P0T897;P98155;A0A7P0TBI2;A0A7P0TB10;A0A7P0T8N9;A0A7P0Z477;A0A7P0T8C1	A0A7P0T8N6;A0A804CHQ2;A0A7P0T9P7;A0A7P0T897;P98155;A0A7P0TBI2;A0A7P0TB10	25;25;25;25;25;22;20;12;6;2	25;25;25;25;25;22;20;12;6;2	25;25;25;25;25;22;20;12;6;2	Very low-density lipoprotein receptor	VLDLR	tr|A0A7P0T8N6|A0A7P0T8N6_HUMAN Very low-density lipoprotein receptor (Fragment) OS=Homo sapiens OX=9606 GN=VLDLR PE=1 SV=1;tr|A0A804CHQ2|A0A804CHQ2_HUMAN Very low-density lipoprotein receptor (Fragment) OS=Homo sapiens OX=9606 GN=VLDLR PE=1 SV=1;tr|A0A7P0T	10	25	25	25	0	25	0	25	0	25	46	46	46	76.959	696	696;726;804;832;873;606;559;498;292;95	1.49	23	22			0	110.06	0	46	111750000	0	111750000	37	1983900	0	1983900	51	AIFSASIDDK;AIFSASIDDKVGR;AVGKEPSLIFTNR;CDGDPDCKDGSDEVNCPSR;DCVDGSDEVNCK;EPASIAVDPLSGFVYWSDWGEPAKIEK;EPSLIFTNR;EYIQLVEQLR;FLFNSDLREPASIAVDPLSGFVYWSDWGEPAKIEK;FTGSELATLVNNLNDAQDIIVYHELVQPSGK;GYQMDLATGVCK;HSASVGHTYPAISVVSTDDDLA;KEYIQLVEQLR;LFWADLSQK;MIDNVYNPAAIAVDWVYK;NTVALDADIAAQK;NVNQCLGPGK;RPLVTADIQWPNGITLDLIK;SGECIDISK;SLEFLAHPLALTIFEDR;TCGDIDECQNPGICSQICINLK;TISVATLDGTK;TISVATLDGTKR;TIYWTDAASK;…				159	253;254;612;685;802;1441;1453;1595;1743;1845;2287;2405;2930;3355;4053;4420;4440;4916;5109;5221;5563;5689;5690;5698;5868	True;True;True;True;True;True;True;True;True;True;True;True;True;True;True;True;True;True;True;True;True;True;True;True;True	269;270;661;739;861;1554;1566;1714;1874;1983;2446;2447;2571;3125;3575;4336;4337;4775;4798;5307;5512;5633;5992;6125;6126;6134;6319	602;603;1378;1522;1739;1740;3088;3105;3403;3404;3760;4008;4009;4010;4011;5016;5017;5018;5332;5333;6414;6415;7382;7383;8802;8803;8804;8805;9810;9811;9866;10992;10993;11450;11451;11827;12646;12647;12941;12942;12943;12966;12967;13465;13466
P46778;G3V1B3;M0R181	P46778;G3V1B3;M0R181	6;5;5	6;5;5	6;5;5	60S ribosomal protein L21	RPL21	sp|P46778|RL21_HUMAN 60S ribosomal protein L21 OS=Homo sapiens OX=9606 GN=RPL21 PE=1 SV=2;tr|G3V1B3|G3V1B3_HUMAN 60S ribosomal protein L21 OS=Homo sapiens OX=9606 GN=RPL21 PE=1 SV=1;tr|M0R181|M0R181_HUMAN 60S ribosomal protein L21 (Fragment) OS=Homo sapien	3	6	6	6	0	6	0	6	0	6	37.5	37.5	37.5	18.565	160	160;87;122	3			8		0	39.211	0	37.5	31696000	0	31696000	6	1947800	0	1947800	8	HGVVPLATYMR;KGDIVDIK;KGDIVDIKGMGTVQK;KHGVVPLATYMR;TNGKEPELLEPIPYEFMA;VYNVTQHAVGIVVNK				617	2344;2945;2946;2962;5768;6478	True;True;True;True;True;True	2505;3141;3142;3158;6212;6967	5187;5188;6454;6455;6490;13193;14681;14682
H3BU86;O14662;F8W9Z6;B7ZBM8;H0YEW0;B7ZBM4;B7ZBM5;E9PND6;E9PLV7	H3BU86;O14662	13;13;5;5;4;3;3;2;1	13;13;5;5;4;3;3;2;1	7;7;1;2;2;0;0;0;0	Syntaxin-16	STX16-NPEPL1;STX16	tr|H3BU86|H3BU86_HUMAN STX16-NPEPL1 readthrough (NMD candidate) OS=Homo sapiens OX=9606 GN=STX16-NPEPL1 PE=3 SV=1;sp|O14662|STX16_HUMAN Syntaxin-16 OS=Homo sapiens OX=9606 GN=STX16 PE=1 SV=3	9	13	13	7	0	13	0	13	0	7	39.8	39.8	20.4	43.229	382	382;325;204;219;126;120;122;79;46	2.83		4	13	1	0	159.42	0	39.8	53823000	0	53823000	22	1947100	0	1947100	19	AVQALPSR;DLGAMIVEQGTVLDR;DLGAMIVEQGTVLDRIDYNVEQSCIK;IDYNVEQSCIK;IDYNVEQSCIKTEDGLK;LTDAFLLLR;MALVSGISLDPEAAIGVTK;QIVQSISDLNEIFR;QLLAEQVSSHITSSPLHSR;RLTDAFLLLR;SIAAELDELADDR;SQHFFDTSVPLMDDGDDNTLYHR;WVDGVDEIQYDVGR				380	628;943;944;2496;2497;3843;4000;4640;4671;4898;5155;5357;6537	True;True;True;True;True;True;True;True;True;True;True;True;True	677;1011;1012;2666;2667;4092;4262;4263;5011;5043;5286;5564;5777;7035	1401;2006;2007;5511;5512;5513;8393;8394;8680;8681;10381;10382;10383;10442;10934;11596;12146;14846
H0Y5B4;H7BZ11;J3KQN4;Q969Q0;P83881;R4GN19	H0Y5B4;H7BZ11;J3KQN4;Q969Q0;P83881;R4GN19	2;2;2;2;2;1	2;2;2;2;2;1	2;2;2;2;2;1	60S ribosomal protein L36a-like;60S ribosomal protein L36a	RPL36A;RPL36A-HNRNPH2;RPL36AL	tr|H0Y5B4|H0Y5B4_HUMAN 60S ribosomal protein L36a OS=Homo sapiens OX=9606 GN=RPL36A PE=3 SV=2;tr|H7BZ11|H7BZ11_HUMAN RPL36A-HNRNPH2 readthrough OS=Homo sapiens OX=9606 GN=RPL36A-HNRNPH2 PE=3 SV=2;tr|J3KQN4|J3KQN4_HUMAN 60S ribosomal protein L36a OS=Homo sa	6	2	2	2	0	2	0	2	0	2	15.2	15.2	15.2	13.228	112	112;118;142;106;106;25	3.33			2	1	0	4.2015	0	15.2	9720100	0	9720100	5	1944000	0	1944000	3	HFELGGDK;LECVEPNCR				358	2311;3272	True;True	2472;3489	5069;7229;7230
H0YEF7;H0YD48;H0YEH1;H0YE97;H0YEY8;H0YCY1	H0YEF7;H0YD48;H0YEH1;H0YE97;H0YEY8;H0YCY1	8;7;6;5;5;5	1;1;1;1;1;0	1;1;1;1;1;0		PICALM	tr|H0YEF7|H0YEF7_HUMAN Phosphatidylinositol-binding clathrin assembly protein (Fragment) OS=Homo sapiens OX=9606 GN=PICALM PE=1 SV=1;tr|H0YD48|H0YD48_HUMAN Phosphatidylinositol-binding clathrin assembly protein (Fragment) OS=Homo sapiens OX=9606 GN=PICALM	6	8	1	1	0	8	0	1	0	1	46	9.3	9.3	31.358	302	302;264;308;134;215;244	1.5	1	1			0	14.777	0	46	15477000	0	15477000	8	1934700	0	1934700	2	KLTGGSNWQPK;LTGGSNWQPK;LVSDDLDSSLANLVGNLGIGNGTTK;NDVNWSQPGEK;QAALEEEQAR;SSGDVHLSISSDVSTFTTR;STNVIVDSGGGLLKPTVASQNQNLPVAK;TPTHEMFVGFTPSPVAQPHPSAGLNVDFESVFGNK				364	3026;3856;3950;4172;4520;5391;5455;5802	False;False;False;False;False;False;True;False	3222;4105;4205;4497;4882;5814;5881;6246;6247	6594;6595;6596;8415;8587;8588;9108;9109;10125;10126;12263;12264;12389;12390;13270;13271
P29144;Q5VZU9;A0A494C1B8;A0A494C0U1;A0A494C1S4;A0A494C0X4;A0A494C0A3;A0A494C159;A0A494C1S6;A0A494C1L2	P29144;Q5VZU9;A0A494C1B8;A0A494C0U1	54;52;49;49;9;5;5;4;4;2	54;52;49;49;9;5;5;4;4;2	54;52;49;49;9;5;5;4;4;2	Tripeptidyl-peptidase 2	TPP2	sp|P29144|TPP2_HUMAN Tripeptidyl-peptidase 2 OS=Homo sapiens OX=9606 GN=TPP2 PE=1 SV=4;tr|Q5VZU9|Q5VZU9_HUMAN Tripeptidyl-peptidase 2 OS=Homo sapiens OX=9606 GN=TPP2 PE=1 SV=1;tr|A0A494C1B8|A0A494C1B8_HUMAN Tripeptidyl-peptidase 2 OS=Homo sapiens OX=9606 G	10	54	54	54	26	52	26	52	26	52	56.9	56.9	56.9	138.35	1249	1249;1262;1173;1179;192;113;217;78;124;101	1.01	86	1			0	323.31	26.7	56.1	288330000	45572000	242760000	63	2280100	349980	1930100	94	ACIDSNEDGDLSK;ADNIEVFAQGHGIIQVDK;ADVIPVHYYLIPPPTK;AIEFCIAR;AMIEVINHK;ANNIDYTVHSVR;ATAATEEPFPFHGLLPK;AYDYLVQNTSFANK;CDLVNYSYGEATHWPNSGR;DGEIVGLSGR;DLKEEFTEALR;DLPFIVSHR;DPVQVAAPSDHGVGIEPVFPENTENSEK;EGLHYTEVCGYDIASPNAGPLFR;EKLPANQYTWSSR;ETYPNYLPLYVAR;FCSLPEK;FDVQSSLK;FVLHAVQLVK;GIYLRDPVQVAAPSDHGVGIEPVFPENTENSEK;GPSADGALGVSISAPGGAIASVPNWTLR;GTLTEAFPVLGGK;GVLIAVLDTGVDPGAPGMQVTTDGKPK;HEQISDLER;HFIEVPE…				582	61;100;105;243;399;411;539;658;687;844;956;974;1028;1251;1319;1535;1625;1648;1857;2051;2151;2234;2260;2305;2314;2475;2727;2789;2843;2891;2929;3062;3255;3256;3291;3453;3476;3675;3819;3829;4214;4216;4458;4703;4707;5452;5974;6215;6274;6305;6529;6584;6716;6738	True;True;True;True;True;True;True;True;True;True;True;True;True;True;True;True;True;True;True;True;True;True;True;True;True;True;True;True;True;True;True;True;True;True;True;True;True;True;True;True;True;True;True;True;True;True;True;True;True;True;True;True;True;True	63;108;113;259;429;444;577;710;741;906;1025;1043;1102;1351;1423;1650;1748;1773;1996;2197;2303;2392;2419;2466;2475;2643;2913;2978;3032;3082;3124;3263;3472;3473;3508;3677;3701;3914;4066;4077;4539;4541;4818;5076;5080;5877;6430;6691;6758;6790;7027;7084;7228;7251	110;111;255;256;269;579;925;926;946;947;948;1202;1203;1204;1462;1463;1524;1800;1801;2022;2023;2024;2053;2054;2137;2138;2652;2820;2821;3267;3268;3483;3531;4031;4032;4033;4034;4493;4684;4915;4916;4974;5058;5059;5074;5478;5994;6133;6226;6316;6412;6413;6674;7206;7207;7208;7264;7566;7567;7612;7613;8066;8345;8346;8368;8369;9174;9176;9983;9984;9985;10503;10508;12373;12374;13648;13649;14146;14275;14333;1…
P62266;D6RD47	P62266;D6RD47	4;3	4;3	4;3	40S ribosomal protein S23	RPS23	sp|P62266|RS23_HUMAN 40S ribosomal protein S23 OS=Homo sapiens OX=9606 GN=RPS23 PE=1 SV=3;tr|D6RD47|D6RD47_HUMAN 40S ribosomal protein S23 OS=Homo sapiens OX=9606 GN=RPS23 PE=1 SV=1	2	4	4	4	1	4	1	4	1	4	28	28	28	15.807	143	143;134	3.29			5	2	0	20.174	7.7	28	20390000	909810	19480000	6	2072000	151640	1920400	9	ITAFVPNDGCLNFIEENDEVLVAGFGR;ITAFVPNDGCLNFIEENDEVLVAGFGRK;KITAFVPNDGCLNFIEENDEVLVAGFGR;VANVSLLALYK				680	2809;2810;2980;5981	True;True;True;True	2998;2999;3176;6438	6174;6175;6176;6521;6522;13665;13666
O14976;D6RAW3;H0Y8H5;D6RC24;H0Y9M4;D6RAQ7;D6RE78;D6RF16;H0YA39	O14976	50;8;7;4;3;2;2;1;1	50;8;7;4;3;2;2;1;1	50;8;7;4;3;2;2;1;1	Cyclin-G-associated kinase	GAK	sp|O14976|GAK_HUMAN Cyclin-G-associated kinase OS=Homo sapiens OX=9606 GN=GAK PE=1 SV=2	9	50	50	50	0	50	0	50	0	50	52.2	52.2	52.2	143.19	1311	1311;138;467;70;69;75;118;49;255	1	62				0	323.31	0	52.2	243400000	0	243400000	59	1901300	0	1901300	74	AASAVAVCSFLCFCR;ACTQPRPNYASNFSVIGAR;AIIQEVCFMK;ALLSTLHTVLWDGESR;ALVEEEITR;AMLQVNPEER;APHLHTLYNICR;AVIPLGVTVQGDVLIVIYHAR;AVVMTPVPLFSK;DLKVENLLLSNQGTIK;DQSDFVGQTVELGELR;EEQQDILSK;EESDTGQAEFLLLTELCK;FLHTLDWQEEKEAETGAENASSK;GDLDISYITSR;GPLSCDTVLK;GPPPPVGPAGSGYSGGLALAEYDQPYGGFLDILR;GQLVEFLKK;GSSSWQTSRPPAQGASWPPQAKPPPK;HPGHYAVYNLSPR;IAVMSFPAEGVESALK;IFYQTCR;ILFSSREEQQDILSK;LCDFGSATTISHYPDYSWSAQR;LFSTAE…				430	42;69;266;343;387;401;429;616;646;958;1039;1221;1223;1748;1927;2147;2148;2175;2218;2389;2471;2542;2650;3208;3349;3351;3803;4038;4419;4425;4504;4726;4826;4829;5107;5332;5361;5787;5986;6056;6154;6182;6351;6356;6534;6535;6572;6573;6719;6744	True;True;True;True;True;True;True;True;True;True;True;True;True;True;True;True;True;True;True;True;True;True;True;True;True;True;True;True;True;True;True;True;True;True;True;True;True;True;True;True;True;True;True;True;True;True;True;True;True;True	44;71;284;365;412;432;433;462;665;697;698;1027;1114;1319;1321;1880;2067;2299;2300;2327;2374;2555;2639;2714;2829;3421;3569;3571;4049;4314;4315;4774;4780;4866;5100;5209;5212;5509;5752;5781;6231;6443;6517;6626;6657;6836;6841;7032;7033;7072;7073;7231;7257	81;124;630;797;888;930;931;981;1384;1445;1446;2026;2159;2160;2596;2598;3768;3769;4142;4679;4680;4681;4732;4884;5305;5473;5598;5845;7111;7373;7376;8320;8321;8777;8778;9809;9822;10105;10573;10795;10801;11445;12102;12157;13238;13239;13679;13680;13819;14025;14069;14070;14429;14437;14438;14842;14843;14931;14932;15276;15277;15324
P04406;E7EUT5;O14556	P04406;E7EUT5	13;10;1	13;10;1	13;10;1	Glyceraldehyde-3-phosphate dehydrogenase	GAPDH	sp|P04406|G3P_HUMAN Glyceraldehyde-3-phosphate dehydrogenase OS=Homo sapiens OX=9606 GN=GAPDH PE=1 SV=3;tr|E7EUT5|E7EUT5_HUMAN Glyceraldehyde-3-phosphate dehydrogenase OS=Homo sapiens OX=9606 GN=GAPDH PE=1 SV=1	3	13	13	13	10	11	10	11	10	11	48.1	48.1	48.1	36.053	335	335;260;408	2.77	6	10	26	10	0	123.03	42.7	38.2	109570000	69856000	39719000	17	4917000	3016100	1900900	52	GALQNIIPASTGAAK;IISNASCTTNCLAPLAK;LEKPAKYDDIK;LISWYDNEFGYSNR;LTGMAFR;LTGMAFRVPTANVSVVDLTCR;LVINGNPITIFQER;LVINGNPITIFQERDPSK;VGVNGFGR;VIHDNFGIVEGLMTTVHAITATQK;VIISAPSADAPMFVMGVNHEK;VPTANVSVVDLTCR;VVDLMAHMASKE				493	1896;2611;3295;3470;3857;3858;3921;3922;6118;6137;6139;6314;6427	True;True;True;True;True;True;True;True;True;True;True;True;True	2036;2786;3513;3695;4106;4107;4173;4174;6586;6608;6609;6611;6799;6913	4093;4094;4095;4096;4097;4098;4099;4100;5752;5753;5754;5755;5756;5757;7277;7601;7602;7603;7604;8416;8417;8530;8531;8532;8533;8534;8535;8536;8537;13939;13940;13941;13982;13983;13984;13985;13986;13987;13988;13989;13990;13991;13993;14344;14345;14346;14347;14348;14349;14350;14568;14569
P05386	P05386	2	2	2	60S acidic ribosomal protein P1	RPLP1	sp|P05386|RLA1_HUMAN 60S acidic ribosomal protein P1 OS=Homo sapiens OX=9606 GN=RPLP1 PE=1 SV=1	1	2	2	2	0	2	0	2	0	2	51.8	51.8	51.8	11.514	114	114	3			2		0	14.174	0	51.8	11110000	0	11110000	3	1893200	0	1893200	2	AAGVNVEPFWPGLFAK;ALANVNIGSLICNVGAGGPAPAAGAAPAGGPAPSTAAAPAEEK				498	25;295	True;True	25;316	45;678
P49207	P49207	3	3	3	60S ribosomal protein L34	RPL34	sp|P49207|RL34_HUMAN 60S ribosomal protein L34 OS=Homo sapiens OX=9606 GN=RPL34 PE=1 SV=3	1	3	3	3	0	3	0	3	0	3	13.7	13.7	13.7	13.293	117	117	3.5			2	2	0	3.8814	0	13.7	11261000	0	11261000	6	1876800	0	1876800	4	AFLIEEQK;IVYLYTK;RAFLIEEQK				625	162;2868;4823	True;True;True	173;3059;5206	394;395;6271;10787
P60866;E5RJX2;A0A7P0S5H5;E5RIP1;G3XAN0	P60866;E5RJX2;A0A7P0S5H5;E5RIP1	4;3;3;2;1	4;3;3;2;1	4;3;3;2;1	40S ribosomal protein S20	RPS20	sp|P60866|RS20_HUMAN 40S ribosomal protein S20 OS=Homo sapiens OX=9606 GN=RPS20 PE=1 SV=1;tr|E5RJX2|E5RJX2_HUMAN 40S ribosomal protein S20 OS=Homo sapiens OX=9606 GN=RPS20 PE=1 SV=1;tr|A0A7P0S5H5|A0A7P0S5H5_HUMAN 40S ribosomal protein S20 (Fragment) OS=Hom	5	4	4	4	3	4	3	4	3	4	28.6	28.6	28.6	13.373	119	119;61;136;46;64	3.23		1	8	4	0	9.1217	25.2	28.6	42218000	5921100	36297000	5	1923200	47555	1875700	12	DTGKTPVEPEVAIHR;LIDLHSPSEIVK;TPVEPEVAIHR;VCADLIR				654	1081;3434;5803;5994	True;True;True;True	1160;3658;6248;6451	2237;7537;7538;7539;7540;7541;13272;13273;13274;13275;13692;13693;13694
E9PNW4;A0A2U3TZL5;P13987;H0YET2	E9PNW4;A0A2U3TZL5;P13987	3;3;3;1	3;3;3;1	3;3;3;1	CD59 glycoprotein	CD59	tr|E9PNW4|E9PNW4_HUMAN CD59 glycoprotein OS=Homo sapiens OX=9606 PE=1 SV=1;tr|A0A2U3TZL5|A0A2U3TZL5_HUMAN CD59 glycoprotein (Fragment) OS=Homo sapiens OX=9606 GN=CD59 PE=1 SV=1;sp|P13987|CD59_HUMAN CD59 glycoprotein OS=Homo sapiens OX=9606 GN=CD59 PE=1 SV=	4	3	3	3	0	3	0	3	0	3	29.6	29.6	29.6	11.985	108	108;120;128;52	3			4		0	12.178	0	29.6	15720000	0	15720000	5	1840800	0	1840800	4	AGLQVYNK;FEHCNFNDVTTR;LRENELTYYCCK				105	207;1654;3766	True;True;True	219;1779;4010	476;3538;3539;8235
E9PS44;Q01628;A0A7P0T9Q3;A0A7P0TBF9;H7BYV1;A0A7P0TB91;A0A7P0T8W2;R4GNG9;E9PQN9;A0A7P0T8E0;A0A7P0T953;A0A7P0T9U8;P13164;Q01629	E9PS44;Q01628;A0A7P0T9Q3;A0A7P0TBF9;H7BYV1;A0A7P0TB91;A0A7P0T8W2;R4GNG9;E9PQN9;A0A7P0T8E0;A0A7P0T953;A0A7P0T9U8;P13164;Q01629	2;2;1;1;1;1;1;1;1;1;1;1;1;1	2;2;1;1;1;1;1;1;1;1;1;1;1;1	2;2;1;1;1;1;1;1;1;1;1;1;1;1	Interferon-induced transmembrane protein 3;Interferon-induced transmembrane protein 1;Interferon-induced transmembrane protein 2	IFITM3;IFITM2;IFITM1	tr|E9PS44|E9PS44_HUMAN Interferon-induced transmembrane protein 3 OS=Homo sapiens OX=9606 GN=IFITM3 PE=1 SV=1;sp|Q01628|IFM3_HUMAN Interferon-induced transmembrane protein 3 OS=Homo sapiens OX=9606 GN=IFITM3 PE=1 SV=2;tr|A0A7P0T9Q3|A0A7P0T9Q3_HUMAN Interfe	14	2	2	2	0	2	0	2	0	2	36.6	36.6	36.6	12.255	112	112;133;50;62;74;92;97;98;112;137;144;186;125;132	3.25			3	1	0	33.932	0	36.6	7371300	0	7371300	3	1819700	0	1819700	4	EEHEVAVLGAPHNPAPPTSTVIHIR;MVGDVTGAQAYASTAK				321	1212;4121	True;True	1310;4435;4436	2581;9005;9006;9007
C9J4Z3;P61513;M0R0A1;Q6P4E4;E9PEL3;M0R2L6;G5E9R3;A6NKH3	C9J4Z3;P61513;M0R0A1;Q6P4E4;E9PEL3;M0R2L6	3;3;2;2;2;2;1;1	3;3;2;2;2;2;1;1	3;3;2;2;2;2;1;1	60S ribosomal protein L37a	RPL37A	tr|C9J4Z3|C9J4Z3_HUMAN 60S ribosomal protein L37a OS=Homo sapiens OX=9606 GN=RPL37A PE=1 SV=1;sp|P61513|RL37A_HUMAN 60S ribosomal protein L37a OS=Homo sapiens OX=9606 GN=RPL37A PE=1 SV=2;tr|M0R0A1|M0R0A1_HUMAN 60S ribosomal protein L37a OS=Homo sapiens OX=	8	3	3	3	0	3	0	3	0	3	55.9	55.9	55.9	7.624	68	68;92;60;72;75;88;58;93	3.67			2	4	0	35.94	0	55.9	8115800	0	8115800	4	1775700	0	1775700	6	AVGIWHCGSCMK;TVAGGAWTYNTTSAVTVK;YTCSFCGK				231	611;5896;6761	True;True;True	659;660;6349;7274	1375;1376;1377;13519;15351;15352
P15586;H7C3P4;F6S8M0;F5H4C6;H0YFA9	P15586;H7C3P4;F6S8M0;F5H4C6;H0YFA9	9;8;8;5;5	9;8;8;5;5	9;8;8;5;5	N-acetylglucosamine-6-sulfatase	GNS	sp|P15586|GNS_HUMAN N-acetylglucosamine-6-sulfatase OS=Homo sapiens OX=9606 GN=GNS PE=1 SV=3;tr|H7C3P4|H7C3P4_HUMAN N-acetylglucosamine-6-sulfatase OS=Homo sapiens OX=9606 GN=GNS PE=1 SV=1;tr|F6S8M0|F6S8M0_HUMAN N-acetylglucosamine-6-sulfatase OS=Homo sapi	5	9	9	9	0	9	0	9	0	9	26.6	26.6	26.6	62.081	552	552;496;584;247;303	1.6	6	9			0	45.175	0	26.6	55028000	0	55028000	24	1767500	0	1767500	14	AFQNVFAPR;IQEPNTFPAILR;LMMLQSCSGPTCR;RPNVVLLLTDDQDEVLGGMTPLKK;SDVLVEYQGEGR;SNFEPFFMMIATPAPHSPWTAAPQYQK;TIDPELLGK;WQTLLSVDDLVEK;YLNEYGAPDAGGLEHVPLGWSYWYALEK				539	170;2748;3636;4919;5046;5300;5673;6522;6684	True;True;True;True;True;True;True;True;True	182;2935;3874;5310;5311;5444;5717;6108;7020;7194	411;6028;6029;7976;10996;10997;10998;11321;11322;12028;12029;12904;14816;15212;15213
P35268;K7EMH1;K7ERI7;K7EJT5;K7EP65;K7EKS7;K7ELC4	P35268;K7EMH1;K7ERI7;K7EJT5;K7EP65;K7EKS7;K7ELC4	4;3;3;2;2;2;2	4;3;3;2;2;2;2	4;3;3;2;2;2;2	60S ribosomal protein L22	RPL22	sp|P35268|RL22_HUMAN 60S ribosomal protein L22 OS=Homo sapiens OX=9606 GN=RPL22 PE=1 SV=2;tr|K7EMH1|K7EMH1_HUMAN 60S ribosomal protein L22 (Fragment) OS=Homo sapiens OX=9606 GN=RPL22 PE=1 SV=1;tr|K7ERI7|K7ERI7_HUMAN 60S ribosomal protein L22 OS=Homo sapien	7	4	4	4	2	4	2	4	2	4	48.4	48.4	48.4	14.787	128	128;89;95;47;48;53;79	3.38			5	3	0	15.785	30.5	48.4	13035000	1950900	11084000	4	2052500	287560	1764900	9	AGNLGGGVVTIER;FTLDCTHPVEDGIMDAANFEQFLQER;ITVTSEVPFSK;VVANSKESYELR				599	210;1849;2839;6426	True;True;True;True	222;1987;1988;3028;6912	479;480;4015;4016;4017;4018;6222;14567
Q9UP95;I3L4N6;I3L1N8;J3QSF2;Q9H2X9;A0A1B0GVB1	Q9UP95;I3L4N6	29;24;2;2;2;1	29;24;2;2;2;1	24;19;2;1;0;0	Solute carrier family 12 member 4	SLC12A4	sp|Q9UP95|S12A4_HUMAN Solute carrier family 12 member 4 OS=Homo sapiens OX=9606 GN=SLC12A4 PE=1 SV=2;tr|I3L4N6|I3L4N6_HUMAN Solute carrier family 12 member 4 OS=Homo sapiens OX=9606 GN=SLC12A4 PE=1 SV=1	6	29	29	24	0	29	0	29	0	24	29.8	29.8	26.3	120.65	1085	1085;1037;54;90;1139;24	1.02	41	1			0	199.05	0	29.8	176500000	0	176500000	46	1698000	0	1698000	44	CTTAAHLALLVPK;DKYMTETWDPSHAPDNFR;DLAVFLYHLR;DNIIPFLR;EGLAHLIQSCGLGGMR;ELVHIKPDQSNVR;ELVHIKPDQSNVRR;ESSPFLSPLEASR;GFCQVVVASK;GIDYYDR;GLSLSAAR;GLTIVGSVIQGSFLESYGEAQAAEQTIK;HGLPSADAPSLK;HNSVVLGWPYGWR;IQMTWTR;KDLAVFLYHLR;LDEDLHVK;LDEDLHVKYPR;LESLYSDEEDESAVGADKIQMTWTR;LNEVIVTR;LVLLNMPGPPR;LVSYTNLTQGAK;LVSYTNLTQGAKEHEEAESGEGTR;NIAFYPSNHER;NLALFEEELDIRPK;NWRPQLLVLLK;PHFTVVPVDGPR;RGDYDNLEGLSWVDYGER;TFIDT…				930	743;919;926;1004;1248;1402;1403;1507;1965;2029;2104;2107;2332;2385;2753;2908;3224;3225;3314;3650;3929;3952;3953;4226;4270;4457;4485;4862;5618	True;True;True;True;True;True;True;True;True;True;True;True;True;True;True;True;True;True;True;True;True;True;True;True;True;True;True;True;True	799;985;994;1075;1347;1348;1512;1513;1621;2110;2174;2252;2255;2493;2551;2940;3101;3438;3439;3533;3888;4181;4182;4207;4208;4554;4599;4817;4845;5246;6051	1604;1605;1964;1978;2098;2645;2646;3017;3018;3019;3205;4209;4457;4599;4602;4603;4604;5121;5122;5299;6035;6359;7141;7142;7318;8027;8547;8548;8592;8593;8594;8595;9237;9238;9383;9384;9981;9982;10058;10059;10857;12754
A0A7I2V5L3;A0A7I2V2L9;P40429;Q8J015;M0QYS1;Q6NVV1;M0QZU1;A0A096LPE0	A0A7I2V5L3;A0A7I2V2L9;P40429;Q8J015;M0QYS1;Q6NVV1	6;6;6;5;5;3;1;1	6;6;6;5;5;3;1;1	6;6;6;5;5;3;1;1	60S ribosomal protein L13a;Putative 60S ribosomal protein L13a protein RPL13AP3	RPL13A;RPL13a;RPL13AP3	tr|A0A7I2V5L3|A0A7I2V5L3_HUMAN 60S ribosomal protein L13a OS=Homo sapiens OX=9606 GN=RPL13A PE=1 SV=1;tr|A0A7I2V2L9|A0A7I2V2L9_HUMAN 60S ribosomal protein L13a OS=Homo sapiens OX=9606 GN=RPL13A PE=1 SV=1;sp|P40429|RL13A_HUMAN 60S ribosomal protein L13a OS=	8	6	6	6	0	6	0	6	0	6	26.6	26.6	26.6	21.716	188	188;198;203;142;210;102;46;48	3			6		0	16.102	0	26.6	19000000	0	19000000	10	1678600	0	1678600	8	AEVQVLVLDGR;KFAYLGR;LAHEVGWK;VFDGIPPPYDKK;YQAVTATLEEK;YQAVTATLEEKR				143	148;2931;3151;6065;6728;6729	True;True;True;True;True;True	158;3126;3359;6527;7241;7242	374;6416;6899;13841;15298;15299
A0A8Q3SIH9;C4AMC7;Q6VEQ5;A8K0Z3	A0A8Q3SIH9;C4AMC7;Q6VEQ5;A8K0Z3	1;1;1;1	1;1;1;1	1;1;1;1	Putative WAS protein family homolog 3;WAS protein family homolog 2;WAS protein family homolog 1	WASH3P;WASH2P;WASH1	tr|A0A8Q3SIH9|A0A8Q3SIH9_HUMAN WASH complex subunit 1 OS=Homo sapiens OX=9606 GN=WASHC1 PE=4 SV=1;sp|C4AMC7|WASH3_HUMAN Putative WAS protein family homolog 3 OS=Homo sapiens OX=9606 GN=WASH3P PE=1 SV=2;sp|Q6VEQ5|WASH2_HUMAN WAS protein family homolog 2 OS=	4	1	1	1	0	1	0	1	0	1	16	16	16	5.7225	50	50;463;465;465	2		1			0.0079636	1.4476	0	16	5002900	0	5002900	3	1667600	0	1667600	1	VSGDIFSR				182	6358	TRUE	6843	14441
D9J307;A0A140TA13;A0A140T953;Q2L6G2;D5H3J5;A0A1W2PP29;P01889;A0A140TA14;A0A140TA11;A0A140T9Y5;A0A140T997;A0A8Q3SIV3;A0A140T9H3;A0A140T9G0;A0A140T9A9	D9J307;A0A140TA13;A0A140T953;Q2L6G2;D5H3J5;A0A1W2PP29;P01889	7;5;5;5;5;4;4;3;3;3;3;2;2;2;2	5;4;4;4;4;3;3;3;3;3;3;2;1;1;1	1;1;1;1;1;0;0;1;1;1;1;0;0;0;0	HLA class I histocompatibility antigen, B-7 alpha chain	HLA-B	tr|D9J307|D9J307_HUMAN HLA class I antigen OS=Homo sapiens OX=9606 GN=HLA-B PE=1 SV=1;tr|A0A140TA13|A0A140TA13_HUMAN HLA class I histocompatibility antigen, B alpha chain OS=Homo sapiens OX=9606 GN=HLA-B PE=1 SV=1;tr|A0A140T953|A0A140T953_HUMAN HLA class I	15	7	5	1	0	7	0	5	0	1	24.6	16	3	40.388	362	362;224;246;362;362;323;362;224;224;246;246;224;241;241;241	2.33		6	3		0	67.167	0	24.6	32689000	0	32689000	17	1649000	0	1649000	9	APWIEQEGPEYWDR;FDSDAASPR;FIAVGYVDDTQFVR;MYGCDVGPDGR;WAAVVVPSGEEQR;YFYTAMSRPGR;YTCHVQHEGLPKPLTLR				289	443;1643;1698;4129;6484;6615;6760	True;True;False;True;True;True;False	477;1767;1828;4446;6975;7116;7273	1018;1019;3519;3520;3642;3643;9017;14698;14699;15036;15037;15349;15350
Q9UIQ6	Q9UIQ6	38	38	38	Leucyl-cystinyl aminopeptidase;Leucyl-cystinyl aminopeptidase, pregnancy serum form	LNPEP	sp|Q9UIQ6|LCAP_HUMAN Leucyl-cystinyl aminopeptidase OS=Homo sapiens OX=9606 GN=LNPEP PE=1 SV=3	1	38	38	38	0	38	0	38	0	38	44.4	44.4	44.4	117.35	1025	1025	1.07	55		2		0	323.31	0	44.4	180000000	0	180000000	51	1577900	0	1577900	61	ANLINNIFELAGLGK;ANLINNIFELAGLGKVPLK;ELFIQQER;ELSSYEDFLDAR;EPCLHPLEPDEVEYEPR;FFLNMKPEIQPSDTSYLWHIPLSYVTEGR;FPLGSYTIQNIVAGSTYLFSTK;GKELFIQQER;GLGEHEMEEDEEDYESSAK;HFPGHLLAWDFVK;IFKELSSYEDFLDAR;IGQVHYALETTVK;IIAHELAHQWFGNLVTMK;IIRDEQYTALSNMPK;ILEALASSEDVR;ILEALASSEDVRK;INPYVLSDKDR;KLDLVAIPDFEAGAMENWGLLTFR;KSSVVLDDGLVQDEFSESVK;KYFAATQFEPLAAR;LFPWAQIR;LGYMDLASR;LLEFFQNYFEIQYPLK;LLEFFQNYFEIQYPLKK;LLGMSF…				919	409;410;1349;1388;1442;1668;1789;2054;2085;2318;2532;2566;2588;2609;2643;2644;2717;2997;3081;3122;3342;3405;3523;3524;3549;3593;3699;3944;4112;4757;4973;5428;5576;6278;6400;6606;6653;6733	True;True;True;True;True;True;True;True;True;True;True;True;True;True;True;True;True;True;True;True;True;True;True;True;True;True;True;True;True;True;True;True;True;True;True;True;True;True	442;443;1456;1497;1555;1794;1795;1924;2200;2231;2232;2479;2703;2739;2762;2784;2821;2822;2903;3193;3283;3326;3562;3627;3750;3751;3779;3827;3828;3940;4199;4424;5132;5366;5853;6006;6762;6885;7107;7161;7246	943;944;945;2882;2963;3089;3571;3572;3838;3839;4497;4551;4552;4553;4554;4555;5079;5080;5581;5645;5646;5709;5710;5750;5836;5837;5838;5975;5976;6545;6722;6817;7365;7477;7703;7704;7705;7783;7883;7884;8097;8577;8961;10635;10636;11113;12318;12319;12663;12664;14281;14514;14515;15023;15139;15307;15308
Q9H0U4;E9PLD0;Q92928	Q9H0U4;E9PLD0	11;9;5	6;5;2	6;5;2	Ras-related protein Rab-1B	RAB1B	sp|Q9H0U4|RAB1B_HUMAN Ras-related protein Rab-1B OS=Homo sapiens OX=9606 GN=RAB1B PE=1 SV=1;tr|E9PLD0|E9PLD0_HUMAN Ras-related protein Rab-1B OS=Homo sapiens OX=9606 GN=RAB1B PE=1 SV=1	3	11	6	6	5	11	1	6	1	6	68.2	37.3	37.3	22.171	201	201;169;201	3.07			13	1	0	102.34	37.3	68.2	61399000	861040	60538000	15	1554300	57402	1554300	15	EFADSLGIPFLETSAK;FADDTYTESYISTIGVDFK;GAHGIIVVYDVTDQESYANVK;LLLIGDSGVGK;LLVGNKSDLTTK;MGPGAASGGERPNLK;MNPEYDYLFK;NATNVEQAFMTMAAEIK;NPEYDYLFK;QWLQEIDR;TITSSYYR				890	1226;1602;1889;3571;3621;4047;4089;4149;4353;4812;5695	False;False;True;False;True;True;True;True;True;False;False	1324;1723;2028;3803;3857;4328;4387;4388;4467;4468;4469;4697;5195;6131	2601;2602;2603;3430;3431;3432;3433;3434;3435;3436;4082;4083;4084;7830;7831;7832;7833;7834;7835;7936;8794;8863;8864;9048;9049;9050;9051;9052;9053;9653;10771;12958;12959;12960;12961
A0A0C4DH73;A0A0C4DH72;P04432;P01611;P01597	A0A0C4DH73;A0A0C4DH72;P04432;P01611;P01597	1;1;1;1;1	1;1;1;1;1	1;1;1;1;1	Ig kappa chain V-I region Daudi;Ig kappa chain V-I region Wes;Ig kappa chain V-I region DEE	IGKV1-12;IGKV1-6	sp|A0A0C4DH73|KV112_HUMAN Immunoglobulin kappa variable 1-12 OS=Homo sapiens OX=9606 GN=IGKV1-12 PE=3 SV=1;sp|A0A0C4DH72|KV106_HUMAN Immunoglobulin kappa variable 1-6 OS=Homo sapiens OX=9606 GN=IGKV1-6 PE=3 SV=1;sp|P04432|KVD39_HUMAN Immunoglobulin kappa v	5	1	1	1	1	1	1	1	1	1	13.7	13.7	13.7	12.645	117	117;117;117;117;117	3			4		0	2.7054	13.7	13.7	11046000	2568500	8477900	4	1539500	642120	1539500	4	LLIYAASSLQSGVPSR				57	3558	TRUE	3789	7794;7795;7796;7797
P39023;G5E9G0;H7C422;H7C3M2;B5MCW2;F8WCR1;Q92901	P39023;G5E9G0;H7C422	11;8;7;5;5;4;2	11;8;7;5;5;4;2	11;8;7;5;5;4;2	60S ribosomal protein L3	RPL3	sp|P39023|RL3_HUMAN 60S ribosomal protein L3 OS=Homo sapiens OX=9606 GN=RPL3 PE=1 SV=2;tr|G5E9G0|G5E9G0_HUMAN 60S ribosomal protein L3 OS=Homo sapiens OX=9606 GN=RPL3 PE=1 SV=1;tr|H7C422|H7C422_HUMAN 60S ribosomal protein L3 (Fragment) OS=Homo sapiens OX=9	7	11	11	11	0	11	0	11	0	11	33.3	33.3	33.3	46.108	403	403;351;305;261;272;180;407	2.6		8	12		0	47.614	0	33.3	67273000	0	67273000	19	1536900	0	1536900	22	DDPSKPVHLTAFLGYK;ERLEQQVPVNQVFGQDEMIDVIGVTK;FIDTTSK;HGSLGFLPR;KVACIGAWHPAR;NNASTDYDLSDK;SFPKDDPSKPVHLTAFLGYK;SINPLGGFVHYGEVTNDFVMLK;SLLVQTK;TVFAEHISDECK;VAFSVAR				607	809;1479;1700;2338;3091;4324;5095;5171;5250;5903;5965	True;True;True;True;True;True;True;True;True;True;True	870;1592;1593;1830;2499;3293;4663;5497;5580;5581;5665;6357;6421	1750;1751;3149;3150;3151;3645;3646;5146;5147;6737;9584;11423;11621;11622;11623;11624;11895;13534;13535;13636
P61020;F8VUA5	P61020;F8VUA5	6;3	4;1	4;1	Ras-related protein Rab-5B	RAB5B	sp|P61020|RAB5B_HUMAN Ras-related protein Rab-5B OS=Homo sapiens OX=9606 GN=RAB5B PE=1 SV=1;tr|F8VUA5|F8VUA5_HUMAN Ras-related protein Rab-5B (Fragment) OS=Homo sapiens OX=9606 GN=RAB5B PE=1 SV=1	2	6	4	4	0	6	0	4	0	4	37.2	27.4	27.4	23.707	215	215;115	3			6		0	65.018	0	37.2	21116000	0	21116000	11	1521000	0	1521000	7	FEIWDTAGQER;GAQAAIVVYDITNQETFAR;QASPSIVIALAGNK;SEPQNLGGAAGR;TAMNVNDLFLAIAK;YHSLAPMYYR				659	1657;1903;4544;5072;5547;6637	False;True;True;True;True;False	1782;2043;4906;5472;5974;5975;7141;7142	3546;4110;4111;10156;11385;12620;12621;15094;15095;15096
Q01650;A0A0C4DGL4;H0YJ95;G3V4Z6;Q9UM01;Q92536	Q01650	6;2;1;1;1;1	6;2;1;1;1;1	6;2;1;1;1;1	Large neutral amino acids transporter small subunit 1	SLC7A5	sp|Q01650|LAT1_HUMAN Large neutral amino acids transporter small subunit 1 OS=Homo sapiens OX=9606 GN=SLC7A5 PE=1 SV=2	6	6	6	6	2	6	2	6	2	6	15.6	15.6	15.6	55.01	507	507;241;168;245;511;515	2.33	5	2	11		0	36.48	4.1	15.6	45401000	1875900	43526000	18	1547100	27756	1519400	18	ALAAPAAEEKEEAR;GDVSNLDPNFSFEGTK;LFFVGSR;SADGSAPAGEGEGVTLQR;VQDAFAAAK;WLLQGIFSTTVLCQK				720	292;1943;3329;4968;6319;6513	True;True;True;True;True;True	313;2088;3548;5361;6804;7011	671;672;673;674;675;4177;4178;7345;7346;7347;7348;11102;11103;11104;11105;14372;14800;14801
Q9NRW7;A0A2R8YD95;A0A2R8YE10;A0A2R8YF01;A0A087WU65;A0A1B0GXI6;B7Z7G7;A0A2R8Y7W9;A0A2R8YEX8;A0A2R8YDP1	Q9NRW7;A0A2R8YD95;A0A2R8YE10;A0A2R8YF01;A0A087WU65;A0A1B0GXI6	19;18;17;14;14;12;7;4;2;1	19;18;17;14;14;12;7;4;2;1	19;18;17;14;14;12;7;4;2;1	Vacuolar protein sorting-associated protein 45	VPS45	sp|Q9NRW7|VPS45_HUMAN Vacuolar protein sorting-associated protein 45 OS=Homo sapiens OX=9606 GN=VPS45 PE=1 SV=1;tr|A0A2R8YD95|A0A2R8YD95_HUMAN Vacuolar protein sorting-associated protein 45 OS=Homo sapiens OX=9606 GN=VPS45 PE=1 SV=1;tr|A0A2R8YE10|A0A2R8YE1	10	19	19	19	0	19	0	19	0	19	36.3	36.3	36.3	65.076	570	570;643;534;434;447;467;198;94;158;40	2		22			0	44.488	0	36.3	106240000	0	106240000	31	1508600	0	1508600	23	AICFLRPTK;ENLYPYLGPSTLR;EVYLFER;EYELFEFR;GVENVYTQHQPFLHETLDHLIK;HVTVVGELSR;IVLGGTTVHNTK;LKENLYPYLGPSTLR;LVMLYALHYER;LVSAVVEYGGKR;MIEDSGPGMK;NLMEDFQK;NWDPAQLSR;SFLEEVLASGLHSR;TTQGLTALLLSLK;TTQGLTALLLSLKK;VLLMDKETTGIVSMVYTQSEILQK;VTEFDAAR;YTIYFIYFSNVISK				903	241;1432;1584;1590;2252;2433;2853;3479;3934;3949;4054;4296;4456;5092;5888;5889;6219;6396;6762	True;True;True;True;True;True;True;True;True;True;True;True;True;True;True;True;True;True;True	256;1544;1703;1709;2410;2600;3043;3704;4187;4188;4204;4338;4628;4629;4816;5494;6341;6342;6695;6881;7275	574;3075;3377;3392;4960;5413;6247;6248;7616;8558;8559;8586;8806;9465;9466;9980;11420;13507;13508;14151;14509;15353
J3QRI7;J3QQQ9;J3QQV1;E5RIT6;Q9UNX3;P61254;J3QRC4;E5RHH1;J3KSS0;J3KS10	J3QRI7;J3QQQ9;J3QQV1;E5RIT6;Q9UNX3;P61254;J3QRC4;E5RHH1;J3KSS0	5;5;5;5;5;5;4;3;3;1	5;5;5;5;5;5;4;3;3;1	5;5;5;5;5;5;4;3;3;1	60S ribosomal protein L26-like 1;60S ribosomal protein L26	RPL26;RPL26L1	tr|J3QRI7|J3QRI7_HUMAN 60S ribosomal protein L26 (Fragment) OS=Homo sapiens OX=9606 GN=RPL26 PE=3 SV=1;tr|J3QQQ9|J3QQQ9_HUMAN KOW domain-containing protein OS=Homo sapiens OX=9606 PE=3 SV=1;tr|J3QQV1|J3QQV1_HUMAN 60S ribosomal protein L26 OS=Homo sapiens O	10	5	5	5	0	5	0	5	0	5	32.7	32.7	32.7	12.63	107	107;107;110;128;145;145;135;38;63;63	3			5		0	7.8751	0	32.7	8783900	0	8783900	6	1464000	0	1464000	5	DDEVQVVR;FNPFVTSDR;KIMSSPLSK;MKFNPFVTSDR;YVIYIER				292	806;1778;2978;4064;6780	True;True;True;True;True	867;1913;3174;4351;7293	1747;3818;6519;8820;15386
Q63HQ0;H0Y8Y4	Q63HQ0	6;2	6;2	6;2	AP-1 complex-associated regulatory protein	AP1AR	sp|Q63HQ0|AP1AR_HUMAN AP-1 complex-associated regulatory protein OS=Homo sapiens OX=9606 GN=AP1AR PE=1 SV=1	2	6	6	6	0	6	0	6	0	6	19.2	19.2	19.2	34.28	302	302;76	2.25		9	3		0	16.523	0	19.2	52539000	0	52539000	13	1455300	0	1455300	13	ELALQEEK;LEEEALYAAQR;LRLEEEALYAAQR;LSSDATVLTPNTESSCDLMTK;SKTEEDILR;SQYEVFR				794	1332;3276;3767;3824;5198;5372	True;True;True;True;True;True	1437;3493;4011;4071;4072;5609;5795	2854;2855;7235;8236;8237;8238;8356;8357;8358;11749;11750;12211
O15126;A0A087WXB0;A0A087WZA6;A0A087WU14;A0A087WTX8	O15126;A0A087WXB0	7;5;3;3;2	7;5;3;3;2	7;5;3;3;2	Secretory carrier-associated membrane protein 1	SCAMP1	sp|O15126|SCAM1_HUMAN Secretory carrier-associated membrane protein 1 OS=Homo sapiens OX=9606 GN=SCAMP1 PE=1 SV=2;tr|A0A087WXB0|A0A087WXB0_HUMAN Secretory carrier-associated membrane protein OS=Homo sapiens OX=9606 GN=SCAMP1 PE=1 SV=1	5	7	7	7	0	7	0	7	0	7	43.5	43.5	43.5	37.92	338	338;312;119;206;42	2.76		4	13		0	92.342	0	43.5	85095000	0	85095000	15	1441400	0	1441400	24	AQQEFATGVMSNK;EHALAQAELLK;KNNWPPLPSNFPVGPCFYQDFSVDIPVEFQK;MPNVPNTQPAIMKPTEEHPAYTQIAK;NVPPGLDEYNPFSDSR;SDFDSNPFADPDLNNPFKDPSVTQVTR;TVQTAAANAASTAASSAAQNAFK				431	471;1260;3045;4093;4443;5029;5919	True;True;True;True;True;True;True	507;508;1360;3246;4394;4395;4396;4801;5423;6375	1063;1064;2664;2665;2666;6639;8872;8873;8874;8875;9869;9870;11223;11224;13558;13559;13560
P51809;E5RH06	P51809	11;2	11;2	11;2	Vesicle-associated membrane protein 7	VAMP7	sp|P51809|VAMP7_HUMAN Vesicle-associated membrane protein 7 OS=Homo sapiens OX=9606 GN=VAMP7 PE=1 SV=3	2	11	11	11	1	11	1	11	1	11	60.9	60.9	60.9	24.935	220	220;59	3			14		0	85.254	5.5	60.9	33860000	184660	33675000	13	1443100	14205	1428900	14	AFNFLNEIK;AILFAVVAR;AQTALPYAMNSEFSSVLAAQLK;FQTTYGSR;GERLELLIDKTENLVDSSVTFK;GLDKVMETQAQVDELK;HAWCGGNFLEVTEQILAK;IVYLCITDDDFER;LELLIDKTENLVDSSVTFK;LTYSHGNYLFHYICQDR;VMETQAQVDELK				638	167;269;478;1809;1959;2070;2295;2867;3296;3895;6262	True;True;True;True;True;True;True;True;True;True;True	179;287;515;516;1946;2104;2216;2456;3058;3514;4145;6744;6745	407;634;1076;1077;3880;4203;4529;5037;6270;7278;8482;14251;14252;14253
A0A087WXM6;J3QQT2;J3KRX5;A0A0A6YYL6;P18621;J3KRB3;A0A087WWH0;J3QS96;J3QLC8;A0A0A0MRF8;A0A087WY81;J3KSJ0	A0A087WXM6;J3QQT2;J3KRX5;A0A0A6YYL6;P18621;J3KRB3;A0A087WWH0;J3QS96;J3QLC8;A0A0A0MRF8;A0A087WY81	7;7;7;7;7;6;6;6;6;6;4;1	7;7;7;7;7;6;6;6;6;6;4;1	7;7;7;7;7;6;6;6;6;6;4;1	60S ribosomal protein L17	RPL17;RPL17-C18orf32	tr|A0A087WXM6|A0A087WXM6_HUMAN 60S ribosomal protein L17 (Fragment) OS=Homo sapiens OX=9606 GN=RPL17 PE=1 SV=1;tr|J3QQT2|J3QQT2_HUMAN 60S ribosomal protein L17 (Fragment) OS=Homo sapiens OX=9606 GN=RPL17 PE=1 SV=1;tr|J3KRX5|J3KRX5_HUMAN 60S ribosomal prote	12	7	7	7	2	7	2	7	2	7	38.5	38.5	38.5	19.586	169	169;171;174;228;184;129;131;138;174;190;97;56	3			13		0	35.537	17.8	38.5	34883000	777470	34106000	9	1396900	86385	1396900	13	EQIVPKPEEEVAQK;GLDVDSLVIEHIQVNK;GLDVDSLVIEHIQVNKAPK;KSAEFLLHMLK;QWGWTQGR;QWGWTQGRWPK;YSLDPENPTK				22	1461;2072;2073;3075;4808;4809;6745	True;True;True;True;True;True;True	1574;2218;2219;3276;3277;5191;5192;7258	3117;3118;3119;4531;4532;4533;4534;6713;6714;6715;10766;10767;15325
P46783;A0A2R8Y6L3;F6U211;A0A2R8Y7H1;A0A2R8YFH6;A0A1W2PQS6;S4R435;Q9NQ39	P46783;A0A2R8Y6L3;F6U211;A0A2R8Y7H1;A0A2R8YFH6;A0A1W2PQS6	5;3;3;3;3;3;2;2	5;3;3;3;3;3;2;2	5;3;3;3;3;3;2;2	40S ribosomal protein S10	RPS10	sp|P46783|RS10_HUMAN 40S ribosomal protein S10 OS=Homo sapiens OX=9606 GN=RPS10 PE=1 SV=1;tr|A0A2R8Y6L3|A0A2R8Y6L3_HUMAN RPS10-NUDT3 readthrough (Fragment) OS=Homo sapiens OX=9606 GN=RPS10-NUDT3 PE=3 SV=1;tr|F6U211|F6U211_HUMAN 40S ribosomal protein S10 OS	8	5	5	5	0	5	0	5	0	5	32.7	32.7	32.7	18.898	165	165;121;172;186;213;291;198;176	3			7		0	93.294	0	32.7	17614000	0	17614000	8	1384000	0	1384000	7	AEAGAGSATEFQFR;DYLHLPPEIVPATLR;HFYWYLTNEGIQYLR;IAIYELLFK;KAEAGAGSATEFQFR				619	116;1130;2323;2457;2892	True;True;True;True;True	124;1219;2484;2625;3083	313;2387;2388;5091;5449;6317;6318
X1WI28;P27635;F8W7C6;H7C123;H7C2C5;B8A6G2;A6QRI9;Q96L21	X1WI28;P27635;F8W7C6;H7C123;H7C2C5	6;6;5;3;3;2;2;2	6;6;5;3;3;2;2;2	6;6;5;3;3;2;2;2	60S ribosomal protein L10	RPL10	tr|X1WI28|X1WI28_HUMAN 60S ribosomal protein L10 (Fragment) OS=Homo sapiens OX=9606 GN=RPL10 PE=1 SV=7;sp|P27635|RL10_HUMAN 60S ribosomal protein L10 OS=Homo sapiens OX=9606 GN=RPL10 PE=1 SV=5;tr|F8W7C6|F8W7C6_HUMAN 60S ribosomal protein L10 OS=Homo sapien	8	6	6	6	0	6	0	6	0	6	35	35	35	22.975	200	200;214;163;91;131;108;181;214	3			10		0	22.168	0	35	18681000	0	18681000	8	1381700	0	1381700	11	EHVIEALRR;FNADEFEDMVAEK;FNADEFEDMVAEKR;MLSCAGADR;VDEFPLCGHMVSDEYEQLSSEALEAAR;VHIGQVIMSIR				577	1270;1770;1771;4079;6008;6122	True;True;True;True;True;True	1372;1904;1905;1906;4374;6467;6468;6590;6591	2696;3807;3808;3809;8848;13723;13724;13951;13952;13953
Q8IV04	Q8IV04	1	1	1	Carabin	TBC1D10C	sp|Q8IV04|TB10C_HUMAN Carabin OS=Homo sapiens OX=9606 GN=TBC1D10C PE=1 SV=1	1	1	1	1	1	1	1	1	1	1	2	2	2	49.712	446	446	1.8	2	2	1		0.0079818	1.4599	2	2	87681000	59073000	28608000	21	4175300	2813000	1362300	5	LALGTAEQR				825	3162	TRUE	3370	6952;6953;6954;6955;6956
P61769;H0YLF3;F5H6I0	P61769;H0YLF3;F5H6I0	2;1;1	2;1;1	2;1;1	Beta-2-microglobulin;Beta-2-microglobulin form pI 5.3	B2M	sp|P61769|B2MG_HUMAN Beta-2-microglobulin OS=Homo sapiens OX=9606 GN=B2M PE=1 SV=1;tr|H0YLF3|H0YLF3_HUMAN Beta-2-microglobulin (Fragment) OS=Homo sapiens OX=9606 GN=B2M PE=1 SV=1;tr|F5H6I0|F5H6I0_HUMAN Beta-2-microglobulin OS=Homo sapiens OX=9606 GN=B2M PE	3	2	2	2	0	2	0	2	0	2	26.9	26.9	26.9	13.714	119	119;71;101	3.5			2	2	0	5.2547	0	26.9	8019200	0	8019200	6	1336500	0	1336500	4	SNFLNCYVSGFHPSDIEVDLLK;VEHSDLSFSK				669	5302;6051	True;True	5719;6511	12033;12034;13808;13809
H7BZG6	H7BZG6	11	2	2		AP1S2	tr|H7BZG6|H7BZG6_HUMAN AP complex subunit sigma OS=Homo sapiens OX=9606 GN=AP1S2 PE=1 SV=2	1	11	2	2	0	11	0	2	0	2	66	13.7	13.7	18.391	153	153	3.33			2	1	0	12.366	0	66	13311000	0	13311000	10	1331100	0	1331100	3	AIEQADLLQEPR;AYFILDEFLLGGEVQETSK;AYFILDEFLLGGEVQETSKK;ELVQTVLAR;HEYFNVPVY;MCSFLEWR;MQFMLLFSR;WYVPLSDKEK;WYVPLSDKEKK;YFGSVCELDIIFNFEK;YVELLDK				383	249;663;664;1405;2306;4012;4099;6552;6553;6611;6775	True;False;False;False;True;False;False;False;False;False;False	265;715;716;1515;2467;4276;4277;4404;4405;4406;7050;7051;7112;7288	597;598;1475;1476;1477;1478;1479;3021;3022;3023;5060;8702;8703;8704;8705;8706;8883;8884;8885;14875;14876;14877;15029;15030;15378;15379
C9J9K3;A0A0C4DG17;P08865;A0A8I5KQE6;F8WD59	C9J9K3;A0A0C4DG17;P08865;A0A8I5KQE6	7;7;7;6;3	7;7;7;6;3	7;7;7;6;3	40S ribosomal protein SA	RPSA	tr|C9J9K3|C9J9K3_HUMAN 40S ribosomal protein SA (Fragment) OS=Homo sapiens OX=9606 GN=RPSA PE=1 SV=8;tr|A0A0C4DG17|A0A0C4DG17_HUMAN 40S ribosomal protein SA OS=Homo sapiens OX=9606 GN=RPSA PE=1 SV=1;sp|P08865|RSSA_HUMAN 40S ribosomal protein SA OS=Homo sap	5	7	7	7	3	7	3	7	3	7	41.8	41.8	41.8	29.404	263	263;300;295;295;116	2.59		8	8	1	0	45.636	21.7	41.8	41191000	16743000	24448000	13	2336000	1013900	1322100	17	ADHQPLTEASYVNLPTIALCNTDSPLR;AIVAIENPADVSVISSR;FAAATGATPIAGR;FTPGTFTNQIQAAFREPR;LLVVTDPR;SGALDVLQMKEEDVLK;YVDIAIPCNNK				50	79;282;1601;1851;3623;5106;6769	True;True;True;True;True;True;True	82;302;1722;1990;3859;5508;7282	162;163;164;165;655;656;657;658;3425;3426;3427;3428;3429;4020;7938;11444;15368
E9PJK1;E9PRJ8;H0YDL9;H0YDJ9;E9PIF1;A6NMH8;P60033;E9PM31;H0YEE2	E9PJK1;E9PRJ8;H0YDL9;H0YDJ9;E9PIF1;A6NMH8;P60033	5;5;5;5;5;5;5;1;1	5;5;5;5;5;5;5;1;1	5;5;5;5;5;5;5;1;1	Tetraspanin;CD81 antigen	CD81	tr|E9PJK1|E9PJK1_HUMAN CD81 antigen OS=Homo sapiens OX=9606 GN=CD81 PE=1 SV=1;tr|E9PRJ8|E9PRJ8_HUMAN Tetraspanin (Fragment) OS=Homo sapiens OX=9606 GN=CD81 PE=1 SV=1;tr|H0YDL9|H0YDL9_HUMAN Tetraspanin (Fragment) OS=Homo sapiens OX=9606 GN=CD81 PE=1 SV=1;tr	9	5	5	5	0	5	0	5	0	5	44.2	44.2	44.2	17.963	165	165;209;221;225;242;274;236;92;148	3.2	1		5	4	0	134.15	0	44.2	16323000	0	16323000	5	1321700	0	1321700	10	IDDLFSGK;NNLCPSGSNIISNLFK;NNLCPSGSNIISNLFKEDCHQK;QFYDQALQQAVVDDDANNAK;TFHETLDCCGSSTLTALTTSVLK				193	2481;4332;4333;4608;5617	True;True;True;True;True	2649;4672;4673;4977;6050	5488;9602;9603;9604;9605;10303;10304;10305;12752;12753
CON__Q29443;CON__Q0IIK2	CON__Q29443;CON__Q0IIK2	19;19	19;19	17;17			;	2	19	19	17	1	19	1	19	0	17	31.8	31.8	28.8	75.829	685	685;704	2	2	26		1	0	150.17	1.3	31.8	92048000	0	92048000	43	1305000	0	1305000	30	CGLVPVLAENYK;CLMEGAGDVAFVK;DNPQTHYYAVAVVK;DQTVIQNTDGNNNEAWAK;ELPDPQESIQR;FDEFFSAGCAPGSPR;GEADAMSLDGGYLYIAGK;HSTVFDNLPNPEDR;HSTVFDNLPNPEDRK;KTYDSYLGDDYVR;NYELLCGDNTR;NYELLCGDNTRK;TAGWNIPMGLLYSK;TSDANINWNNLK;TVGGKEDVIWELLNHAQEHFGK;TYDSYLGDDYVR;WCAIGHQER;WCTISTHEANK;YYGYTGAFR			+	271	701;715;1010;1040;1376;1630;1946;2414;2415;3089;4459;4460;5542;5830;5907;5936;6487;6490;6790	True;True;True;True;True;True;True;True;True;True;True;True;True;True;True;True;True;True;True	756;770;771;1081;1115;1485;1753;2091;2580;2581;3291;4819;4820;5969;6276;6362;6392;6979;6982;7303	1547;1564;1565;2107;2108;2161;2162;2940;3490;4182;5355;5356;5357;5358;6735;9986;9987;9988;12613;13337;13541;13590;13591;14704;14705;14712;14713;15397;15398
Q9Y5R8;I3L3S0;I3L3V5;I3L1R8	Q9Y5R8;I3L3S0	7;5;3;2	7;5;3;2	7;5;3;2	Trafficking protein particle complex subunit 1	TRAPPC1	sp|Q9Y5R8|TPPC1_HUMAN Trafficking protein particle complex subunit 1 OS=Homo sapiens OX=9606 GN=TRAPPC1 PE=1 SV=1;tr|I3L3S0|I3L3S0_HUMAN Trafficking protein particle complex subunit (Fragment) OS=Homo sapiens OX=9606 GN=TRAPPC1 PE=1 SV=1	4	7	7	7	0	7	0	7	0	7	47.6	47.6	47.6	16.831	145	145;95;75;42	3.44			9	7	0	32.365	0	47.6	30976000	0	30976000	10	1293800	0	1293800	15	DGFLAFQTSR;LHYYETPTGIK;NGVCLHYSEWHR;NPLCPLGQTVQSELFR;SLPFFSAR;TVHNLYLFDR;YKLHYYETPTGIK				950	845;3424;4215;4357;5257;5910;6659	True;True;True;True;True;True;True	907;3647;4540;4701;5672;6365;7167	1802;1803;7520;7521;7522;9175;9657;9658;9659;9660;11924;11925;13545;13546;15151;15152
P62745	P62745	3	1	1	Rho-related GTP-binding protein RhoB	RHOB	sp|P62745|RHOB_HUMAN Rho-related GTP-binding protein RhoB OS=Homo sapiens OX=9606 GN=RHOB PE=1 SV=1	1	3	1	1	0	3	0	1	0	1	19.4	6.1	6.1	22.123	196	196	3			1		0.0069124	1.5336	0	19.4	11619000	0	11619000	9	1291000	0	1291000	1	IQAYDYLECSAK;QVELALWDTAGQEDYDR;TCLLIVFSK				686	2741;4782;5566	True;False;False	2928;5158;5995	6014;10695;10696;10697;10698;12650
A0A140T913;A0A140T9X5;A0A140T9I0;Q53Z42;A0A1W2PPQ2;A0A140T933;A0A140T955;A0A1W2PRT9;Q5RJ27;B0UXQ0;A0A140T9Z6;A0A1W2PS39;Q9GJ45;A0A1W2PQS8;A0A140T941;A0A140T975;A0A1W2PQZ3;A0A140T9S7;A0A140T9Q4;A0A140TA19;A0A1W2PQE2;A0A1W2PP67	A0A140T913;A0A140T9X5;A0A140T9I0;Q53Z42;A0A1W2PPQ2;A0A140T933;A0A140T955;A0A1W2PRT9	10;10;10;10;8;8;8;8;4;4;4;4;4;4;4;4;1;1;1;1;1;1	10;10;10;10;8;8;8;8;4;4;4;4;4;4;4;4;1;1;1;1;1;1	5;5;5;5;3;3;3;3;0;0;0;0;0;0;0;0;0;0;0;0;0;0		HLA-A	tr|A0A140T913|A0A140T913_HUMAN HLA class I histocompatibility antigen, A alpha chain OS=Homo sapiens OX=9606 GN=HLA-A PE=1 SV=1;tr|A0A140T9X5|A0A140T9X5_HUMAN HLA class I histocompatibility antigen, A alpha chain (Fragment) OS=Homo sapiens OX=9606 GN=HLA-A	22	10	10	5	0	10	0	10	0	5	36.1	36.1	15.9	41.449	371	371;371;365;365;339;299;299;362;365;365;342;339;326;325;299;299;80;261;261;224;80;49	2.47		8	7		0	77.103	0	36.1	68793000	0	68793000	22	1290500	0	1290500	16	AYLEGTCVEWLRR;DGEDQTQDTELVETRPAGDGTFQK;FIAVGYVDDTQFVR;GGSYSQAASSDSAQGSDVSLTACKV;GYHQYAYDGK;GYHQYAYDGKDYIALKEDLR;KGGSYSQAASSDSAQGSDVSLTACKV;SWTAADMAAQTTK;VDLGTLR;YTCHVQHEGLPKPLTLR				73	668;843;1698;2007;2285;2286;2951;5511;6025;6760	True;True;True;True;True;True;True;True;True;True	722;905;1828;2152;2444;2445;3147;5937;5938;6485;7273	1499;1799;3642;3643;4418;5014;5015;6464;6465;12508;12509;12510;13764;15349;15350
P18077;F8WBS5;F8WB72;C9K025	P18077;F8WBS5;F8WB72;C9K025	5;4;4;4	5;4;4;4	5;4;4;4	60S ribosomal protein L35a	RPL35A	sp|P18077|RL35A_HUMAN 60S ribosomal protein L35a OS=Homo sapiens OX=9606 GN=RPL35A PE=1 SV=2;tr|F8WBS5|F8WBS5_HUMAN 60S ribosomal protein L35a OS=Homo sapiens OX=9606 GN=RPL35A PE=1 SV=1;tr|F8WB72|F8WB72_HUMAN 60S ribosomal protein L35a OS=Homo sapiens OX=	4	5	5	5	0	5	0	5	0	5	22.7	22.7	22.7	12.538	110	110;55;57;94	3.33			6	3	0	8.1645	0	22.7	13808000	0	13808000	7	1274200	0	1274200	9	DETEFYLGK;DETEFYLGKR;IEGVYAR;IEGVYARDETEFYLGKR;VMLYPSRI				549	820;821;2514;2515;6266	True;True;True;True;True	881;882;2685;2686;6750	1769;1770;1771;1772;1773;5548;5549;5550;14265
A0A286YF22;O43175;A0A2C9F2M7;A0A286YFA2;A0A286YFL2;A0A286YFM8;A0A286YER3;A0A286YFC8;A0A286YFB2;A0A286YF34;A0A286YFF3;A0A286YFK5;A0A286YF78;A0A286YFE1	A0A286YF22;O43175;A0A2C9F2M7;A0A286YFA2;A0A286YFL2	13;13;12;9;8;6;5;5;5;4;2;2;2;1	13;13;12;9;8;6;5;5;5;4;2;2;2;1	13;13;12;9;8;6;5;5;5;4;2;2;2;1	D-3-phosphoglycerate dehydrogenase	PHGDH	tr|A0A286YF22|A0A286YF22_HUMAN D-3-phosphoglycerate dehydrogenase OS=Homo sapiens OX=9606 GN=PHGDH PE=1 SV=1;sp|O43175|SERA_HUMAN D-3-phosphoglycerate dehydrogenase OS=Homo sapiens OX=9606 GN=PHGDH PE=1 SV=4;tr|A0A2C9F2M7|A0A2C9F2M7_HUMAN D-3-phosphoglycer	14	13	13	13	3	13	3	13	3	13	36.3	36.3	36.3	55.938	526	526;533;532;445;429;239;97;123;165;72;63;145;276;89	2.12		15	2		0	127.32	7.6	36.3	49074000	10522000	38552000	24	1709100	438420	1270700	18	AGTGVDNVDLEAATR;ALVDHENVISCPHLGASTK;DLPLLLFR;GTIQVITQGTSLK;ILQDGGLQVVEK;KILQDGGLQVVEK;NAGNCLSPAVIVGLLK;QADVNLVNAK;QNLSKEELIAELQDCEGLIVR;SLTGVVNAQALTSAFSPHTKPWIGLAEALGTLMR;TLGILGLGR;TQTSDPAMLPTMIGLLAEAGVR;VTADVINAAEK				90	214;385;976;2233;2674;2977;4137;4524;4717;5273;5716;5818;6386	True;True;True;True;True;True;True;True;True;True;True;True;True	226;410;1045;2391;2856;3173;4454;4886;5091;5688;6152;6263;6871	484;485;486;886;2056;4913;4914;5887;5888;6518;9032;10130;10560;11943;13010;13293;14489
Q14C86;F8W9S7;C9IZ08;B4DGD8;H0Y7I9;B0QZ65;H0Y4E7;C9IZX9	Q14C86;F8W9S7;C9IZ08;B4DGD8;H0Y7I9;B0QZ65;H0Y4E7	36;34;24;20;20;18;18;3	36;34;24;20;20;18;18;3	36;34;24;20;20;18;18;3	GTPase-activating protein and VPS9 domain-containing protein 1	GAPVD1	sp|Q14C86|GAPD1_HUMAN GTPase-activating protein and VPS9 domain-containing protein 1 OS=Homo sapiens OX=9606 GN=GAPVD1 PE=1 SV=2;tr|F8W9S7|F8W9S7_HUMAN GTPase-activating protein and VPS9 domain-containing protein 1 OS=Homo sapiens OX=9606 GN=GAPVD1 PE=1 SV	8	36	36	36	0	36	0	36	0	36	33.5	33.5	33.5	164.98	1478	1478;1412;988;756;837;497;830;117	1	41				0	239.89	0	33.5	123510000	0	123510000	60	1267900	0	1267900	41	ALQIPEVYLR;APYIAYLTR;AVETPPLSSVNLLEGLSR;ELPPAAAIGATSLVAAPHSSSSSPSK;FSLCSDNLEGISEGPSNR;FSTLTDDPSPR;ILEDTQFVDGYK;KLLASIAEDYRK;LAFYPNQDGDILR;LALCSADSVAFPVLTHSTR;LEVGEVR;LFLTATLHEPIMQLLVEDEDHLETDPNK;LFSEGLFSAK;LIASSLVAGEK;LIITSAEASPAECCQHAK;LLQQLAMTGSEEGDPR;LQELESCSGLGSTSDDTDVR;LSAQAQVAEDILDKYR;LVALVNK;MALDNLLANLPPAKPGK;NLMAQLQETMR;QGLQTTQAHLER;QLGFQETAYGEFLSR;QNTYCFPHSLR;RAPYIAYLTR;RPMSDPSWNR;SCVAAF…				756	365;444;603;1379;1823;1835;2646;3010;3149;3153;3316;3338;3347;3427;3451;3594;3720;3780;3898;3999;4295;4618;4664;4719;4830;4917;5024;5386;5424;5741;5927;6124;6323;6330;6614;6682	True;True;True;True;True;True;True;True;True;True;True;True;True;True;True;True;True;True;True;True;True;True;True;True;True;True;True;True;True;True;True;True;True;True;True;True	389;478;651;1488;1960;1973;2824;3206;3357;3361;3535;3558;3567;3651;3675;3829;3961;4026;4148;4261;4627;4989;5036;5093;5213;5308;5418;5809;5848;5849;6181;6383;6593;6808;6815;7115;7191	850;1020;1351;1352;2943;3899;3993;5840;6564;6897;6901;7322;7361;7370;7527;7564;7885;8145;8146;8276;8488;8678;8679;9464;10321;10322;10431;10564;10802;10994;11216;12252;12310;12311;13095;13575;13955;14379;14392;15035;15206
P51153;A0A087WWB9;M0R257;P20337;P20336;Q96E17	P51153	6;2;1;1;1;1	5;2;1;1;1;1	4;2;0;0;0;0	Ras-related protein Rab-13	RAB13	sp|P51153|RAB13_HUMAN Ras-related protein Rab-13 OS=Homo sapiens OX=9606 GN=RAB13 PE=1 SV=1	6	6	5	4	1	6	0	5	0	4	36	30.5	26.6	22.774	203	203;122;115;219;220;227	3			5		0	22.139	5.4	36	15207000	0	15207000	12	1267300	0	1267300	5	FAEDNFNNTYISTIGIDFK;LLLIGDSGVGK;LQVWDTAGQER;SFENIQNWMK;SSMNVDEAFSSLAR;TITTAYYR				635	1607;3571;3759;5086;5406;5696	True;False;True;True;True;True	1728;3803;4003;5487;5830;6132	3442;7830;7831;7832;7833;7834;7835;8225;11409;12285;12962
J3KMZ9;P01130;H0YMD1;H0YM92;H0YMQ3	J3KMZ9;P01130;H0YMD1;H0YM92	14;14;12;7;3	14;14;12;7;3	13;13;11;7;3	Low-density lipoprotein receptor	LDLR	tr|J3KMZ9|J3KMZ9_HUMAN Low-density lipoprotein receptor (Fragment) OS=Homo sapiens OX=9606 GN=LDLR PE=1 SV=1;sp|P01130|LDLR_HUMAN Low-density lipoprotein receptor OS=Homo sapiens OX=9606 GN=LDLR PE=1 SV=1;tr|H0YMD1|H0YMD1_HUMAN Low-density lipoprotein rece	5	14	14	13	0	14	0	14	0	13	20.1	20.1	19.4	104.56	945	945;860;948;309;170	1.25	18	6			0	92.135	0	20.1	96337000	0	96337000	47	1254600	0	1254600	25	AHGVSSYDTVISR;AIVVDPVHGFMYWTDWGTPAK;AVGSIAYLFFTNR;CHSGECITLDK;CQCEEGFQLDPHTK;IGYECLCPDGFQLVAQR;LAHPFSLAVFEDK;LHSISSIDVNGGNR;LYWVDSK;MICSTQLDR;NINSINFDNPVYQK;NVVALDTEVASNR;SEYTSLIPNLR;TTEDEVHICHNQDGYSYPSR				391	224;283;613;705;732;2576;3152;3421;3994;4052;4243;4452;5079;5867	True;True;True;True;True;True;True;True;True;True;True;True;True;True	236;303;662;760;788;2749;3360;3644;4253;4334;4335;4572;4812;5480;6318	504;505;506;659;660;1379;1380;1551;1588;5660;5661;6900;7516;8668;8800;8801;9269;9270;9975;9976;11398;13462;13463;13464
I3L0N3;P46459;I3L2G1;I3L0L3;K7EQD6;I3L338;I3L4Q9	I3L0N3;P46459	23;23;6;5;5;2;2	23;23;6;5;5;2;2	23;23;6;5;5;2;2	Vesicle-fusing ATPase	NSF	tr|I3L0N3|I3L0N3_HUMAN Vesicle-fusing ATPase OS=Homo sapiens OX=9606 GN=NSF PE=1 SV=1;sp|P46459|NSF_HUMAN Vesicle-fusing ATPase OS=Homo sapiens OX=9606 GN=NSF PE=1 SV=3	7	23	23	23	0	23	0	23	0	23	39	39	39	82.091	739	739;744;136;161;180;44;81	1.89	3	25			0	147.55	0	39	84744000	0	84744000	47	1252000	0	1252000	30	AENSSLNLIGK;CPTDELSLTNCAVVNEKDFQSGQHVIVR;DFQSGQHVIVR;DIEAMDPSILK;GSMAGSTGVHDTVVNQLLSK;KIFDDAYK;KLFADAEEEQRR;KLLIIGTTSR;LGANSGLHIIIFDEIDAICK;LLDYVPIGPR;LLIIGTTSR;MEIGLPDEK;MGIGGLDKEFSDIFR;NFSGAELEGLVR;NSDRTPLVSVLLEGPPHSGK;QKIEVGLVVGNSQVAFEK;QSIINPDWNFEK;SIDSNPYDTDK;SQLSCVVVDDIER;THPSVVPGSIAFSLPQR;TTIAQQVK;VLDDGELLVQQTK;YVGESEANIR				387	135;729;834;876;2212;2973;3004;3016;3358;3515;3555;4026;4043;4204;4392;4643;4751;5158;5360;5660;5877;6190;6777	True;True;True;True;True;True;True;True;True;True;True;True;True;True;True;True;True;True;True;True;True;True;True	144;785;896;941;2367;2368;3169;3200;3212;3578;3742;3786;4297;4323;4529;4743;5014;5126;5567;5780;6095;6330;6665;7290	345;346;1584;1790;1868;4850;4851;6513;6557;6577;7386;7686;7790;8750;8789;9157;9158;9728;10386;10611;11600;12156;12862;13485;14082;14083;14084;15382
Q9Y2L5;J3QQJ5;J3KSL8;J3QSA1;J3QR00;J3QQS5	Q9Y2L5;J3QQJ5;J3KSL8;J3QSA1	48;47;32;25;5;3	48;47;32;25;5;3	48;47;32;25;5;3	Trafficking protein particle complex subunit 8	TRAPPC8	sp|Q9Y2L5|TPPC8_HUMAN Trafficking protein particle complex subunit 8 OS=Homo sapiens OX=9606 GN=TRAPPC8 PE=1 SV=2;tr|J3QQJ5|J3QQJ5_HUMAN Trafficking protein particle complex subunit 8 OS=Homo sapiens OX=9606 GN=TRAPPC8 PE=1 SV=1;tr|J3KSL8|J3KSL8_HUMAN Traf	6	48	48	48	0	48	0	48	0	48	42.4	42.4	42.4	161	1435	1435;1381;926;666;187;95	1	64				0	323.31	0	42.4	189450000	0	189450000	77	1247700	0	1247700	66	ACFVHTGVYNLGTPR;AESIYEEMK;ASDEQIPDPWSQYLQK;AYVEFVNVSK;AYVVEDSK;CYCQAMQVYK;DPNNQLHVIK;EAFSYPQKQEPPEMELLK;EFHIVQVSSSSK;ELEEQVVSVVNK;FFRPENITVSSRPSVEQLSSLIK;FPLAVVEEPITVEVAFR;FPLAVVEEPITVEVAFRNPLK;GKQDLEIQGPR;GNTGIIHGACLTLTDHDR;GPDEEGVHEINFLFYYESVK;GPDEEGVHEINFLFYYESVKK;GVIPSNFHPTQYCLNSYSDNSR;GWSLAEDHINFTIGR;IAVSNIVTQPPQPGAIR;IQHNSDYSYPK;KAYVEFVNVSK;KGNTGIIHGACLTLTDHDR;KMADLCFLVQHYDLAYSCYHTAK;KYAFHM…				940	56;142;500;675;676;756;1022;1153;1229;1339;1674;1787;1788;2059;2135;2140;2141;2257;2277;2472;2751;2900;2953;3033;3117;3653;3881;4391;4395;4418;4509;4519;4522;4588;4600;4667;4681;4745;4909;4989;5206;5270;5353;6498;6631;6739;6746;6803	True;True;True;True;True;True;True;True;True;True;True;True;True;True;True;True;True;True;True;True;True;True;True;True;True;True;True;True;True;True;True;True;True;True;True;True;True;True;True;True;True;True;True;True;True;True;True;True	58;151;152;538;729;730;812;813;1096;1245;1246;1327;1445;1802;1922;1923;2205;2287;2292;2293;2416;2436;2640;2938;3093;3149;3231;3321;3891;4130;4742;4749;4773;4871;4881;4884;4956;4969;5039;5054;5120;5299;5382;5383;5618;5685;5773;6992;7134;7252;7259;7316	104;354;355;1132;1133;1508;1509;1626;1627;2128;2129;2461;2462;2609;2610;2868;3583;3835;3836;3837;4509;4661;4668;4669;4970;4996;5474;5475;6033;6330;6331;6471;6613;6804;8032;8033;8456;9727;9745;9807;9808;10113;10124;10128;10260;10289;10434;10435;10461;10603;10958;11151;11152;11768;11769;11940;12138;12139;14753;15067;15317;15326;15417;15418
P20339	P20339	7	5	5	Ras-related protein Rab-5A	RAB5A	sp|P20339|RAB5A_HUMAN Ras-related protein Rab-5A OS=Homo sapiens OX=9606 GN=RAB5A PE=1 SV=2	1	7	5	5	0	7	0	5	0	5	48.4	38.6	38.6	23.658	215	215	3			6		0	77.518	0	48.4	17544000	0	17544000	11	1222500	0	1222500	6	AVDFQEAQSYADDNSLLFMETSAK;FEIWDTAGQER;GAQAAIVVYDITNEESFAR;GVDLTEPTQPTR;QASPNIVIALSGNK;TSMNVNEIFMAIAK;YHSLAPMYYR				555	592;1657;1902;2250;4543;5845;6637	True;False;True;True;True;True;False	636;1782;2042;2408;4905;6292;7141;7142	1323;3546;4108;4109;4957;10155;13382;15094;15095;15096
Q9Y487;A0A6Q8PFU6;Q8TBM3;F5H5F3;A0A6Q8PHG7;F5H847;F5GX48	Q9Y487;A0A6Q8PFU6;Q8TBM3	21;13;13;9;2;1;1	21;13;13;9;2;1;1	20;13;13;9;2;1;1	V-type proton ATPase 116 kDa subunit a isoform 2;V-type proton ATPase subunit a	ATP6V0A2	sp|Q9Y487|VPP2_HUMAN V-type proton ATPase 116 kDa subunit a 2 OS=Homo sapiens OX=9606 GN=ATP6V0A2 PE=1 SV=2;tr|A0A6Q8PFU6|A0A6Q8PFU6_HUMAN V-type proton ATPase subunit a OS=Homo sapiens OX=9606 GN=ATP6V0A2 PE=1 SV=1;tr|Q8TBM3|Q8TBM3_HUMAN V-type proton ATP	7	21	21	20	0	21	0	21	0	20	29.8	29.8	28.9	98.081	856	856;347;372;328;103;131;138	1.82	8	23	2		0	113.72	0	29.8	65403000	0	65403000	41	1218100	0	1218100	33	ADIPLPEGEASPPAPPLK;AIYHMLNMCSFDVTNK;CLIAEVWCPEADLQDLR;DLNQNVSSFQR;EIQEGLNTR;FTEGFQNIVDAYGVGSYR;FVPFSFSLLSSK;GPYPLGIDPIWNLATNR;HNSILQLDPSIPGVFR;ILVYLVQEINR;IQDLYTVLHK;LGFVSGLINQGK;LGFVSGLINQGKVEAFEK;LNQSQEIMR;LTFLNSFK;NLLELIEYTHMLR;QVLEMQEQLQK;REIQEGLNTR;SCFGVNR;SETMCLAQLFLQSGTAYECLSALGEK;SGYTLIR				946	84;284;712;971;1298;1843;1860;2159;2384;2699;2742;3378;3379;3663;3853;4290;4791;4844;5012;5076;5148	True;True;True;True;True;True;True;True;True;True;True;True;True;True;True;True;True;True;True;True;True	87;304;767;1040;1401;1981;1999;2311;2550;2882;2929;3600;3601;3901;4102;4621;5173;5174;5228;5406;5476;5477;5557	172;173;174;661;1559;2049;2050;2769;4003;4038;4696;4697;4698;5296;5297;5298;5942;6015;7425;7426;8046;8411;8412;9458;10743;10744;10745;10829;11198;11390;11391;11579;11580
P84095	P84095	8	7	7	Rho-related GTP-binding protein RhoG	RHOG	sp|P84095|RHOG_HUMAN Rho-related GTP-binding protein RhoG OS=Homo sapiens OX=9606 GN=RHOG PE=1 SV=1	1	8	7	7	0	8	0	7	0	7	60.2	54.5	54.5	21.308	191	191	3.43			8	6	0	70.153	0	60.2	23328000	0	23328000	11	1210000	0	1210000	16	CVVVGDGAVGK;EQGQAPITPQQGQALAK;EVFAEAVR;EYIPTVFDNYSAQSAVDGR;LKEQGQAPITPQQGQALAK;TLSYPQTNVFVICFSIASPPSYENVR;TVNLNLWDTAGQEEYDRLR;YLECSALQQDGVK				714	754;1456;1553;1594;3481;5744;5916;6669	False;True;True;True;True;True;True;True	810;1569;1670;1713;3706;6184;6372;7178	1623;1624;3108;3109;3321;3322;3399;3400;3401;3402;7618;7619;13099;13553;15178;15179
Q86SZ2;G3V4C3;G3V2H7	Q86SZ2	10;3;3	10;3;3	10;3;3	Trafficking protein particle complex subunit 6B	TRAPPC6B	sp|Q86SZ2|TPC6B_HUMAN Trafficking protein particle complex subunit 6B OS=Homo sapiens OX=9606 GN=TRAPPC6B PE=1 SV=1	3	10	10	10	0	10	0	10	0	10	62.7	62.7	62.7	17.983	158	158;50;102	3.33			12	6	0	27.295	0	62.7	21022000	0	21022000	13	1203200	0	1203200	18	ADEALFLLLHNEMVSGVYK;FQVMIQKL;GGLSNLGIK;LENMGFR;LLTQMSAGK;SIVTAEVSSMPACK;TNHQGIYVLQDNK;TNHQGIYVLQDNKFR;VGQGLIER;YLAFTCGLIR				817	74;1811;1994;3302;3613;5184;5769;5770;6111;6664	True;True;True;True;True;True;True;True;True;True	77;1948;2139;3520;3849;5594;5595;6213;6214;6579;7172	149;150;151;152;3882;4324;7293;7925;11663;11664;11665;13194;13195;13196;13931;13932;15159;15160
Q15286;F5H157	Q15286;F5H157	7;6	7;6	7;6	Ras-related protein Rab-35	RAB35	sp|Q15286|RAB35_HUMAN Ras-related protein Rab-35 OS=Homo sapiens OX=9606 GN=RAB35 PE=1 SV=1;tr|F5H157|F5H157_HUMAN Ras-related protein Rab-35 (Fragment) OS=Homo sapiens OX=9606 GN=RAB35 PE=1 SV=1	2	7	7	7	0	7	0	7	0	7	53.7	53.7	53.7	23.025	201	201;185	3.1			9	1	0	44.784	0	53.7	27606000	0	27606000	12	1183300	0	1183300	10	ENVNVEEMFNCITELVLR;FADNTFSGSYITTIGVDFK;FAGQMGIQLFETSAK;GTHGVIVVYDVTSAESFVNVK;ILVGNKNDDPER;VVETEDAYK;WLHEINQNCDDVCR				762	1437;1604;1609;2229;2694;6430;6510	True;True;True;True;True;True;True	1550;1725;1731;1732;2387;2877;6916;7008	3083;3084;3438;3439;3447;3448;4907;5935;14572;14786
P26641	P26641	12	12	12	Elongation factor 1-gamma	EEF1G	sp|P26641|EF1G_HUMAN Elongation factor 1-gamma OS=Homo sapiens OX=9606 GN=EEF1G PE=1 SV=3	1	12	12	12	10	11	10	11	10	11	42.3	42.3	42.3	50.118	437	437	2.4		22	12	1	0	108.03	35.2	33.2	105590000	53471000	52123000	24	2548800	1394700	1154100	36	AAGTLYTYPENWR;ALIAAQYSGAQVR;EYFSWEGAFQHVGK;GSTPEAAAQVVQWVSFADSDIVPPASTWVFPTLGIMHHNK;ILGLLDAYLK;KAAAPAPEEEMDECEQALAAEPK;KLDPGSEETQTLVR;LDPGSEETQTLVR;QAFPNTNR;STFVLDEFKR;VPAFEGDDGFCVFESNAIAYYVSNEELR;WFLTCINQPQFR				573	24;325;1592;2220;2653;2887;2998;3248;4527;5440;6295;6499	True;True;True;True;True;True;True;True;True;True;True;True	24;346;1711;2376;2377;2832;3078;3194;3462;4889;5865;6780;6993	41;42;43;44;755;756;757;758;3395;3396;3397;4886;4887;5849;5850;6309;6546;6547;6548;6549;6550;6551;7172;7173;7174;10134;12349;12350;12351;14315;14316;14317;14754;14755;14756
Q96QK1;I3L4S0;A0A1W2PP10;A0A3B3ITD4	Q96QK1	24;1;1;1	24;1;1;1	24;1;1;1	Vacuolar protein sorting-associated protein 35	VPS35	sp|Q96QK1|VPS35_HUMAN Vacuolar protein sorting-associated protein 35 OS=Homo sapiens OX=9606 GN=VPS35 PE=1 SV=2	4	24	24	24	0	24	0	24	0	24	39.7	39.7	39.7	91.706	796	796;41;46;47	1.77	9	30			0	300.41	0	39.7	109470000	0	109470000	42	1134700	0	1134700	39	ACAELHQNVNVK;AELAELPLR;AQLAAITLIIGTFER;AVSTCAHLFWSGR;CFSEENHEPLR;CYPDRVDYVDK;ENDAVTIQVLNQLIQK;HASNMLGELR;HFHPLFEYFDYESR;IFSFAHQTISALIK;ILVGTNLVR;IPVDTYNNILTVLK;IREDLPNLESSEETEQINK;KVADLYELVQYAGNIIPR;LALFAHREDGPGIPADIK;LFDIFSQQVATVIQSR;LSQLEGVNVER;NIIIALIDR;PTTQQSPQDEQEKLLDEAIQAVK;QDMPSEDVVSLQVSLINLAMK;QIVLTGILEQVVNCR;VADLYELVQYAGNIIPR;VLETTVEIFNK;YIYFYEK				870	54;129;463;634;699;760;1419;2294;2313;2538;2695;2739;2765;3092;3160;3321;3823;4234;4513;4560;4639;5958;6203;6657	True;True;True;True;True;True;True;True;True;True;True;True;True;True;True;True;True;True;True;True;True;True;True;True	56;137;498;683;754;817;1531;2454;2455;2474;2710;2878;2926;2953;3294;3368;3540;4070;4562;4875;4925;4926;5010;6414;6679;7165	101;102;337;338;1050;1051;1052;1411;1412;1413;1545;1631;3052;5035;5036;5073;5591;5936;6012;6056;6057;6738;6950;7330;7331;7332;7333;8354;8355;9255;9256;10117;10198;10199;10380;13626;14128;14129;15149
P46781;B5MCT8;C9JM19	P46781;B5MCT8;C9JM19	5;3;3	5;3;3	5;3;3	40S ribosomal protein S9	RPS9	sp|P46781|RS9_HUMAN 40S ribosomal protein S9 OS=Homo sapiens OX=9606 GN=RPS9 PE=1 SV=3;tr|B5MCT8|B5MCT8_HUMAN 40S ribosomal protein S9 OS=Homo sapiens OX=9606 GN=RPS9 PE=1 SV=1;tr|C9JM19|C9JM19_HUMAN 40S ribosomal protein S9 OS=Homo sapiens OX=9606 GN=RPS9	3	5	5	5	0	5	0	5	0	5	21.6	21.6	21.6	22.591	194	194;139;156	3			5		0	10.129	0	21.6	12264000	0	12264000	11	1114900	0	1114900	5	HIDFSLR;IEDFLER;IGVLDEGK;LFEGNALLR;QVVNIPSFIVR				618	2349;2499;2575;3326;4806	True;True;True;True;True	2510;2669;2748;3545;5189	5198;5520;5659;7341;10764
P11279	P11279	4	4	4	Lysosome-associated membrane glycoprotein 1	LAMP1	sp|P11279|LAMP1_HUMAN Lysosome-associated membrane glycoprotein 1 OS=Homo sapiens OX=9606 GN=LAMP1 PE=1 SV=3	1	4	4	4	1	4	1	4	1	4	9.8	9.8	9.8	44.882	417	417	1.25	6	2			0	86.946	2.6	9.8	23828000	889280	22939000	19	1161500	46804	1114700	8	ALQATVGNSYK;FFLQGIQLNTILPDAR;FFLQGIQLNTILPDARDPAFK;TVESITDIR				528	359;1669;1670;5902	True;True;True;True	382;1796;1797;6356	834;835;836;3573;3574;3575;3576;13533
Q9UMZ2;A0A087WZS7;A0A087WW94	Q9UMZ2	42;10;2	42;10;2	42;10;2	Synergin gamma	SYNRG	sp|Q9UMZ2|SYNRG_HUMAN Synergin gamma OS=Homo sapiens OX=9606 GN=SYNRG PE=1 SV=2	3	42	42	42	0	42	0	42	0	42	45.2	45.2	45.2	140.65	1314	1314;236;107	1	56				0	323.31	0	45.2	144590000	0	144590000	62	1112800	0	1112800	59	AFNSETDSFK;CLGSALNVIK;CLGSALNVIKK;DLTGEVEENER;DTIPQTSEQKEYENR;EELYTVLAMIAVTQR;ELEQTAENKPLGESFAEFR;ETLGQIWALANR;ETSFGSSENITMTSLSK;FDFLVATSQSK;FLVSCDISTSGQEQIK;GGQNSTAASTKYDVFR;GNLDGFSR;ILETTMTPTGIDTAK;ISKFDFLVATSQSK;KLSPFVLSAGSGSPSATSILQK;LADVGGDLK;LAYGGHQYHASCANFWINCVEPKPPGLVLPDLL;LTKEELYTVLAMIAVTQR;LYPILMSSGLPR;MPPWIYNESLVPDAYKK;NAQELACGVCLLNVDSR;NPLNLADLDMFSSVNCSSEKPLSFSAVFSTSK;QLSLEGSGLGVEDLK;…				925	168;710;711;984;1082;1217;1343;1522;1530;1632;1765;1999;2128;2647;2784;3024;3142;3205;3864;3985;4094;4147;4358;4689;4690;4944;4980;5025;5066;5142;5268;5312;5351;5375;5388;5414;5415;5498;5531;5532;5846;6419	True;True;True;True;True;True;True;True;True;True;True;True;True;True;True;True;True;True;True;True;True;True;True;True;True;True;True;True;True;True;True;True;True;True;True;True;True;True;True;True;True;True	180;765;766;1053;1161;1315;1449;1636;1644;1645;1755;1897;2144;2280;2825;2826;2973;3220;3349;3418;4113;4244;4397;4398;4465;4702;4703;5062;5063;5336;5373;5419;5465;5549;5683;5729;5771;5798;5811;5838;5839;5924;5958;5959;6293;6294;6905	408;1557;1558;2067;2238;2589;2590;2874;3241;3242;3255;3256;3492;3795;3796;4332;4654;5841;5842;6123;6592;6873;7107;8428;8656;8876;8877;9045;9046;9661;9662;10484;10485;11052;11130;11217;11218;11376;11377;11564;11938;12050;12051;12135;12136;12226;12255;12297;12298;12485;12486;12590;12591;13383;13384;14556
Q5T3F8;H3BLW6;H0YCP6;E9PNG1	Q5T3F8;H3BLW6;H0YCP6	13;11;9;4	13;11;9;4	13;11;9;4	CSC1-like protein 2	TMEM63B	sp|Q5T3F8|CSCL2_HUMAN CSC1-like protein 2 OS=Homo sapiens OX=9606 GN=TMEM63B PE=1 SV=1;tr|H3BLW6|H3BLW6_HUMAN CSC1-like protein 2 (Fragment) OS=Homo sapiens OX=9606 GN=TMEM63B PE=1 SV=1;tr|H0YCP6|H0YCP6_HUMAN CSC1-like protein 2 (Fragment) OS=Homo sapiens	4	13	13	13	0	13	0	13	0	13	13.6	13.6	13.6	94.957	832	832;761;520;226	1.53	9	10			0	31.198	0	13.6	43167000	0	43167000	30	1104500	0	1104500	19	DYCYSAR;GCEQVEAIEYYTK;GKLYFTNLQSK;HFEEAYPNCTVLEAR;HFEEAYPNCTVLEARPCYNVAR;IEHTETDTVDPR;LALVTDADR;LMFLDAER;LTSVSSSVDFDQR;LYFTNLQSK;PCYNVAR;TTIANLK;YNLYYAYLPAK				784	1125;1915;2058;2309;2310;2516;3163;3635;3885;3978;4477;5876;6711	True;True;True;True;True;True;True;True;True;True;True;True;True	1214;2055;2204;2470;2471;2687;3371;3873;4134;4237;4837;6329;7223	2377;4129;4130;4508;5066;5067;5068;5551;6957;6958;7974;7975;8461;8462;8647;10047;13484;15263;15264
P61018;M0R0X1	P61018;M0R0X1	12;10	10;9	6;6	Ras-related protein Rab-4B	RAB4B	sp|P61018|RAB4B_HUMAN Ras-related protein Rab-4B OS=Homo sapiens OX=9606 GN=RAB4B PE=1 SV=1;tr|M0R0X1|M0R0X1_HUMAN Ras-related protein Rab-4B (Fragment) OS=Homo sapiens OX=9606 GN=RAB4B PE=1 SV=1	2	12	10	6	0	12	0	10	0	6	71.8	65.3	44.1	23.586	213	213;192	3			12		0	53.159	0	71.8	24055000	0	24055000	14	1099200	0	1099200	12	AETYDFLFK;DLDPEREVTFLEASR;ETYNSLAAWLTDAR;EVTFLEASR;FAQENELMFLETSALTGENVEEAFLK;FLVIGSAGTGK;GAAGALLVYDITSR;IDSGELDPER;MGSGIQYGDASLR;QDSNHTIGVEFGSR;SCLLHQFIENK;TLASPNIVVILCGNKK				657	146;929;1534;1576;1612;1764;1878;2491;4049;4563;5016;5706	True;True;True;False;True;True;False;True;True;True;True;True	156;997;1649;1695;1735;1896;2017;2660;4330;4331;4929;5410;6142	372;1982;3265;3266;3366;3453;3794;4066;4067;4068;5505;8796;8797;10202;11203;12998
Q9BUP3;E9PI87	Q9BUP3;E9PI87	9;6	9;6	9;6	Oxidoreductase HTATIP2	HTATIP2	sp|Q9BUP3|HTAI2_HUMAN Oxidoreductase HTATIP2 OS=Homo sapiens OX=9606 GN=HTATIP2 PE=1 SV=2;tr|E9PI87|E9PI87_HUMAN Oxidoreductase HTATIP2 OS=Homo sapiens OX=9606 GN=HTATIP2 PE=1 SV=1	2	9	9	9	1	9	1	9	1	9	38.4	38.4	38.4	27.049	242	242;196	3			10		0	16.387	3.3	38.4	21863000	0	21863000	15	1082400	0	1082400	10	AGAEGFVR;DKQMELLENK;EILEQGLFSK;HFNLLSSK;KLTFDEEAYK;NVNQEVVDFEK;SSNFLYLQVK;SVFILGASGETGR;YSVFRPGVLLCDR				882	180;917;1290;2317;3025;4441;5408;5480;6755	True;True;True;True;True;True;True;True;True	192;983;1392;2478;3221;4799;5832;5906;7268	427;428;1962;2756;5078;6593;9867;12287;12451;15341
Q7Z392;D6RHE5;D6R9T9	Q7Z392	31;14;2	31;14;2	31;14;2	Trafficking protein particle complex subunit 11	TRAPPC11	sp|Q7Z392|TPC11_HUMAN Trafficking protein particle complex subunit 11 OS=Homo sapiens OX=9606 GN=TRAPPC11 PE=1 SV=2	3	31	31	31	0	31	0	31	0	31	39.7	39.7	39.7	128.88	1133	1133;739;124	1.03	38	1			0	178.8	0	39.7	123360000	0	123360000	49	1081200	0	1081200	43	AAALCNACELSGK;AHETNILEIK;ANEVLENLTQGK;AVWDAFCANR;CHKDETVTIETVFPFDVAVK;DYITYSLELLGR;FIPTSIFVKPQGR;FPNFTNQLLR;IGSAELSFEHDAWMSK;KIEITSVDLALGNETGR;LCFQHNTPLDAIAQFR;LENAFYEHAQTYYYTEIR;LGLTAIQTQNPGFYYQQAAYYAQER;LLDYVMCDYR;LPDNEVHWDSIIIQASTMIISR;LTAGLKPGQDANLTQK;NLINVLMNESPDPEPDCDILAVK;NVVHSEIIITLLSNAVAQFK;NVVHSEIIITLLSNAVAQFKK;QFQAFGDLFDEAIK;RTSYEWYIPK;SLFVLPHTDHLVGYIIR;SPTQWDFPVELCCRPMAFVTLTGLDVVYNAVH…				813	8;221;404;647;704;1129;1708;1791;2568;2971;3211;3298;3396;3514;3679;3841;4287;4453;4454;4603;4940;5228;5343;5561;5586;5753;5798;5875;5991;6101;6230	True;True;True;True;True;True;True;True;True;True;True;True;True;True;True;True;True;True;True;True;True;True;True;True;True;True;True;True;True;True;True	8;233;437;699;759;1218;1838;1926;2741;3167;3424;3516;3618;3740;3741;3919;3920;4090;4617;4618;4813;4814;4972;5332;5640;5763;5990;6017;6018;6193;6242;6328;6448;6568;6708	14;496;938;1447;1550;2386;3658;3841;5649;6511;7114;7115;7280;7462;7684;7685;8071;8072;8391;9451;9452;9977;9978;10292;11044;11841;12125;12641;12642;12693;12694;13122;13264;13265;13266;13483;13688;13912;14170
A0A5F9UY30;O43493	A0A5F9UY30;O43493	4;4	4;4	4;4	Trans-Golgi network integral membrane protein 2	TGOLN2	tr|A0A5F9UY30|A0A5F9UY30_HUMAN Trans-Golgi network integral membrane protein 2 OS=Homo sapiens OX=9606 GN=TGOLN2 PE=1 SV=1;sp|O43493|TGON2_HUMAN Trans-Golgi network integral membrane protein 2 OS=Homo sapiens OX=9606 GN=TGOLN2 PE=1 SV=4	2	4	4	4	0	4	0	4	0	4	7.9	7.9	7.9	47.773	453	453;437	1.33	4	2			0	53.789	0	7.9	28454000	0	28454000	25	1071400	0	1071400	5	IIAFVLEGKR;KIIAFVLEGKR;SGAEEQGPIDGPSK;SSEPTEDVEPK				123	2587;2975;5104;5389	True;True;True;True	2761;3171;5506;5812	5708;6515;11441;11442;12256;12257
Q6PD74;H0YL49	Q6PD74	6;1	6;1	6;1	Alpha- and gamma-adaptin-binding protein p34	AAGAB	sp|Q6PD74|AAGAB_HUMAN Alpha- and gamma-adaptin-binding protein p34 OS=Homo sapiens OX=9606 GN=AAGAB PE=1 SV=1	2	6	6	6	0	6	0	6	0	6	29.5	29.5	29.5	34.593	315	315;58	2.38		5	3		0	15.203	0	29.5	15931000	0	15931000	12	1066800	0	1066800	8	AWLPEVMILVCDR;FYPWTIDNK;HGFELVELSPEELPEEDDDFPESTGVK;IVQALNANVWSNVVMK;SGLDSVSSWLPLAK;YYSADINLCVVPNK				803	651;1872;2328;2861;5129;6799	True;True;True;True;True;True	703;2011;2489;3052;5535;7312	1453;4055;5101;5102;6260;11543;11544;15413
Q9NZM1;H0YD14;O75923	Q9NZM1;H0YD14	78;43;1	78;43;1	78;43;1	Myoferlin	MYOF	sp|Q9NZM1|MYOF_HUMAN Myoferlin OS=Homo sapiens OX=9606 GN=MYOF PE=1 SV=1;tr|H0YD14|H0YD14_HUMAN Myoferlin (Fragment) OS=Homo sapiens OX=9606 GN=MYOF PE=1 SV=1	3	78	78	78	0	78	0	78	0	78	48.8	48.8	48.8	234.71	2061	2061;1177;2080	1	87				0	323.31	0	48.8	243510000	0	243510000	124	1056900	0	1056900	91	ACGDVLVTAELILR;AEDIPQMDDAFSQTVK;AMEELQDQEGWEYASLIGWK;ANVTVLDTQIR;CDPYAGKEDIVPQLK;CYVYQAR;DFETIGQNK;DIVIEMEDTKPLLASK;DLTQTASSTAR;DQLRPTQLLQNVAR;DRDNDSDDVESNLLLPAGIALR;DYSLDEFEANK;EHFWSIDQTEFR;ELPDSVPQECTVR;EYTGFPDPYDELNTGK;FGSHCGIPEEYCVSGVNTWR;FKGFPQPILSEDGSR;FPSVCEK;FVFPFDYLPAEQLCIVAK;GIPLDFSSSLGIIVK;GKDGSNLPILPPQR;GKSDENEDPSVVGEFK;GLELQPQDNNGLCDPYIK;GPVGTVSEAQLAR;GWIPGNEENKQK;HSATTVFGANTPIVSCNFD…				909	57;121;396;417;689;763;827;903;985;1036;1045;1136;1263;1377;1599;1688;1717;1795;1855;2043;2052;2060;2078;2154;2274;2406;2495;2658;2693;2725;2726;2804;2805;2876;2880;2925;3001;3055;3093;3094;3223;3279;3304;3429;3430;3448;3466;3665;3754;3849;4128;4144;4145;4173;4289;4310;4518;4688;5028;5182;5207;5230;5248;5449;5719;5810;5869;6004;6055;6095;6130;6140;6145;6160;6279;6280;6371;6720	True;True;True;True;True;True;True;True;True;True;True;True;True;True;True;True;True;True;True;True;True;True;True;True;True;True;True;True;True;True;True;True;True;True;True;True;True;True;True;True;True;True;True;True;True;True;True;True;True;True;True;True;True;True;True;True;True;True;True;True;True;True;True;True;True;True;True;True;True;True;True;True;True;True;True;True;True;True	59;129;424;425;450;743;820;889;968;969;1054;1111;1121;1227;1363;1486;1720;1818;1847;1930;1994;2189;2198;2206;2224;2306;2433;2572;2664;2665;2838;2876;2911;2912;2993;2994;3067;3071;3120;3197;3256;3295;3296;3436;3437;3496;3522;3653;3654;3672;3691;3904;3998;4098;4445;4462;4463;4498;4620;4643;4880;5061;5422;5592;5619;5642;5663;5874;6155;6255;6320;6461;6516;6562;6600;6612;6617;6633;6763;6764;6856;7232	105;321;916;917;957;1526;1634;1781;1942;1943;1944;2068;2156;2169;2432;2678;2941;3422;3626;3669;3845;4029;4481;4494;4510;4511;4544;4687;4990;5334;5509;5510;5863;5934;5992;5993;6165;6166;6291;6297;6406;6554;6659;6739;6740;7138;7139;7140;7238;7296;7530;7531;7561;7588;8049;8218;8405;9016;9042;9043;9110;9111;9457;9504;10123;10483;11222;11660;11770;11843;11893;12369;13017;13282;13283;13467;13710;13818;…
D6RAN4;P32969;A0A2R8Y5Y7;H0Y9V9;H0Y9R4	D6RAN4;P32969;A0A2R8Y5Y7;H0Y9V9	7;7;6;4;3	7;7;6;4;3	7;7;6;4;3	60S ribosomal protein L9	RPL9	tr|D6RAN4|D6RAN4_HUMAN 60S ribosomal protein L9 (Fragment) OS=Homo sapiens OX=9606 GN=RPL9 PE=1 SV=8;sp|P32969|RL9_HUMAN 60S ribosomal protein L9 OS=Homo sapiens OX=9606 GN=RPL9P9 PE=1 SV=1;tr|A0A2R8Y5Y7|A0A2R8Y5Y7_HUMAN 60S ribosomal protein L9 OS=Homo sa	5	7	7	7	0	7	0	7	0	7	46.4	46.4	46.4	20.775	181	181;192;220;113;90	3			9		0	21.961	0	46.4	23578000	0	23578000	8	1054900	0	1054900	10	DFNHINVELSLLGK;FLDGIYVSEK;GVTLGFR;KFLDGIYVSEK;SVYAHFPINVVIQENGSLVEIR;TICSHVQNMIK;TILSNQTVDIPENVDITLK				287	832;1726;2269;2936;5508;5668;5680	True;True;True;True;True;True;True	894;1856;2428;3131;5934;6103;6115	1787;3682;4984;6431;6432;12502;12876;12918;12919
P29966	P29966	4	4	4	Myristoylated alanine-rich C-kinase substrate	MARCKS	sp|P29966|MARCS_HUMAN Myristoylated alanine-rich C-kinase substrate OS=Homo sapiens OX=9606 GN=MARCKS PE=1 SV=4	1	4	4	4	0	4	0	4	0	4	25.3	25.3	25.3	31.554	332	332	1.5	4	4			0	97.599	0	25.3	36992000	0	36992000	14	1054800	0	1054800	9	AEDGATPSPSNETPK;EAPAEGEAAEPGSPTAAEGEAASAASSTSSPK;GEAAAERPGEAAVASSPSK;GEPAAAAAPEAGASPVEK				585	119;1168;1945;1958	True;True;True;True	127;1261;2090;2103	317;318;2488;2489;4180;4181;4201;4202
A0A8Q3SIN5;V9GYM8;A0A5F9ZI21;Q92974;V9GZ14;V9GYF5;V9GYG5;V9GZ58	A0A8Q3SIN5;V9GYM8;A0A5F9ZI21;Q92974	34;34;34;34;7;6;6;1	34;34;34;34;7;6;6;1	25;25;25;25;7;6;6;1	Rho guanine nucleotide exchange factor 2	ARHGEF2	tr|A0A8Q3SIN5|A0A8Q3SIN5_HUMAN Rho guanine nucleotide exchange factor 2 OS=Homo sapiens OX=9606 GN=ARHGEF2 PE=4 SV=1;tr|V9GYM8|V9GYM8_HUMAN Rho guanine nucleotide exchange factor 2 OS=Homo sapiens OX=9606 GN=ARHGEF2 PE=1 SV=1;tr|A0A5F9ZI21|A0A5F9ZI21_HUMAN	8	34	34	25	0	34	0	34	0	25	44.3	44.3	32.4	111.49	987	987;1031;1129;986;229;178;214;59	1.38	34	21			0	176.38	0	44.3	116240000	0	116240000	56	1021200	0	1021200	56	ALVELLR;ATEAGSLEAR;DLLVGPGVELLLTPR;EALICPTCNVTIHNR;EDFPLIETEDEAYLR;ELLSNVDEGIYQLEK;ERPSSAIYPSDSFR;GMFLISAAPPEMYEVHTASR;GTDRLDLPVTTR;HGVQECILLVTQR;ILSQSTDSLNMR;ITKYPLLISR;LGDLLISQFSGPSAEQMCK;LIHDGCLLWK;LLQDAIR;LQEIYNR;LVNLYGLLHGLQAAVAQQDTLMEAR;MQDIPEETESR;NNTALQSVSLR;QDLTTALGLVK;QELGSPEER;QHALLQEELRR;QLAALGQTEPLPAEAPWAR;QQDVIYELIQTELHHVR;QSLLGSR;RQLAALGQTEPLPAEAPWAR;SESLESPR;SLPAGDALYLSFNPPQPSR;SP…				127	388;548;967;1161;1190;1370;1480;2117;2228;2341;2683;2824;3362;3449;3587;3718;3938;4097;4338;4558;4582;4626;4647;4733;4754;4929;5073;5256;5335;5499;5638;5947;6647;6722	True;True;True;True;True;True;True;True;True;True;True;True;True;True;True;True;True;True;True;True;True;True;True;True;True;True;True;True;True;True;True;True;True;True	413;587;1036;1254;1285;1478;1594;2267;2386;2502;2865;2866;3013;3582;3583;3673;3819;3959;4192;4193;4401;4402;4679;4922;4950;4997;5018;5107;5129;5321;5473;5671;5755;5925;6072;6073;6403;7154;7235	889;890;1222;2043;2044;2475;2533;2922;3152;3153;4627;4905;4906;5150;5906;5907;5908;6203;7390;7391;7562;7868;7869;8142;8143;8564;8565;8566;8567;8568;8569;8880;8881;9619;10194;10195;10252;10339;10392;10582;10583;10631;11009;11386;11923;12110;12111;12487;12488;12787;12788;13609;15127;15128;15288
D3YTK1;Q9C0K0	D3YTK1;Q9C0K0	1;1	1;1	1;1	B-cell lymphoma/leukemia 11B	BCL11B	tr|D3YTK1|D3YTK1_HUMAN B-cell lymphoma/leukemia 11B OS=Homo sapiens OX=9606 GN=BCL11B PE=1 SV=1;sp|Q9C0K0|BC11B_HUMAN B-cell lymphoma/leukemia 11B OS=Homo sapiens OX=9606 GN=BCL11B PE=1 SV=1	2	1	1	1	1	1	1	1	1	1	2.3	2.3	2.3	75.372	700	700;894	3			2		0.0079455	1.4288	2.3	2.3	73313000	36901000	36412000	36	2036500	1025000	1011400	2	ELAGNSSTPPPVSPGR				285	1329	TRUE	1434	2849;2850
P0DI82;P0DI81;F5H785;E5RFG0	P0DI82;P0DI81;F5H785	4;4;2;1	4;4;2;1	4;4;2;1	Trafficking protein particle complex subunit 2B;Trafficking protein particle complex subunit 2	TRAPPC2B;TRAPPC2	sp|P0DI82|TPC2B_HUMAN Trafficking protein particle complex subunit 2B OS=Homo sapiens OX=9606 GN=TRAPPC2B PE=1 SV=1;sp|P0DI81|TPC2A_HUMAN Trafficking protein particle complex subunit 2 OS=Homo sapiens OX=9606 GN=TRAPPC2 PE=1 SV=1;tr|F5H785|F5H785_HUMAN Tra	4	4	4	4	0	4	0	4	0	4	42.1	42.1	42.1	16.445	140	140;140;113;74	3.25			6	2	0	14.364	0	42.1	6056200	0	6056200	6	1009400	0	1009400	8	FSMNPFYEPNSPIR;KVQFLGK;NFFTDVYDLYIK;SGSFYFVIVGHHDNPVFEMEFLPAGK				517	1824;3107;4190;5139	True;True;True;True	1961;1962;3311;4515;5546	3900;3901;3902;6783;9136;9137;11560;11561
E7ETK0;A0A2R8Y849;A0A2R8YD14;P62847;A0A2R8Y8A0	E7ETK0;A0A2R8Y849;A0A2R8YD14;P62847;A0A2R8Y8A0	3;3;3;3;2	3;3;3;3;2	3;3;3;3;2	40S ribosomal protein S24	RPS24	tr|E7ETK0|E7ETK0_HUMAN 40S ribosomal protein S24 OS=Homo sapiens OX=9606 GN=RPS24 PE=1 SV=1;tr|A0A2R8Y849|A0A2R8Y849_HUMAN 40S ribosomal protein S24 OS=Homo sapiens OX=9606 GN=RPS24 PE=1 SV=1;tr|A0A2R8YD14|A0A2R8YD14_HUMAN 40S ribosomal protein S24 OS=Homo	5	3	3	3	0	3	0	3	0	3	29.8	29.8	29.8	15.197	131	131;131;165;133;90	3			4		0	8.009	0	29.8	6029200	0	6029200	6	1004900	0	1004900	4	KQMVIDVLHPGK;TTGFGMIYDSLDYAK;TTPDVIFVFGFR				100	3068;5871;5883	True;True;True	3269;6322;6323;6336	6696;13469;13470;13493
A0A8Q3WKU6;A0A8Q3WM48;A0A8Q3SIA4;Q6ULP2;A0A8Q3SI81;A0A8Q3SI61;B8ZZI9;A0A0U1RR74	A0A8Q3WKU6;A0A8Q3WM48;A0A8Q3SIA4;Q6ULP2;A0A8Q3SI81;A0A8Q3SI61;B8ZZI9	22;22;22;22;20;15;13;3	22;22;22;22;20;15;13;3	22;22;22;22;20;15;13;3	Aftiphilin	AFTPH	tr|A0A8Q3WKU6|A0A8Q3WKU6_HUMAN Aftiphilin OS=Homo sapiens OX=9606 GN=AFTPH PE=4 SV=1;tr|A0A8Q3WM48|A0A8Q3WM48_HUMAN Aftiphilin OS=Homo sapiens OX=9606 GN=AFTPH PE=4 SV=1;tr|A0A8Q3SIA4|A0A8Q3SIA4_HUMAN Aftiphilin OS=Homo sapiens OX=9606 GN=AFTPH PE=4 SV=1;s	8	22	22	22	0	22	0	22	0	22	36.6	36.6	36.6	97.761	895	895;966;967;936;806;825;592;227	1.07	26	2			0	285.05	0	36.6	72229000	0	72229000	37	996890	0	996890	29	AWSLVDSADNSEAIR;AWSLVDSADNSEAIRR;DSCSWAAFGDQQATESHHR;EALPESGELLDVWTELQDIHDAHGLR;EEFVPSNHFMPIHEFSENVDSLTSFK;GAVASGHLQESATSVQTALLNR;GQSDVLLSTTSK;HLLETSTLPIK;IFEACFPSILVPDAEEEVTSLK;IQLEEIECAVLNDREALTIR;LLSSLGIDTR;NILFTGNK;NILFTGNKK;QGLPTLQQDEFLQSGVQSK;QNVGTLESFSPGDFR;QTSDNLSEECQLAR;SLDNKGDTDGEDQVCVSEISIVTNR;TDENIDTPGTPK;TEEKLDLLTSK;VIAGLPDLTFMHAK;VLMFPATLTPSTSSQEK;VNELNSVK				181	655;656;1054;1164;1211;1908;2178;2363;2529;2752;3604;4236;4237;4617;4720;4773;5215;5572;5599;6125;6224;6273	True;True;True;True;True;True;True;True;True;True;True;True;True;True;True;True;True;True;True;True;True;True	707;708;1130;1257;1308;1309;2048;2330;2525;2700;2939;3840;4564;4565;4988;5094;5148;5627;6001;6031;6594;6595;6701;6702;6757	1459;1460;2182;2480;2579;2580;4118;4738;5223;5224;5577;6034;7907;7908;9258;9259;10319;10320;10565;10678;11815;12657;12718;13956;13957;14161;14162;14274
G8JLL2;A0A0G2JK02;A0A0G2JIU6;A0A0G2JHB6;A0A0G2JKR3;A0A140T9Y1;A0A0G2JLL3;A0A0G2JLA3;A0A0G2JH76;A0A024RCQ8;A0A140T8X7;Q9UMR5;A0A0G2JLK3;A0A0G2JLK6	G8JLL2;A0A0G2JK02;A0A0G2JIU6;A0A0G2JHB6;A0A0G2JKR3;A0A140T9Y1;A0A0G2JLL3;A0A0G2JLA3;A0A0G2JH76;A0A024RCQ8;A0A140T8X7;Q9UMR5;A0A0G2JLK3;A0A0G2JLK6	2;2;2;2;2;2;2;2;2;2;2;2;1;1	2;2;2;2;2;2;2;2;2;2;2;2;1;1	2;2;2;2;2;2;2;2;2;2;2;2;1;1	Lysosomal thioesterase PPT2	PPT2;hCG_1999928	tr|G8JLL2|G8JLL2_HUMAN Lysosomal thioesterase PPT2 (Fragment) OS=Homo sapiens OX=9606 GN=PPT2 PE=1 SV=1;tr|A0A0G2JK02|A0A0G2JK02_HUMAN Lysosomal thioesterase PPT2 (Fragment) OS=Homo sapiens OX=9606 GN=PPT2 PE=1 SV=1;tr|A0A0G2JIU6|A0A0G2JIU6_HUMAN Lysosomal	14	2	2	2	0	2	0	2	0	2	17.8	17.8	17.8	20.398	180	180;180;180;200;236;242;301;301;302;302;308;302;39;132	2.5		2	2		0	50.403	0	17.8	8971900	0	8971900	9	996880	0	996880	4	APQGVHLICYSQGGLVCR;ESLRPLWEQVQGFR				3	437;1499	True;True	471;1613	992;993;3188;3189
B5MDF5;P62826;J3KQE5;F5H018;H0YFC6;B4DV51;A0A087X0W0	B5MDF5;P62826;J3KQE5;F5H018;H0YFC6	7;7;6;5;4;2;1	7;7;6;5;4;2;1	7;7;6;5;4;2;1	GTP-binding nuclear protein Ran	RAN	tr|B5MDF5|B5MDF5_HUMAN GTP-binding nuclear protein Ran OS=Homo sapiens OX=9606 GN=RAN PE=1 SV=1;sp|P62826|RAN_HUMAN GTP-binding nuclear protein Ran OS=Homo sapiens OX=9606 GN=RAN PE=1 SV=3;tr|J3KQE5|J3KQE5_HUMAN GTP-binding nuclear protein Ran (Fragment) O	7	7	7	7	6	5	6	5	6	5	36.9	36.9	36.9	26.224	233	233;216;234;198;103;128;53	2.8		3	12		0	47.87	32.2	27.9	42359000	26622000	15737000	10	2897500	1901300	996160	15	AAQGEPQVQFK;FNVWDTAGQEK;HLTGEFEK;LVLVGDGGTGK;SNYNFEKPFLWLAR;VCENIPIVLCGNK;YVATLGVEVHPLVFHTNR				215	40;1783;2368;3932;5316;5998;6766	True;True;True;True;True;True;True	42;1918;2530;4185;5734;6455;7279	79;3825;3826;3827;5234;8553;8554;8555;8556;12065;12066;13700;15360;15361;15362
Q96A57;Q5JWB9;A0A087WTT2	Q96A57;Q5JWB9;A0A087WTT2	4;2;2	4;2;2	4;2;2	Transmembrane protein 230	TMEM230	sp|Q96A57|TM230_HUMAN Transmembrane protein 230 OS=Homo sapiens OX=9606 GN=TMEM230 PE=1 SV=1;tr|Q5JWB9|Q5JWB9_HUMAN Transmembrane protein 230 (Fragment) OS=Homo sapiens OX=9606 GN=TMEM230 PE=1 SV=1;tr|A0A087WTT2|A0A087WTT2_HUMAN Transmembrane protein 230 O	3	4	4	4	0	4	0	4	0	4	37.5	37.5	37.5	13.188	120	120;74;127	3.5			3	3	0	7.0445	0	37.5	7528600	0	7528600	6	986280	0	986280	6	GYSYDDIPDFDD;IAYYASK;LSSTDDGYIDLQFKK;TNLATGIPSSK				858	2289;2474;3828;5771	True;True;True;True	2449;2642;4076;6215	5025;5477;8366;8367;13197;13198
O95807	O95807	4	4	4	Transmembrane protein 50A	TMEM50A	sp|O95807|TM50A_HUMAN Transmembrane protein 50A OS=Homo sapiens OX=9606 GN=TMEM50A PE=1 SV=1	1	4	4	4	0	4	0	4	0	4	21.7	21.7	21.7	17.4	157	157	2.75	2	1	2	3	0	34.575	0	21.7	7089600	0	7089600	7	976250	0	976250	7	CSECIDWGEK;CSECIDWGEKR;GDSYSEGCLGQTGAR;SGFLEGLR				469	737;738;1939;5112	True;True;True;True	793;794;2079;5515	1596;1597;4158;4159;11455;11456;11457;11458
Q9UBQ0;F8VXU5;Q05DG7	Q9UBQ0;F8VXU5	6;6;1	6;6;1	6;6;1	Vacuolar protein sorting-associated protein 29	VPS29	sp|Q9UBQ0|VPS29_HUMAN Vacuolar protein sorting-associated protein 29 OS=Homo sapiens OX=9606 GN=VPS29 PE=1 SV=1;tr|F8VXU5|F8VXU5_HUMAN Vacuolar protein sorting-associated protein 29 OS=Homo sapiens OX=9606 GN=VPS29 PE=1 SV=1	3	6	6	6	0	6	0	6	0	6	41.8	41.8	41.8	20.505	182	182;214;87	3			7		0	31.915	0	41.8	15368000	0	15368000	10	952680	0	952680	7	FEAFEHENK;GDFDENLNYPEQK;IGLIHGHQVIPWGDMASLALLQR;LVLVLGDLHIPHR;TLAGDVHIVR;VVTVGQFK				342	1651;1923;2561;3933;5705;6461	True;True;True;True;True;True	1776;2063;2734;4186;6141;6949	3534;4138;5632;8557;12996;12997;14652
A5PLN9;D6RB83;H0YBF8	A5PLN9	9;3;1	9;3;1	9;3;1	Trafficking protein particle complex subunit 13	TRAPPC13	sp|A5PLN9|TPC13_HUMAN Trafficking protein particle complex subunit 13 OS=Homo sapiens OX=9606 GN=TRAPPC13 PE=1 SV=2	3	9	9	9	0	9	0	9	0	9	34.1	34.1	34.1	46.523	417	417;81;53	2.54		6	7		0	33.938	0	34.1	74736000	0	74736000	20	950640	0	950640	13	AYLQPMDTR;DLPGDLFNQLMR;EIGTHILVCAVSYTTQAGEK;FQVLKPLDVK;LQTSQLQR;LSLEAIPDTVNLEEPFHITCK;LTKPTLFTNIPVTCEEK;MEVNPPKQEHLLALK;VSLEPSIMYNVTELNSVSQAGECVSTFGSR				189	670;975;1285;1810;3755;3810;3865;4034;6367	True;True;True;True;True;True;True;True;True	724;1044;1387;1947;3999;4056;4114;4309;6852	1502;2055;2729;3881;8219;8220;8330;8331;8429;8430;8769;8770;14460
P61586;A0A7I2YQV1	P61586;A0A7I2YQV1	10;5	1;1	1;1	Transforming protein RhoA	RHOA	sp|P61586|RHOA_HUMAN Transforming protein RhoA OS=Homo sapiens OX=9606 GN=RHOA PE=1 SV=1;tr|A0A7I2YQV1|A0A7I2YQV1_HUMAN Transforming protein RhoA OS=Homo sapiens OX=9606 GN=RHOA PE=1 SV=1	2	10	1	1	2	10	0	1	0	1	56.5	6.2	6.2	21.768	193	193;109	3			1		1	-2	11.9	56.5	7603600	0	7603600	8	950450	0	950450	1	EVFEMATR;HFCPNVPIILVGNK;HFCPNVPIILVGNKK;IGAFGYMECSAK;KLVIVGDGACGK;LRPLSYPDTDVILMCFSIDSPDSLENIPEK;LRPLSYPDTDVILMCFSIDSPDSLENIPEKWTPEVK;LVIVGDGACGK;QVELALWDTAGQEDYDR;TCLLIVFSK	+			668	1554;2307;2308;2546;3028;3770;3771;3923;4782;5566	False;False;False;True;False;False;False;False;False;False	1671;2468;2469;2718;3225;4014;4015;4016;4017;4175;5158;5995	3323;3324;5061;5062;5063;5064;5065;5605;6599;6600;8243;8244;8245;8246;8538;10695;10696;10697;10698;12650
P01111;P01112;A0A804HKM6;A0A804HJ06;P01116	P01111;P01112;A0A804HKM6;A0A804HJ06;P01116	6;4;3;3;3	6;4;3;3;3	5;3;2;2;2	GTPase NRas;GTPase HRas;GTPase HRas, N-terminally processed;GTPase KRas;GTPase KRas, N-terminally processed	NRAS;HRAS;KRAS	sp|P01111|RASN_HUMAN GTPase NRas OS=Homo sapiens OX=9606 GN=NRAS PE=1 SV=1;sp|P01112|RASH_HUMAN GTPase HRas OS=Homo sapiens OX=9606 GN=HRAS PE=1 SV=1;tr|A0A804HKM6|A0A804HKM6_HUMAN GTPase HRas (Fragment) OS=Homo sapiens OX=9606 GN=HRAS PE=1 SV=1;tr|A0A804H	5	6	6	5	0	6	0	6	0	5	51.9	51.9	46	21.229	189	189;189;87;154;189	3			6		0	34.145	0	51.9	14349000	0	14349000	10	947610	0	947610	6	LVVVGAGGVGK;QGVEDAFYTLVR;QVVIDGETCLLDILDTAGQEEYSAMR;SALTIQLIQNHFVDEYDPTIEDSYR;SFADINLYR;TGEGFLCVFAINNSK				479	3963;4623;4805;4991;5080;5632	True;True;True;True;True;True	4220;4994;5188;5385;5481;6066	8618;10336;10763;11162;11399;12775
J3QRU4;F8WCA0;L7N2F9;P63027;K7ENK9;K7EKX0;F5GZV7;P23763	J3QRU4;F8WCA0;L7N2F9;P63027;K7ENK9;K7EKX0	9;9;9;9;5;5;3;3	4;4;4;4;0;0;0;0	4;4;4;4;0;0;0;0	Vesicle-associated membrane protein 2	VAMP2;VAMP3	tr|J3QRU4|J3QRU4_HUMAN Vesicle-associated membrane protein 2 OS=Homo sapiens OX=9606 GN=VAMP2 PE=3 SV=2;tr|F8WCA0|F8WCA0_HUMAN Vesicle-associated membrane protein 2 OS=Homo sapiens OX=9606 GN=VAMP2 PE=3 SV=1;tr|L7N2F9|L7N2F9_HUMAN Vesicle-associated membra	8	9	4	4	2	9	0	4	0	4	72.6	40.7	40.7	12.251	113	113;118;121;116;68;72;116;118	3.2			8	2	0	81.654	21.2	72.6	47672000	0	47672000	5	944350	0	944350	13	ADALQAGASQFETSAAK;LQQTQAQVDEVVDIMR;LSELDDR;LSELDDRADALQAGASQFETSAAK;RLQQTQAQVDEVVDIMR;SATAATAPPAAPAGEGGPPAPPPNLTSNR;SATAATAPPAAPAGEGGPPAPPPNLTSNRR;VNVDKVLER;VNVDKVLERDQK				346	70;3741;3789;3790;4895;5005;5006;6290;6291	False;True;False;False;True;True;True;False;False	72;3983;3984;4035;4036;5281;5282;5399;5400;6775;6776	125;126;127;128;129;8180;8181;8182;8183;8290;8291;8292;8293;8294;8295;10924;10925;11187;11188;11189;11190;14300;14301;14302;14303;14304;14305
A0A0B4J294;H3BP13;Q9UL33;H3BPN3;A0A0B4J286;H3BUK6;H3BPE0	A0A0B4J294;H3BP13;Q9UL33;H3BPN3;A0A0B4J286	5;5;5;4;4;2;1	5;5;5;4;4;2;1	5;5;5;4;4;2;1	Trafficking protein particle complex subunit 2-like protein	TRAPPC2L	tr|A0A0B4J294|A0A0B4J294_HUMAN Trafficking protein particle complex subunit 2-like protein OS=Homo sapiens OX=9606 GN=TRAPPC2L PE=1 SV=1;tr|H3BP13|H3BP13_HUMAN Trafficking protein particle complex subunit 2-like protein OS=Homo sapiens OX=9606 GN=TRAPPC2L	7	5	5	5	0	5	0	5	0	5	33.6	33.6	33.6	16.676	146	146;241;140;75;109;109;37	3.38			5	3	0	16.961	0	33.6	9406700	0	9406700	10	940670	0	940670	8	AVCIAVIAK;ELYLGLLYPTEDYK;ENYPLYIR;STPTENELK;VYGYVTNSK				47	588;1408;1440;5456;6476	True;True;True;True;True	631;1518;1553;5882;6965	1313;1314;3027;3028;3087;12391;12392;14679
P62879;C9JIS1;C9JXA5;E7EP32;C9JZN1;H7C5J5;A0A6Q8PFW8;A0A6Q8PFE0;A0A6Q8PFV8;A0A7I2S2S9;Q9HAV0;A0A6Q8PG88;C9JD14	P62879;C9JIS1;C9JXA5;E7EP32;C9JZN1;H7C5J5;A0A6Q8PFW8;A0A6Q8PFE0;A0A6Q8PFV8;A0A7I2S2S9;Q9HAV0	5;4;4;4;3;3;3;3;3;3;3;2;1	5;4;4;4;3;3;3;3;3;3;3;2;1	4;3;3;3;2;2;2;2;2;2;2;1;1	Guanine nucleotide-binding protein G(I)/G(S)/G(T) subunit beta-2;Guanine nucleotide-binding protein subunit beta-4	GNB2;GNB4	sp|P62879|GBB2_HUMAN Guanine nucleotide-binding protein G(I)/G(S)/G(T) subunit beta-2 OS=Homo sapiens OX=9606 GN=GNB2 PE=1 SV=3;tr|C9JIS1|C9JIS1_HUMAN Guanine nucleotide-binding protein G(I)/G(S)/G(T) subunit beta-2 (Fragment) OS=Homo sapiens OX=9606 GN=GN	13	5	5	4	0	5	0	5	0	4	20	20	16.8	37.331	340	340;232;251;296;152;242;245;306;322;327;340;304;79	2.83		1	5		0	16.004	0	20	12894000	0	12894000	13	937860	0	937860	5	ELPGHTGYLSCCR;LIIWDSYTTNK;LLLAGYDDFNCNIWDAMK;SELEQLRQEAEQLR;TFVSGACDASIK				696	1378;3452;3562;5068;5625	True;True;True;True;True	1487;3676;3794;5467;6059	2942;7565;7820;11379;11380;12765
P63104;E7EX29;B0AZS6;E7ESK7;B7Z2E6;H0YB80;E5RGE1;E5RIR4;E9PD24;E7EVZ2	P63104;E7EX29;B0AZS6;E7ESK7	9;8;6;5;4;4;3;3;3;3	9;8;6;5;4;4;3;3;3;3	8;7;5;5;3;3;3;3;3;3	14-3-3 protein zeta/delta	YWHAZ	sp|P63104|1433Z_HUMAN 14-3-3 protein zeta/delta OS=Homo sapiens OX=9606 GN=YWHAZ PE=1 SV=1;tr|E7EX29|E7EX29_HUMAN 14-3-3 protein zeta/delta (Fragment) OS=Homo sapiens OX=9606 GN=YWHAZ PE=1 SV=1;tr|B0AZS6|B0AZS6_HUMAN 14-3-3 protein zeta/delta OS=Homo sapie	10	9	9	8	9	8	9	8	8	7	47.3	47.3	43.3	27.745	245	245;246;168;137;125;130;51;75;92;98	2.83	3		18	2	0	187.77	47.3	43.7	31365000	14138000	17227000	14	1780500	846550	934000	23	DICNDVLSLLEK;DSTLIMQLLR;FLIPNASQAESK;GIVDQSQQAYQEAFEISKK;MDKNELVQK;SVTEQGAELSNEER;TAFDEAIAELDTLSEESYK;YDDMAACMK;YLAEVAAGDDKK				703	872;1068;1749;2047;4015;5501;5539;6570;6662	True;True;True;True;True;True;True;True;True	936;1147;1881;2193;4280;4281;5927;5966;7070;7170	1859;1860;2208;2209;3770;3771;4485;4486;8710;8711;8712;12490;12491;12492;12493;12494;12604;12605;12606;12607;14928;15155;15156
H3BR31;H3BN81;H3BSL0;H3BR73;I3L1I3;Q8WV22	H3BR31;H3BN81;H3BSL0;H3BR73;I3L1I3;Q8WV22	1;1;1;1;1;1	1;1;1;1;1;1	1;1;1;1;1;1	Non-structural maintenance of chromosomes element 1 homolog	NSMCE1	tr|H3BR31|H3BR31_HUMAN Non-structural maintenance of chromosomes element 1 homolog OS=Homo sapiens OX=9606 GN=NSMCE1 PE=1 SV=1;tr|H3BN81|H3BN81_HUMAN Non-structural maintenance of chromosomes element 1 homolog (Fragment) OS=Homo sapiens OX=9606 GN=NSMCE1 P	6	1	1	1	0	1	0	1	0	1	22.9	22.9	22.9	8.3267	70	70;73;138;144;193;266	3			1		1	-2	0	22.9	3631400	0	3631400	4	907850	0	907850	1	MQGSTRRMGVMTDVHR	+			371	4100	TRUE	4407	8886
Q86XI8	Q86XI8	1	1	1	Uncharacterized protein C19orf68	C19orf68	sp|Q86XI8|ZSWM9_HUMAN Uncharacterized protein ZSWIM9 OS=Homo sapiens OX=9606 GN=ZSWIM9 PE=1 SV=2	1	1	1	1	1	1	1	1	1	1	1.6	1.6	1.6	70.072	627	627	2.5		2	2		0.0036946	2.0308	1.6	1.6	51532000	21361000	30171000	34	1515600	628260	887390	4	GSQLEDQALR				820	2215	TRUE	2371	4857;4858;4859;4860
Q96AJ9	Q96AJ9	9	9	9	Vesicle transport through interaction with t-SNAREs homolog 1A	VTI1A	sp|Q96AJ9|VTI1A_HUMAN Vesicle transport through interaction with t-SNAREs homolog 1A OS=Homo sapiens OX=9606 GN=VTI1A PE=1 SV=2	1	9	9	9	0	9	0	9	0	9	39.2	39.2	39.2	25.217	217	217	3			13		0	103.88	0	39.2	38983000	0	38983000	11	882200	0	882200	14	AHLLDNTER;ELLEQMDLEVR;IAYSDEVRNELLGDDGNSSENQR;ILTGMLR;LEAGYQIAVETEQIGQEMLENLSHDREK;NELLGDDGNSSENQR;QLEEAKELLEQMDLEVR;RLEAGYQIAVETEQIGQEMLENLSHDR;RLEAGYQIAVETEQIGQEMLENLSHDREK				859	228;1367;2473;2689;3266;4185;4658;4885;4886	True;True;True;True;True;True;True;True;True	240;1474;1475;2641;2872;3483;4510;5030;5269;5270;5271;5272	513;2917;2918;5476;5930;7220;9129;10416;10900;10901;10902;10903;10904
A0A0C4DGX8;Q15904	A0A0C4DGX8;Q15904	3;3	3;3	3;3	V-type proton ATPase subunit S1	ATP6AP1	tr|A0A0C4DGX8|A0A0C4DGX8_HUMAN V-type proton ATPase subunit S1 (Fragment) OS=Homo sapiens OX=9606 GN=ATP6AP1 PE=1 SV=2;sp|Q15904|VAS1_HUMAN V-type proton ATPase subunit S1 OS=Homo sapiens OX=9606 GN=ATP6AP1 PE=1 SV=2	2	3	3	3	0	3	0	3	0	3	7.3	7.3	7.3	38.047	342	342;470	1.75	1	3			0	4.0999	0	7.3	13080000	0	13080000	15	871990	0	871990	4	GPTISLTQIV;KGSLLVAR;LSLTYER				56	2153;2958;3814	True;True;True	2305;3154;4060	4686;6484;8337;8338
Q92572;F5H459	Q92572;F5H459	8;4	8;4	8;4	AP-3 complex subunit sigma-1	AP3S1	sp|Q92572|AP3S1_HUMAN AP-3 complex subunit sigma-1 OS=Homo sapiens OX=9606 GN=AP3S1 PE=1 SV=1;tr|F5H459|F5H459_HUMAN AP complex subunit sigma OS=Homo sapiens OX=9606 GN=AP3S1 PE=1 SV=1	2	8	8	8	0	8	0	8	0	8	44.6	44.6	44.6	21.732	193	193;162	3.23			10	3	0	35.776	0	44.6	13307000	0	13307000	9	869300	0	869300	13	AILIFNNHGKPR;DENVCNFLEGGLLIGGSDNK;FYQPYSEDTQQQIIR;NINIGDISIK;NINIGDISIKVPNLPSFK;NMNLPEIPR;RDENVCNFLEGGLLIGGSDNK;SEAGLAGAPAR				851	270;819;1873;4240;4241;4317;4836;5048	True;True;True;True;True;True;True;True	288;880;2012;4569;4570;4650;4651;5220;5446	635;636;1767;1768;4056;4057;4058;9265;9266;9515;9516;10812;11325
P18085;C9JPM4;C9JAK5;U3KQF2	P18085;C9JPM4;C9JAK5	10;9;7;3	5;4;5;3	5;4;5;3	ADP-ribosylation factor 4	ARF4	sp|P18085|ARF4_HUMAN ADP-ribosylation factor 4 OS=Homo sapiens OX=9606 GN=ARF4 PE=1 SV=3;tr|C9JPM4|C9JPM4_HUMAN ADP-ribosylation factor 4 (Fragment) OS=Homo sapiens OX=9606 GN=ARF4 PE=1 SV=1;tr|C9JAK5|C9JAK5_HUMAN ADP-ribosylation factor 4 OS=Homo sapiens	4	10	5	5	1	10	0	5	0	5	57.2	27.2	27.2	20.511	180	180;127;153;71	3.17			5	1	0	11.627	11.7	57.2	9428400	0	9428400	11	857130	0	857130	6	DAVLLLFANK;HYFQNTQGLIFVVDSNDR;HYFQNTQGLIFVVDSNDRER;ILMVGLDAAGK;IQEVADELQK;LGEIVTTIPTIGFNVETVEYK;LGLQSLR;LKLGEIVTTIPTIGFNVETVEYK;MLLVDELR;NICFTVWDVGGQDR				550	793;2438;2439;2665;2749;3366;3392;3484;4076;4227	True;False;False;False;True;False;True;False;True;True	852;2606;2607;2845;2846;2936;3588;3614;3709;4370;4555	1723;5421;5422;5423;5424;5425;5426;5870;5871;6030;6031;7400;7401;7402;7403;7404;7458;7625;8843;9239
O00203;A0A8Q3WKJ9;A0A8Q3WKK0;A0A8Q3WL34;A0A8Q3SHR2;A0A8Q3SHS3;A0A8Q3SIS1;A0A8Q3SI03;A0A8Q3WKN2;A0A8Q3SHW6;A0A8Q3SIM7;A0A8Q3WKF8;A0A8Q3SHU2;A0A0S2Z4Z4;A0A8Q3WKI5;A0A8Q3SHP3;A0A8Q3SHS6;Q13367;A0A590UJ60;A0A2R8Y2A8;A0A5F9UJV3;A0A590UKC4;A0A590UJU0;A0A590UK04;A0A590UJW5;A0A590UKD3;A0A590UJE5;A0A590UJU7;F5GWU4;F5GYB0;H0YBD0;A0A590UK69;A0A590UJ44;A0A590UK64;A0A590UK30	O00203;A0A8Q3WKJ9;A0A8Q3WKK0;A0A8Q3WL34;A0A8Q3SHR2;A0A8Q3SHS3;A0A8Q3SIS1;A0A8Q3SI03;A0A8Q3WKN2;A0A8Q3SHW6;A0A8Q3SIM7;A0A8Q3WKF8;A0A8Q3SHU2;A0A0S2Z4Z4;A0A8Q3WKI5;A0A8Q3SHP3;A0A8Q3SHS6	27;27;26;26;24;24;24;23;23;23;21;21;21;21;21;21;15;7;7;7;7;7;5;5;4;4;4;4;3;2;2;2;2;2;1	27;27;26;26;24;24;24;23;23;23;21;21;21;21;21;21;15;7;7;7;7;7;5;5;4;4;4;4;3;2;2;2;2;2;1	27;27;26;26;24;24;24;23;23;23;21;21;21;21;21;21;15;7;7;7;7;7;5;5;4;4;4;4;3;2;2;2;2;2;1	AP-3 complex subunit beta-1	AP3B1	sp|O00203|AP3B1_HUMAN AP-3 complex subunit beta-1 OS=Homo sapiens OX=9606 GN=AP3B1 PE=1 SV=3;tr|A0A8Q3WKJ9|A0A8Q3WKJ9_HUMAN AP-3 complex subunit beta-1 OS=Homo sapiens OX=9606 GN=AP3B1 PE=4 SV=1;tr|A0A8Q3WKK0|A0A8Q3WKK0_HUMAN AP-3 complex subunit beta-1 OS	35	27	27	27	0	27	0	27	0	27	32.7	32.7	32.7	121.32	1094	1094;1034;1049;1055;1004;1051;1053;1008;1016;1034;871;863;862;860;823;661;827;1082;992;1125;1088;1130;578;1025;508;528;718;570;193;141;154;150;146;77;144	1.06	33	2			0	234.52	0	32.7	81269000	0	81269000	55	855050	0	855050	35	ALKDPNQLIR;ASILWLIGENCER;ATGYLELSNWPEVAPDPSVR;DDCFNVNIQPPVGELLLPVAMSEK;DRDHFQLGTLSHTLNIK;EASADLSPYVR;EGSTAQLIINTEK;EMLIEVIEK;GLAAHYFFPR;IAPDVLR;IFLAQKPAPLLESPFK;KLVYVYLVR;LEILTNLANEANISTLLR;LLQMQPAQHGEIIK;LLTQYILNLGK;LYLTNSK;LYSLDPEQK;NAAVVMAVAQLYWHISPK;QFAAATIQTIGR;STLVAGSVVMAFEEVCPDRIDLIHK;TLKLEILTNLANEANISTLLR;TVHSGSLMLVTVELK;TVIGSVLLR;VPIIVPIMMLAIK;VVNVANVGAVPSGQDNIHR;YAEEQQDLALLSISTFQR;YDQNY…				184	330;514;556;804;1044;1172;1257;1413;2062;2461;2533;3031;3289;3592;3614;3983;3990;4132;4596;5451;5723;5911;5912;6302;6451;6555;6579	True;True;True;True;True;True;True;True;True;True;True;True;True;True;True;True;True;True;True;True;True;True;True;True;True;True;True	351;552;598;864;865;1120;1265;1357;1525;2208;2629;2704;3229;3506;3825;3826;3850;4242;4249;4449;4964;5876;6159;6366;6367;6368;6787;6939;7053;7079	763;1153;1251;1252;1744;1745;2168;2493;2660;2661;3037;4513;5455;5582;6611;7251;7252;7881;7882;7926;8653;8663;9020;10281;12372;13021;13547;13548;13549;14330;14626;14879;14880;14940;14941
A0A7I2V5J5;F8WE65;C9J5S7;P62937	A0A7I2V5J5;F8WE65;C9J5S7;P62937	1;1;1;1	1;1;1;1	1;1;1;1	Peptidyl-prolyl cis-trans isomerase;Peptidyl-prolyl cis-trans isomerase A;Peptidyl-prolyl cis-trans isomerase A, N-terminally processed	PPIA	tr|A0A7I2V5J5|A0A7I2V5J5_HUMAN Peptidyl-prolyl cis-trans isomerase A OS=Homo sapiens OX=9606 GN=PPIA PE=1 SV=1;tr|F8WE65|F8WE65_HUMAN Peptidyl-prolyl cis-trans isomerase OS=Homo sapiens OX=9606 GN=PPIA PE=1 SV=1;tr|C9J5S7|C9J5S7_HUMAN Peptidyl-prolyl cis-t	4	1	1	1	1	1	1	1	1	1	34.3	34.3	34.3	3.8544	35	35;120;121;165	3			2		0.007034	1.6916	34.3	34.3	1702800	0	1702800	2	851410	0	851410	2	VSFELFADKVPK				155	6357	TRUE	6842	14439;14440
O75976;J3QQJ4;J3QRJ9	O75976	31;3;1	31;3;1	31;3;1	Carboxypeptidase D	CPD	sp|O75976|CBPD_HUMAN Carboxypeptidase D OS=Homo sapiens OX=9606 GN=CPD PE=1 SV=2	3	31	31	31	0	31	0	31	0	31	32	32	32	152.93	1380	1380;184;82	1	38				0	216.81	0	32	104810000	0	104810000	71	826390	0	826390	37	AIIENLIQK;ALIEWIR;AREGDCGFGDGGPSGASGR;AVIVLNEGIK;DLSEFLR;DYSVTYGHCPEITVYTSCCYFPSAAR;EAAAAGLPGLAR;EGDCGFGDGGPSGASGR;ELLLNLIEYLCK;ELYVMEISDNPGVHEPGEPEFK;ESLITLIEK;FVLSGNLHGGSVVASYPFDDSPEHK;GFVLDATDGR;IVIVPSLNPDGR;KNPAVTQLVDR;LPSLWADNKR;LTAGLGSLIPEGDAGPDAAGPDAAGPLLPGRPQVK;NFGTDPEVTDLVHNTR;NFPDQFVQITDPTQPETIAVMSWMK;NPAVTQLVDR;QVLIYLAR;SLLSHEFQDETDTEEETLYSSKH;SLLSMLVEVHK;SPDDAVFQQIALSYSK;SQEGDSISVIGR;…				458	264;328;486;617;980;1138;1142;1238;1369;1409;1497;1858;1977;2849;3046;3697;3840;4195;4201;4346;4793;5246;5247;5320;5352;5425;5476;5520;5635;6648;6792	True;True;True;True;True;True;True;True;True;True;True;True;True;True;True;True;True;True;True;True;True;True;True;True;True;True;True;True;True;True;True	282;349;524;666;1049;1229;1233;1337;1477;1519;1520;1611;1997;2122;3038;3247;3938;4089;4520;4526;4687;5176;5660;5661;5662;5738;5772;5850;5902;5947;6069;7155;7156;7305	627;761;1101;1385;2063;2435;2436;2440;2627;2920;2921;3029;3030;3184;4035;4247;6232;6640;8095;8390;9143;9144;9152;9631;10747;11890;11891;11892;12073;12137;12312;12446;12534;12781;15129;15130;15400;15401
A0A7I2V4K5;X6R5C5;X6R8A1;P10619;A0A7I2V4D1;A0A7I2YQT8;A0A7I2V3B2;Q5JZH0	A0A7I2V4K5;X6R5C5;X6R8A1;P10619;A0A7I2V4D1;A0A7I2YQT8;A0A7I2V3B2	8;8;8;8;5;5;5;2	8;8;8;8;5;5;5;2	8;8;8;8;5;5;5;2	Carboxypeptidase;Lysosomal protective protein;Lysosomal protective protein 32 kDa chain;Lysosomal protective protein 20 kDa chain	CTSA	tr|A0A7I2V4K5|A0A7I2V4K5_HUMAN Carboxypeptidase OS=Homo sapiens OX=9606 GN=CTSA PE=1 SV=1;tr|X6R5C5|X6R5C5_HUMAN Carboxypeptidase OS=Homo sapiens OX=9606 GN=CTSA PE=1 SV=1;tr|X6R8A1|X6R8A1_HUMAN Carboxypeptidase OS=Homo sapiens OX=9606 GN=CTSA PE=1 SV=1;sp	8	8	8	8	0	8	0	8	0	8	24.4	24.4	24.4	50.925	450	450;481;498;480;363;371;389;392	2		9			0	43.673	0	24.4	28190000	0	28190000	19	808940	0	808940	10	ALNIPEQLPQWDMCNFLVNLQYR;DLECVTNLQEVAR;DTVVVQDLGNIFTR;EFSHIAFLTIK;IVGNSGLNIYNLYAPCAGGVPSHFR;MWHQALLR;YEKDTVVVQDLGNIFTR;YGDSGEQIAGFVK				152	352;933;1087;1233;2848;4127;6596;6619	True;True;True;True;True;True;True;True	375;1001;1167;1331;3037;4444;7097;7120	813;1992;2269;2615;2616;6231;9015;14996;15045
Q9UL25	Q9UL25	7	7	7	Ras-related protein Rab-21	RAB21	sp|Q9UL25|RAB21_HUMAN Ras-related protein Rab-21 OS=Homo sapiens OX=9606 GN=RAB21 PE=1 SV=3	1	7	7	7	0	7	0	7	0	7	41.3	41.3	41.3	24.347	225	225	3			9		0	34.126	0	41.3	12881000	0	12881000	13	777780	0	777780	9	AAAGGGGGGAAAAGR;DSNGAILVYDITDEDSFQK;FHALGPIYYR;GIEELFLDLCK;HVSIQEAESYAESVGAK;MIETAQVDER;VVLLGEGCVGK				921	5;1061;1692;2030;2432;4055;6445	True;True;True;True;True;True;True	5;1140;1822;2175;2599;4339;4340;6933	9;10;2198;3634;4458;5412;8807;8808;14617
A0A3B3ISI6;A0A087X0N2;O15243	A0A3B3ISI6;A0A087X0N2;O15243	1;1;1	1;1;1	1;1;1	Leptin receptor gene-related protein	LEPROT	tr|A0A3B3ISI6|A0A3B3ISI6_HUMAN Leptin receptor gene-related protein OS=Homo sapiens OX=9606 GN=LEPROT PE=1 SV=1;tr|A0A087X0N2|A0A087X0N2_HUMAN Leptin receptor gene-related protein OS=Homo sapiens OX=9606 GN=LEPROT PE=1 SV=1;sp|O15243|OBRG_HUMAN Leptin rece	3	1	1	1	0	1	0	1	0	1	9.1	9.1	9.1	15.696	143	143;140;131	2	1		1		0	20.86	0	9.1	3843500	0	3843500	5	768700	0	768700	2	VTYDSDATSSACR				29	6423	TRUE	6909	14560;14561
P62753;A2A3R5;A2A3R7	P62753;A2A3R5;A2A3R7	6;4;3	6;4;3	6;4;3	40S ribosomal protein S6	RPS6	sp|P62753|RS6_HUMAN 40S ribosomal protein S6 OS=Homo sapiens OX=9606 GN=RPS6 PE=1 SV=1;tr|A2A3R5|A2A3R5_HUMAN 40S ribosomal protein S6 OS=Homo sapiens OX=9606 GN=RPS6 PE=1 SV=1;tr|A2A3R7|A2A3R7_HUMAN 40S ribosomal protein S6 OS=Homo sapiens OX=9606 GN=RPS6	3	6	6	6	0	6	0	6	0	6	25.7	25.7	25.7	28.68	249	249;218;91	3			6		0	24.739	0	25.7	10416000	0	10416000	8	767380	0	767380	6	GCIVDANLSVLNLVIVK;KLFNLSKEDDVR;LFNLSKEDDVR;LIEVDDER;LNISFPATGCQK;MATEVAADALGEEWK				687	1917;3005;3340;3443;3657;4008	True;True;True;True;True;True	2057;3201;3560;3667;3895;4271	4132;6558;7363;7554;8040;8689
A0A5F9ZI43;A0A5F9ZHX2;H0Y673	A0A5F9ZI43;A0A5F9ZHX2;H0Y673	10;9;8	1;0;0	1;0;0		AP1S2	tr|A0A5F9ZI43|A0A5F9ZI43_HUMAN AP complex subunit sigma OS=Homo sapiens OX=9606 GN=AP1S2 PE=1 SV=1;tr|A0A5F9ZHX2|A0A5F9ZHX2_HUMAN AP complex subunit sigma OS=Homo sapiens OX=9606 GN=AP1S2 PE=1 SV=1;tr|H0Y673|H0Y673_HUMAN AP complex subunit sigma (Fragment)	3	10	1	1	0	10	0	1	0	1	64.6	10.2	10.2	17.544	147	147;156;153	3			1		1	-2	0	64.6	6884300	0	6884300	9	764920	0	764920	1	AIEQADLLQESFFSS;AYFILDEFLLGGEVQETSK;AYFILDEFLLGGEVQETSKK;ELVQTVLAR;MCSFLEWR;MQFMLLFSR;WYVPLSDKEK;WYVPLSDKEKK;YFGSVCELDIIFNFEK;YVELLDK	+			128	250;663;664;1405;4012;4099;6552;6553;6611;6775	True;False;False;False;False;False;False;False;False;False	266;715;716;1515;4276;4277;4404;4405;4406;7050;7051;7112;7288	599;1475;1476;1477;1478;1479;3021;3022;3023;8702;8703;8704;8705;8706;8883;8884;8885;14875;14876;14877;15029;15030;15378;15379
P05387;H0YDD8	P05387;H0YDD8	2;1	2;1	2;1	60S acidic ribosomal protein P2	RPLP2	sp|P05387|RLA2_HUMAN 60S acidic ribosomal protein P2 OS=Homo sapiens OX=9606 GN=RPLP2 PE=1 SV=1;tr|H0YDD8|H0YDD8_HUMAN 60S acidic ribosomal protein P2 (Fragment) OS=Homo sapiens OX=9606 GN=RPLP2 PE=1 SV=1	2	2	2	2	0	2	0	2	0	2	42.6	42.6	42.6	11.665	115	115;92	3.33			2	1	0	7.137	0	42.6	3817300	0	3817300	5	763450	0	763450	3	ILDSVGIEADDDRLNK;LASVPAGGAVAVSAAPGSAAPAAGSAPAAAEEK				499	2638;3192	True;True	2815;3403	5828;5829;7056
Q9BTU6;E9PAM4	Q9BTU6;E9PAM4	15;11	15;11	15;11	Phosphatidylinositol 4-kinase type 2-alpha	PI4K2A	sp|Q9BTU6|P4K2A_HUMAN Phosphatidylinositol 4-kinase type 2-alpha OS=Homo sapiens OX=9606 GN=PI4K2A PE=1 SV=1;tr|E9PAM4|E9PAM4_HUMAN Phosphatidylinositol 4-kinase type 2 OS=Homo sapiens OX=9606 PE=3 SV=1	2	15	15	15	0	15	0	15	0	15	39.7	39.7	39.7	54.022	479	479;449	2		15			0	85.585	0	39.7	31553000	0	31553000	27	757940	0	757940	15	AQPPDYTFPSGSGAHFPQVPGGAVR;DADYWLR;FEAEPLPENTNR;GAAAQGQTQTVAAQAQALAAQAAAAAHAAQAHR;GQILNLTQALK;IYQGSSGSYFVK;IYQGSSGSYFVKDPQGR;LELNIVPR;LVVLDYIIR;QLLLQFER;SSSESYTQSFQSR;VAAIDNGLAFPLKHPDSWR;VGSFQLFVEGYK;VGSFQLFVEGYKDADYWLR;VVYLASETFNYSAIDR				880	468;767;1650;1875;2170;2877;2878;3297;3959;4676;5421;5954;6112;6113;6467	True;True;True;True;True;True;True;True;True;True;True;True;True;True;True	504;824;1775;2014;2322;3068;3069;3515;4216;5048;5845;6410;6580;6581;6956	1058;1638;3533;4062;4727;6292;6293;7279;8614;10448;12305;13622;13933;13934;14661
Q8IYB5;A0A087X1X9	Q8IYB5;A0A087X1X9	2;1	2;1	2;1	Stromal membrane-associated protein 1	SMAP1	sp|Q8IYB5|SMAP1_HUMAN Stromal membrane-associated protein 1 OS=Homo sapiens OX=9606 GN=SMAP1 PE=1 SV=2;tr|A0A087X1X9|A0A087X1X9_HUMAN Stromal membrane-associated protein 1 OS=Homo sapiens OX=9606 GN=SMAP1 PE=1 SV=1	2	2	2	2	0	2	0	2	0	2	5.1	5.1	5.1	50.386	467	467;457	2		2			0	11.071	0	5.1	6704000	0	6704000	9	744890	0	744890	2	LNEQHQLILSK;RPQTDQAVEFFIR				831	3649;4920	True;True	3887;5312	8026;10999
Q5VZ89;X6RAE7;X6R5W5;A0A0A0MRX3;R4GMN2;H3BTW5	Q5VZ89	54;24;18;6;6;1	54;24;18;6;6;1	53;24;18;6;6;0	DENN domain-containing protein 4C	DENND4C	sp|Q5VZ89|DEN4C_HUMAN DENN domain-containing protein 4C OS=Homo sapiens OX=9606 GN=DENND4C PE=1 SV=3	6	54	54	53	0	54	0	54	0	53	40.1	40.1	39.5	212.71	1909	1909;881;696;353;378;1001	1.02	59	1			0	323.31	0	40.1	146680000	0	146680000	92	744130	0	744130	64	ALQQAYDVLIK;APITDIAIIIK;APPVRPQNSLAVTDICVIVTSK;ATAADSLFDR;DKPPLTDIGVLYEGK;EDVETGLDPLSLLATECTGGK;EILFLSLVSLGR;ENIDIEAFDNEYGIAYNSLSSEILER;EPLYVSWR;FIEECSFVSDK;GRDKPPLTDIGVLYEGK;HNQIITEETGSAVEPSDEIKR;HSQPSPEPHSPTEPPAWGSSIVK;IDAPPSASVEWCR;IKPNAITYGYYNK;ILTAALTCPK;ISSVPNSLSKR;KSSTGSISNVLFSTQDPVEDAVFGEATNLK;KSSTGSISNVLFSTQDPVEDAVFGEATNLKK;LDLPSNLPGLILTSEHCNEGVQLPLSSLSQDSK;LDNILSGPK;LIELDDSQK;LIPGCEVILA…				792	368;432;436;535;915;1203;1292;1428;1448;1701;2190;2383;2411;2480;2629;2684;2800;3079;3080;3242;3244;3439;3463;3964;3986;4101;4268;4680;4883;4918;4978;5126;5303;5326;5402;5403;5409;5410;5416;5459;5495;5567;5577;5591;5661;5945;6309;6394;6395;6442;6450;6453;6475;6608	True;True;True;True;True;True;True;True;True;True;True;True;True;True;True;True;True;True;True;True;True;True;True;True;True;True;True;True;True;True;True;True;True;True;True;True;True;True;True;True;True;True;True;True;True;True;True;True;True;True;True;True;True;True	392;465;470;573;981;1298;1394;1540;1561;1831;2344;2549;2577;2648;2806;2867;2989;3281;3282;3456;3458;3663;3688;4221;4245;4408;4597;5052;5053;5267;5309;5371;5532;5720;5746;5825;5826;5833;5834;5840;5885;5921;5996;6007;6023;6096;6401;6794;6879;6880;6930;6938;6941;6964;7109	853;986;991;1198;1960;2556;2758;2759;3069;3095;3647;4782;5295;5343;5344;5487;5810;5909;6158;6720;6721;7164;7165;7167;7549;7585;8619;8657;8887;9376;10459;10460;10897;10995;11128;11540;12035;12095;12279;12280;12281;12288;12289;12299;12395;12479;12651;12665;12699;12863;13607;14339;14506;14507;14508;14612;14625;14628;14678;15025
P13646;K7ERE3;CON__ENSEMBL:ENSP00000377550;K7EMD9	P13646;K7ERE3;CON__ENSEMBL:ENSP00000377550	26;25;24;12	20;19;18;8	1;1;1;0	Keratin, type I cytoskeletal 13	KRT13	sp|P13646|K1C13_HUMAN Keratin, type I cytoskeletal 13 OS=Homo sapiens OX=9606 GN=KRT13 PE=1 SV=4;tr|K7ERE3|K7ERE3_HUMAN Keratin, type I cytoskeletal 13 OS=Homo sapiens OX=9606 GN=KRT13 PE=1 SV=1;	4	26	20	1	14	26	8	20	0	1	58.1	49.1	2	49.588	458	458;415;420;165	2.97	11	2		23	0	76.048	31.4	58.1	55131000	27583000	27548000	28	1513600	775090	738460	35	AGLENTVAETECR;ALEEANADLEVK;DAEEWFHTK;EQYEAMAER;EVSTNTAMIQTSK;EVSTNTAMIQTSKTEITELRR;ILTATIENNR;ITMQNLNDRLASYLEK;LAADDFR;LEQEIATYR;LKYENELALR;LQSSSASYGGGFGGGSCQLGGGR;MIGFPSSAGSVSPR;NHEEEMKEFSNQVVGQVNVEMDATPGIDLTR;QSVEADINGLR;QSVEADINGLRR;RVLDELTLSK;SLLEGQDAK;TDLEMQIESLNEELAYMKK;TEITELRR;TLQGLEIELQSQLSMK;TRLEQEIATYR;VILEIDNAR;VLAEMREQYEAMAER;VLDELTLSK;VLDELTLSKTDLEMQIESLNEELAYMKK			+	534	202;309;774;1471;1572;1573;2685;2828;3131;3307;3497;3752;4057;4218;4762;4763;4948;5242;5584;5605;5738;5823;6142;6183;6192;6193	True;False;True;True;True;True;True;True;False;False;True;True;True;True;False;False;True;True;True;True;True;False;True;True;True;True	214;330;831;1584;1690;1691;1692;2868;3017;3335;3526;3722;3996;4342;4543;5137;5138;5340;5655;6015;6038;6176;6177;6268;6614;6658;6667;6668	467;697;698;699;700;701;702;703;704;705;706;707;1671;1672;3136;3359;3360;3361;3362;5910;5911;5912;6207;6833;6834;6835;6836;6837;6838;6839;6840;6841;6842;6843;6844;6845;6846;7300;7301;7302;7303;7304;7305;7306;7307;7643;7644;8213;8214;8215;8216;8811;9179;10645;10646;10647;10648;10649;10650;10651;10652;10653;10654;10655;10656;10657;10658;10659;10660;10661;11060;11878;11879;12691;12735;13081;13082;13…
Q96FJ0	Q96FJ0	13	13	13	AMSH-like protease	STAMBPL1	sp|Q96FJ0|STALP_HUMAN AMSH-like protease OS=Homo sapiens OX=9606 GN=STAMBPL1 PE=1 SV=2	1	13	13	13	0	13	0	13	0	13	34.2	34.2	34.2	49.783	436	436	2.08		12	1		0	32.559	0	34.2	21749000	0	21749000	18	732650	0	732650	13	ALTPAATLSAVQNLVVEGLR;CVVLPEDLCHK;DYQQCAVPEK;FITLFVEKLPNHR;FLQLAESNTVR;GIETCGILCGK;IIVLDLR;KYNVEYQEYLQSK;LGCNITISEDITPR;MDQPFTVNSLKK;QQQLESEQFLFFEDQLK;TDELKNDLLK;YNVEYQEYLQSK				861	379;753;1135;1713;1757;2031;2616;3123;3359;4016;4740;5571;6718	True;True;True;True;True;True;True;True;True;True;True;True;True	404;809;1226;1843;1889;2176;2791;3327;3579;4282;5115;6000;7230	875;1622;2431;3664;3782;4459;5763;6818;7387;8713;10597;12656;15275
F2Z388;P42766	F2Z388;P42766	3;3	3;3	3;3	60S ribosomal protein L35	RPL35	tr|F2Z388|F2Z388_HUMAN 60S ribosomal protein L35 OS=Homo sapiens OX=9606 GN=RPL35 PE=1 SV=1;sp|P42766|RL35_HUMAN 60S ribosomal protein L35 OS=Homo sapiens OX=9606 GN=RPL35 PE=1 SV=2	2	3	3	3	0	3	0	3	0	3	28.1	28.1	28.1	10.645	96	96;123	3.5			2	2	0	16.04	0	28.1	5581500	0	5581500	5	731550	0	731550	4	QLDDLKVELSQLR;VLTVINQTQK;VLTVINQTQKENLR				325	4649;6252;6253	True;True;True	5020;6733;6734	10394;14213;14214;14215
P98082;D6REB1;D6RIA5;D6RFF7	P98082	13;1;1;1	13;1;1;1	13;1;1;1	Disabled homolog 2	DAB2	sp|P98082|DAB2_HUMAN Disabled homolog 2 OS=Homo sapiens OX=9606 GN=DAB2 PE=1 SV=3	4	13	13	13	0	13	0	13	0	13	26.8	26.8	26.8	82.447	770	770;67;75;116	1.46	13	11			0	134.84	0	26.8	52474000	0	52474000	30	729650	0	729650	26	AFGYVCGGEGQHQFFAIK;DILLVDLNSEIDTNQNSLR;DISSDAFTALDPLGDK;DISSDAFTALDPLGDKEIK;DLFQVIYNVK;KGEQTSSGTLSAFASYFNSK;LIGIDDVPDAR;QDLESSVQSSPHDSIAIIPPPQSTKPGR;SSPNPFVGSPPK;STDNAFENPFFK;TGKQEAQAGPWPFSSSQTQPAVR;TGQQAEPLVVDLK;VGIPQENADHDDFDANQLLNK				715	155;891;898;899;942;2949;3447;4555;5412;5437;5636;5640;6103	True;True;True;True;True;True;True;True;True;True;True;True;True	166;956;963;964;1010;3145;3671;4917;5836;5862;6070;6075;6570	382;383;1907;1908;1909;1923;1924;1925;2004;2005;6461;7559;7560;10188;12293;12294;12339;12340;12782;12783;12792;12793;13915;13916
O95295	O95295	4	4	4	SNARE-associated protein Snapin	SNAPIN	sp|O95295|SNAPN_HUMAN SNARE-associated protein Snapin OS=Homo sapiens OX=9606 GN=SNAPIN PE=1 SV=1	1	4	4	4	0	4	0	4	0	4	53.7	53.7	53.7	14.874	136	136	3.2			4	1	0	32.539	0	53.7	6689700	0	6689700	9	716450	0	716450	6	AGAGSAAVSGAGTPVAGPTGR;DLFAEGLLEFLRPAVQQLDSHVHAVR;EQIDNLATELCR;VVLVNNILQNAQER				463	182;937;1458;6449	True;True;True;True	194;1005;1571;6937	430;431;1998;3111;14624
E9PHY0;A0A5F9ZHR7;P11117;B7Z7D2;E9PQY3;A0A5F9ZH82;A0A5F9ZI20;A0A5F9ZH40;B7Z6U3	E9PHY0;A0A5F9ZHR7;P11117;B7Z7D2;E9PQY3;A0A5F9ZH82	5;5;5;4;4;3;1;1;1	5;5;5;4;4;3;1;1;1	5;5;5;4;4;3;1;1;1	Lysosomal acid phosphatase	ACP2	tr|E9PHY0|E9PHY0_HUMAN Lysosomal acid phosphatase OS=Homo sapiens OX=9606 GN=ACP2 PE=1 SV=1;tr|A0A5F9ZHR7|A0A5F9ZHR7_HUMAN Lysosomal acid phosphatase OS=Homo sapiens OX=9606 GN=ACP2 PE=1 SV=1;sp|P11117|PPAL_HUMAN Lysosomal acid phosphatase OS=Homo sapiens	9	5	5	5	0	5	0	5	0	5	12.8	12.8	12.8	40.99	360	360;434;423;391;395;305;151;160;162	2		5			0	11.681	0	12.8	11200000	0	11200000	16	699990	0	699990	5	FLFGIYQQAEK;FVTLLYR;LQGGVLLAQIR;LTEPVVPK;MQAQPPGYR				125	1742;1865;3724;3851;4096	True;True;True;True;True	1873;2004;3965;4100;4400	3759;4044;8153;8408;8879
P68133;P68032;A6NL76;P63267;P62736;F8WB63;B8ZZJ2;C9JFL5;F6UVQ4;F6QUT6;A0A804HKV3	P68133;P68032;A6NL76;P63267;P62736;F8WB63;B8ZZJ2;C9JFL5;F6UVQ4;F6QUT6;A0A804HKV3	10;10;9;9;9;6;6;6;6;6;6	1;1;1;1;1;1;1;1;1;1;1	1;1;1;1;1;1;1;1;1;1;1	Actin, alpha skeletal muscle;Actin, alpha cardiac muscle 1;Actin, gamma-enteric smooth muscle;Actin, aortic smooth muscle	ACTA1;ACTC1;ACTG2;ACTA2	sp|P68133|ACTS_HUMAN Actin, alpha skeletal muscle OS=Homo sapiens OX=9606 GN=ACTA1 PE=1 SV=1;sp|P68032|ACTC_HUMAN Actin, alpha cardiac muscle 1 OS=Homo sapiens OX=9606 GN=ACTC1 PE=1 SV=1;tr|A6NL76|A6NL76_HUMAN Actin, alpha skeletal muscle OS=Homo sapiens O	11	10	1	1	10	10	1	1	1	1	27.6	4.2	4.2	42.051	377	377;377;351;376;377;105;119;144;151;151;332	2.33	1	4	4		0	11.001	27.6	27.6	35345000	21434000	13911000	20	1767300	1071700	695540	9	AGFAGDDAPR;AVFPSIVGR;AVFPSIVGRPR;DSYVGDEAQSK;EITALAPSTMK;HQGVMVGMGQK;IIAPPER;IWHHTFYNELR;SYELPDGQVITIGNER;YPIEHGIITNWDDMEK				705	190;607;608;1075;1303;2401;2589;2869;5517;6721	False;False;False;False;False;False;False;False;False;True	202;655;656;1154;1406;1407;2567;2763;3060;5944;7233;7234	446;447;448;449;450;451;1359;1360;1361;1362;1363;1364;1365;1366;1367;1368;1369;1370;2219;2220;2221;2222;2223;2224;2775;2776;2777;2778;2779;2780;2781;5326;5327;5328;5711;5712;5713;5714;6272;6273;6274;6275;6276;12521;12522;12523;12524;12525;12526;12527;12528;15279;15280;15281;15282;15283;15284;15285;15286;15287
Q01813;A0A7I2V3Z0;B1APP6;Q5VSR5;V9GYV7;A0A7I2V5S1;H0Y3Y3;H0Y757;V9GY25;F8VZI0;A0A2R8Y891;P08237	Q01813;A0A7I2V3Z0;B1APP6	15;13;8;5;3;3;2;1;1;1;1;1	15;13;8;5;3;3;2;1;1;1;1;1	13;12;8;4;3;3;2;1;1;0;0;0	ATP-dependent 6-phosphofructokinase, platelet type	PFKP	sp|Q01813|PFKAP_HUMAN ATP-dependent 6-phosphofructokinase, platelet type OS=Homo sapiens OX=9606 GN=PFKP PE=1 SV=2;tr|A0A7I2V3Z0|A0A7I2V3Z0_HUMAN ATP-dependent 6-phosphofructokinase OS=Homo sapiens OX=9606 GN=PFKP PE=1 SV=1;tr|B1APP6|B1APP6_HUMAN ATP-depen	12	15	15	13	1	15	1	15	1	13	27.4	27.4	23.9	85.595	784	784;746;568;210;113;122;166;103;118;694;883;780	1.87	3	20			0	176.49	1.5	27.4	37981000	781950	37199000	32	719440	24436	695000	22	AACNLLQR;AIGVLTSGGDAQGMNAAVR;ASYDVSDSGQLEHVQPWSV;DLQSNVEHLTEK;EIGWTDVGGWTGQGGSILGTK;ELVVTQLGYDTR;EWSGLLEELAR;GITNLCVIGGDGSLTGANLFR;IIEVVDAIMTTAQSHQR;KFLEHLSGAGK;NVIFQPVAELKK;SFAGNLNTYKR;TFVLEVMGR;TNCNVAVINVGAPAAGMNAAVR;YLEEIATQMR				722	9;260;534;979;1286;1407;1585;2046;2596;2937;4435;5081;5623;5765;6671	True;True;True;True;True;True;True;True;True;True;True;True;True;True;True	9;277;278;572;1048;1388;1517;1704;2192;2770;2771;3132;4793;5482;6057;6209;7180	15;620;621;1197;2060;2061;2062;2730;3025;3026;3378;4484;5723;5724;6433;9861;11400;11401;11402;12762;13186;15183;15184
P11166;A0A6Q8PFI8	P11166;A0A6Q8PFI8	4;3	4;3	4;3	Solute carrier family 2, facilitated glucose transporter member 1	SLC2A1	sp|P11166|GTR1_HUMAN Solute carrier family 2, facilitated glucose transporter member 1 OS=Homo sapiens OX=9606 GN=SLC2A1 PE=1 SV=2;tr|A0A6Q8PFI8|A0A6Q8PFI8_HUMAN Solute carrier family 2, facilitated glucose transporter member 1 OS=Homo sapiens OX=9606 GN=S	2	4	4	4	0	4	0	4	0	4	7.1	7.1	7.1	54.083	492	492;359	1.17	5	1			0	8.568	0	7.1	11611000	0	11611000	13	686200	0	686200	6	GTADVTHDLQEMK;GTADVTHDLQEMKEESR;TFDEIASGFR;VTILELFR				523	2225;2226;5615;6402	True;True;True;True	2382;2383;2384;6048;6887	4900;4901;4902;12747;14518;14519
F8VV32;A0A0B4J259;P61626	F8VV32;A0A0B4J259;P61626	1;1;1	1;1;1	1;1;1	Lysozyme;Lysozyme C	LYZ	tr|F8VV32|F8VV32_HUMAN Lysozyme C OS=Homo sapiens OX=9606 GN=LYZ PE=1 SV=1;tr|A0A0B4J259|A0A0B4J259_HUMAN Lysozyme C OS=Homo sapiens OX=9606 GN=LYZ PE=1 SV=1;sp|P61626|LYSC_HUMAN Lysozyme C OS=Homo sapiens OX=9606 GN=LYZ PE=1 SV=1	3	1	1	1	1	1	1	1	1	1	11.5	11.5	11.5	11.488	104	104;137;148	2.57	2	1	2	2	0	28.694	11.5	11.5	15547000	10069000	5478400	8	1943400	1258600	684800	7	STDYGIFQINSR				45	5438	TRUE	5863	12341;12342;12343;12344;12345;12346;12347
P17066;P48741	P17066;P48741	8;4	1;1	1;1	Heat shock 70 kDa protein 6;Putative heat shock 70 kDa protein 7	HSPA6;HSPA7	sp|P17066|HSP76_HUMAN Heat shock 70 kDa protein 6 OS=Homo sapiens OX=9606 GN=HSPA6 PE=1 SV=2;sp|P48741|HSP77_HUMAN Putative heat shock 70 kDa protein 7 OS=Homo sapiens OX=9606 GN=HSPA7 PE=5 SV=2	2	8	1	1	6	8	1	1	1	1	14.2	1.7	1.7	71.027	643	643;367	1.8	2	2	1		0	5.108	9.8	14.2	39317000	14050000	25267000	37	1062600	379720	682900	5	ARFEELCSDLFR;ATAGDTHLGGEDFDNR;DNNLLGR;IINEPTAAAIAYGLDR;ITITNDK;LLQDFFNGK;TTPSYVAFTDTER;VEILANDQGNR				544	488;541;1008;2604;2822;3588;5884;6052	False;False;False;False;False;False;False;True	526;579;1079;2779;3011;3820;6337;6512	1106;1107;1108;1207;1208;1209;1210;2104;2105;5739;5740;5741;6199;6200;6201;7870;7871;13494;13495;13496;13497;13498;13810;13811;13812;13813;13814
O75165;A0A3B3IRM0;H0Y8Q2;H0YA63	O75165	69;19;5;4	69;19;5;4	69;19;5;4	DnaJ homolog subfamily C member 13	DNAJC13	sp|O75165|DJC13_HUMAN DnaJ homolog subfamily C member 13 OS=Homo sapiens OX=9606 GN=DNAJC13 PE=1 SV=5	4	69	69	69	2	69	2	69	2	69	43.8	43.8	43.8	254.41	2243	2243;631;173;96	1	85				0	323.31	1	43.8	174060000	442670	173620000	112	681550	1650.2	679900	89	AELLEFLESQQENMIK;AFAASLLDYIGSQAQYLHTFMAITHAAK;AIIEEGDKEIATK;AQTAELFAK;ATVPLQSNVIEAAPDMKR;CYSVAAQFEECREK;DLACFYTTK;DNPEAAVHIFEGTHENPELIWNDNSR;DQDNAIIRPLPK;DSLLASLLDGVR;EFLIALLEK;ELGSANVISWNHHEFEVK;ENGLEVLQEAFSR;EPLEFEQYLNLR;EQSELVAQALK;ESEKEWYFGNADKER;ESPLLPAATELAFHTVNCSALNAEELR;FLATPPNGNFADAVFR;FLENLLEK;FLPSVFMDAMR;FNANISYSGVLHAVTQDGLFSENK;FNKVPEWQR;GALIYLLDMFCNSTHPQVR;HLHTAMFTISSDQR;HLVGLWTADNAT…				452	131;152;263;477;578;762;922;1009;1030;1058;1232;1352;1425;1444;1465;1488;1505;1723;1732;1755;1773;1775;1895;2360;2372;2373;2446;2531;2551;2672;2673;2691;2816;2842;2927;2992;3054;3343;3386;3418;3445;3454;3461;3533;3568;4335;4376;4702;4821;4984;5053;5136;5168;5263;5429;5430;5516;5607;5815;5939;5972;6054;6079;6136;6186;6500;6580;6713;6752	True;True;True;True;True;True;True;True;True;True;True;True;True;True;True;True;True;True;True;True;True;True;True;True;True;True;True;True;True;True;True;True;True;True;True;True;True;True;True;True;True;True;True;True;True;True;True;True;True;True;True;True;True;True;True;True;True;True;True;True;True;True;True;True;True;True;True;True;True	139;162;163;281;514;621;819;988;1080;1104;1136;1330;1459;1537;1557;1578;1602;1619;1853;1862;1887;1908;1910;2034;2035;2522;2535;2536;2614;2702;2723;2854;2855;2874;3005;3031;3122;3188;3255;3563;3608;3641;3669;3678;3686;3760;3800;4675;4723;5075;5204;5377;5451;5543;5577;5678;5854;5855;5943;6040;6260;6395;6428;6514;6515;6541;6607;6661;6994;6995;7080;7225;7265	340;378;379;625;626;1075;1294;1633;1971;2106;2140;2191;2192;2614;2885;3065;3091;3125;3166;3167;3202;3679;3691;3780;3812;3815;4091;4092;5219;5241;5242;5434;5435;5580;5613;5885;5886;5932;6183;6225;6409;6539;6540;6658;7366;7435;7436;7512;7556;7568;7582;7737;7827;9608;9703;10501;10502;10785;11136;11333;11557;11618;11932;12320;12321;12322;12520;12738;13288;13594;13595;13646;13816;13817;13861;13980;139…
O75436;S4R3Q6;S4R2Y3	O75436;S4R3Q6	8;5;1	8;5;1	7;4;1	Vacuolar protein sorting-associated protein 26A	VPS26A	sp|O75436|VP26A_HUMAN Vacuolar protein sorting-associated protein 26A OS=Homo sapiens OX=9606 GN=VPS26A PE=1 SV=2;tr|S4R3Q6|S4R3Q6_HUMAN Vacuolar protein sorting-associated protein 26A OS=Homo sapiens OX=9606 GN=VPS26A PE=1 SV=1	3	8	8	7	0	8	0	8	0	7	32.4	32.4	30.3	38.169	327	327;226;63	2.67		4	8		0	78.453	0	32.4	20472000	0	20472000	19	678110	0	678110	12	EITGIGPSTTTETETIAK;EYDLIVHQLATYPDVNNSIK;FESPESQASAEQPEM;HYLFYDGESVSGK;IYFLLVR;QQEIILWR;SNTHEFVNLVK;YFLNLVLVDEEDRR				456	1304;1588;1663;2443;2872;4735;5311;6612	True;True;True;True;True;True;True;True	1408;1707;1789;2611;3063;5110;5728;7113	2782;2783;3388;3389;3565;5430;5431;6279;10586;12049;15031;15032
Q5JWS8;Q76L82	Q5JWS8;Q76L82	1;1	1;1	1;1		ASXL1;ASXH1	tr|Q5JWS8|Q5JWS8_HUMAN Polycomb group protein ASXL1 OS=Homo sapiens OX=9606 GN=ASXL1 PE=1 SV=1;tr|Q76L82|Q76L82_HUMAN Additional sex combs like 1 (Drosophila), isoform CRA_d OS=Homo sapiens OX=9606 GN=ASXL1 PE=1 SV=1	2	1	1	1	0	1	0	1	0	1	23.5	23.5	23.5	8.9163	81	81;1536	3			1		1	-2	0	23.5	4057100	0	4057100	6	676180	0	676180	1	ASEDLQVLENYSDAPMTPK	+			778	502	TRUE	540	1135
P68371	P68371	22	5	1	Tubulin beta-4B chain	TUBB4B	sp|P68371|TBB4B_HUMAN Tubulin beta-4B chain OS=Homo sapiens OX=9606 GN=TUBB4B PE=1 SV=1	1	22	5	1	11	22	1	5	0	1	66.5	17.3	2.7	49.83	445	445	2.2		8	2		0	183.29	31.2	66.5	93697000	27937000	65760000	20	667910	1396800	667910	12	ALTVPELTQQMFDAK;AVLVDLEPGTMDSVR;EIVHLQAGQCGNQIGAK;EVDEQMLNVQNK;FPGQLNADLR;GHYTEGAELVDSVLDVVR;GHYTEGAELVDSVLDVVRK;IMNTFSVVPSPK;INVYYNEATGGK;ISEQFTAMFR;KLAVNMVPFPR;LAVNMVPFPR;LHFFMPGFAPLTSR;LTTPTYGDLNHLVSATMSGVTTCLR;MSATFIGNSTAIQELFKR;NMMAACDPR;NSSYFVEWIPNNVK;RISEQFTAMFR;SGPFGQIFRPDNFVFGQSGAGNNWAK;TAVCDIPPR;VSDTVVEPYNATLSVHQLVENTDETYCIDNEALYDICFR;YLTVAAVFR				708	381;621;1306;1551;1785;2024;2025;2703;2723;2772;2993;3203;3411;3888;4106;4316;4404;4876;5133;5559;6350;6691	True;True;True;False;False;False;False;False;True;False;False;False;False;False;True;False;False;False;False;False;False;False	406;670;1410;1667;1668;1920;2169;2170;2886;2887;2909;2960;2961;3189;3415;3416;3634;4137;4138;4415;4649;4759;5260;5540;5988;6835;7201	877;1390;2785;2786;2787;2788;2789;2790;3310;3311;3312;3313;3314;3315;3316;3317;3318;3830;3831;3832;3833;4447;4448;4449;4450;4451;4452;4453;5946;5947;5948;5949;5950;5988;6082;6083;6084;6085;6541;7101;7102;7103;7104;7105;7491;7492;7493;7494;8466;8467;8468;8469;8899;9514;9775;9776;9777;10880;11552;11553;11554;12639;14428;15222;15223;15224;15225
CON__P02662	CON__P02662	3	3	3				1	3	3	3	3	3	3	3	3	3	20.6	20.6	20.6	22.975	199	199	2.15	5	2	5	1	0	9.0915	20.6	20.6	17988000	11793000	6194400	9	1914300	1251900	662430	13	EPMIGVNQELAYFYPELFR;FFVAPFPEVFGK;YLGYLEQLLR			+	251	1449;1676;6680	True;True;True	1562;1804;7189	3096;3097;3098;3586;3587;3588;3589;15198;15199;15200;15201;15202;15203
CON__P02769	CON__P02769	32	32	27				1	32	32	27	32	12	32	12	27	9	58.6	58.6	52.4	69.293	607	607	1.94	38	24	13	10	0	165.14	58.6	20.3	323350000	273300000	50046000	40	3908100	3252200	655940	89	AEFVEVTK;CCAADDKEACFAVEGPK;CCTESLVNR;DAFLGSFLYEYSR;EACFAVEGPK;ECCDKPLLEK;ECCHGDLLECADDRADLAK;EYEATLEECCAK;FKDLGEEHFK;GLVLIAFSQYLQQCPFDEHVK;HLVDEPQNLIK;KQTALVELLK;KVPQVSTPTLVEVSR;LCVLHEK;LCVLHEKTPVSEK;LFTFHADICTLPDTEK;LGEYGFQNALIVR;LKECCDKPLLEK;LKPDPNTLCDEFK;LVTDLTK;MPCTEDYLSLILNR;QEPERNECFLSHKDDSPDLPK;QTALVELLK;RHPEYAVSVLLR;RPCFSALTPDETYVPK;SHCIAEVEK;SHCIAEVEKDAIPENLPPLTADFAEDKDVCK;SLHTLFGDELCK;T…			+	256	125;678;680;777;1144;1181;1182;1589;1715;2110;2371;3071;3105;3217;3218;3350;3374;3478;3487;3954;4091;4586;4765;4868;4908;5150;5151;5235;5914;6308;6640;6695	True;True;True;True;True;True;True;True;True;True;True;True;True;True;True;True;True;True;True;True;True;True;True;True;True;True;True;True;True;True;True;True	133;732;734;834;1235;1275;1276;1708;1845;2258;2534;3272;3309;3430;3431;3570;3596;3703;3712;4209;4391;4392;4954;5140;5252;5298;5559;5560;5647;6370;6793;7145;7205	327;328;329;330;331;332;1513;1516;1678;1679;1680;1681;1682;2442;2443;2444;2445;2514;2515;2516;2517;2518;2519;3390;3391;3667;4609;4610;5240;6700;6701;6702;6703;6773;6774;6775;6776;6777;6778;6779;6780;6781;7125;7126;7127;7374;7375;7417;7418;7419;7615;7630;7631;8596;8869;8870;10258;10663;10664;10868;10869;10870;10871;10956;10957;11585;11586;11854;11855;11856;13551;14337;14338;15101;15102;15103;15104…
Q8IWB7;C9JJ54;A0A494C0A6	Q8IWB7;C9JJ54	13;10;6	13;10;6	13;10;6	WD repeat and FYVE domain-containing protein 1	WDFY1	sp|Q8IWB7|WDFY1_HUMAN WD repeat and FYVE domain-containing protein 1 OS=Homo sapiens OX=9606 GN=WDFY1 PE=1 SV=1;tr|C9JJ54|C9JJ54_HUMAN WD repeat and FYVE domain-containing protein 1 (Fragment) OS=Homo sapiens OX=9606 GN=WDFY1 PE=1 SV=1	3	13	13	13	0	13	0	13	0	13	42	42	42	46.323	410	410;215;175	2.5		10	10		0	75.464	0	42	50501000	0	50501000	24	651200	0	651200	20	AAEIHSR;AAEIHSRPQSSRPVLLSK;EDGVITASEDR;EEAPQWLESDSCQK;GHEGSVACLWWDPIQR;IEGHQDAVTAALLIPK;IEGHQDAVTAALLIPKEDGVITASEDR;LEQNTCSVITTLK;LLFSGASDNSIIMWDIGGR;TLLLQGHHDKVQSLCYLQLTR;TSLATFHEGK;VCDSCYDSIKDEDR;VSAIIFSLATEWVISTGHDK				828	17;18;1192;1208;2015;2512;2513;3311;3545;5728;5842;5995;6346	True;True;True;True;True;True;True;True;True;True;True;True;True	17;18;1287;1303;2160;2683;2684;3530;3775;6164;6288;6452;6831	26;27;28;29;2535;2536;2564;4433;5545;5546;5547;7313;7314;7775;13053;13054;13377;13378;13695;14419
A0A087WX95;A0A087WVK5;A0A087WYU8;A0A087WZ68	A0A087WX95;A0A087WVK5	9;6;4;1	9;6;4;1	2;2;2;0		RUSC1	tr|A0A087WX95|A0A087WX95_HUMAN AP-4 complex accessory subunit RUSC1 (Fragment) OS=Homo sapiens OX=9606 GN=RUSC1 PE=1 SV=1;tr|A0A087WVK5|A0A087WVK5_HUMAN AP-4 complex accessory subunit RUSC1 (Fragment) OS=Homo sapiens OX=9606 GN=RUSC1 PE=1 SV=1	4	9	9	2	0	9	0	9	0	2	48.3	48.3	5.5	29.111	271	271;265;105;127	2.18		9	2		0	50.888	0	48.3	13494000	0	13494000	17	646740	0	646740	11	AEAQSGTGQLQEQK;AEAQSGTGQLQEQKK;DLITGQR;HGTAAEEGAQERPLPTDEMAPGR;LAPLSSSR;LFGVPGGPAENENGALK;LSPDVGHLVLTTLCPALHALVADGLKPFR;SSPWSVVEASVKPGSSTR;VYASGGTEGFPLSR				19	117;118;955;2339;3170;3334;3820;5417;6472	True;True;True;True;True;True;True;True;True	125;126;1024;2500;3378;3554;4067;5841;6961	314;315;316;2021;5148;6973;7357;8347;12300;14673;14674
G3V203;H0YHA7;J3QQ67;Q07020;F8VUA6;F8VYV2;A0A075B7A0	G3V203;H0YHA7;J3QQ67;Q07020;F8VUA6;F8VYV2;A0A075B7A0	4;4;4;4;3;3;3	4;4;4;4;3;3;3	4;4;4;4;3;3;3	60S ribosomal protein L18	RPL18	tr|G3V203|G3V203_HUMAN 60S ribosomal protein L18 OS=Homo sapiens OX=9606 GN=RPL18 PE=1 SV=1;tr|H0YHA7|H0YHA7_HUMAN 60S ribosomal protein L18 (Fragment) OS=Homo sapiens OX=9606 GN=RPL18 PE=1 SV=1;tr|J3QQ67|J3QQ67_HUMAN 60S ribosomal protein L18 (Fragment) O	7	4	4	4	0	4	0	4	0	4	29.3	29.3	29.3	18.756	164	164;167;190;188;130;133;138	3			4		0	21.323	0	29.3	5746600	0	5746600	7	626930	0	626930	4	ILTFDQLALDSPK;TAVVVGTITDDVR;TNRPPLSLSR;TNSTFNQVVLKR				351	2688;5560;5775;5777	True;True;True;True	2871;5989;6219;6221	5929;12640;13211;13217
Q5T0N5;A0A075B6Q2	Q5T0N5;A0A075B6Q2	7;5	7;5	7;5	Formin-binding protein 1-like	FNBP1L	sp|Q5T0N5|FBP1L_HUMAN Formin-binding protein 1-like OS=Homo sapiens OX=9606 GN=FNBP1L PE=1 SV=3;tr|A0A075B6Q2|A0A075B6Q2_HUMAN Formin-binding protein 1-like (Fragment) OS=Homo sapiens OX=9606 GN=FNBP1L PE=1 SV=1	2	7	7	7	0	7	0	7	0	7	13.1	13.1	13.1	70.065	605	605;451	2		8			0	49.494	0	13.1	22172000	0	22172000	30	606570	0	606570	8	ERIEIEQNYAK;ESPEGSYTDDANQEVR;HFYVVIPQIYK;IEIEQNYAK;LAETMNNIDR;SGFEPPGDFPFEDYSQHIYR;TISDGTISASK				783	1478;1504;2322;2518;3148;5111;5686	True;True;True;True;True;True;True	1591;1618;2483;2689;3355;3356;5514;6121	3148;3201;5090;5556;6895;6896;11454;12930
Q92542;Q5T205;H0Y3Z4;H0Y6T7;Q5T209;Q5T210	Q92542;Q5T205;H0Y3Z4	10;5;5;4;2;1	10;5;5;4;2;1	10;5;5;4;2;1	Nicastrin	NCSTN	sp|Q92542|NICA_HUMAN Nicastrin OS=Homo sapiens OX=9606 GN=NCSTN PE=1 SV=2;tr|Q5T205|Q5T205_HUMAN Nicastrin (Fragment) OS=Homo sapiens OX=9606 GN=NCSTN PE=1 SV=1;tr|H0Y3Z4|H0Y3Z4_HUMAN Nicastrin (Fragment) OS=Homo sapiens OX=9606 GN=NCSTN PE=1 SV=9	6	10	10	10	0	10	0	10	0	10	23.4	23.4	23.4	78.41	709	709;219;316;275;255;232	1	10				0	89.171	0	23.4	29683000	0	29683000	31	585560	0	585560	10	ADVLFIAPR;ALADVATVLGR;ALSPAFELSQWSSTEYSTWTESR;APDVTTLPR;GKFPVQLENVDSFVELGQVALR;IAGLAVSLTKPSPASGFSPSVQCPNDGFGVYSNSYGPEFAHCR;IFLIASK;NQVEDLLATLEK;NVMFVFFQGETFDYIGSSR;SGAGVPAVILR				850	106;293;372;420;2056;2453;2534;4386;4439;5105	True;True;True;True;True;True;True;True;True;True	114;314;397;453;2202;2621;2705;4736;4797;5507	270;676;866;961;4504;5445;5583;9721;9865;11443
Q9Y5X3;Q5QPE5;Q5QPE4;A0A087WUY5;U3KQL0;U3KQP5	Q9Y5X3;Q5QPE5;Q5QPE4	14;9;7;5;1;1	14;9;7;5;1;1	14;9;7;5;1;1	Sorting nexin-5	SNX5	sp|Q9Y5X3|SNX5_HUMAN Sorting nexin-5 OS=Homo sapiens OX=9606 GN=SNX5 PE=1 SV=1;tr|Q5QPE5|Q5QPE5_HUMAN Sorting nexin-5 (Fragment) OS=Homo sapiens OX=9606 GN=SNX5 PE=1 SV=1;tr|Q5QPE4|Q5QPE4_HUMAN Sorting nexin-5 (Fragment) OS=Homo sapiens OX=9606 GN=SNX5 PE=	6	14	14	14	0	14	0	14	0	14	38.6	38.6	38.6	46.816	404	404;269;230;170;31;55	2.44		10	8		0	28.912	0	38.6	19995000	0	19995000	24	583350	0	583350	19	AAVPELLQQQEEDR;ALIDYENSNK;EVDDFFEQEK;EVDDFFEQEKNFLINYYNR;FEQLSESAKEELINFK;FEQLSESAKEELINFKR;LGEGEGSMTKEEFAK;MKQELEAEYLAVFKK;NFLINYYNR;NLIEMSELEIK;NNVSLLQSCIDLFK;SVSVDLNVDPSLQIDIPDALSER;TVSSHEVFLQR;VAELFEK				952	51;327;1548;1549;1661;1662;3364;4067;4200;4284;4339;5500;5923;5962	True;True;True;True;True;True;True;True;True;True;True;True;True;True	53;348;1664;1665;1787;1788;3585;4356;4525;4613;4680;5926;6379;6418	96;97;760;3306;3307;3308;3563;3564;7394;8827;9150;9151;9432;9620;12489;13564;13565;13631
Q8NBN3;H3BMU0;H3BUZ1;H3BPJ4;H3BTS6;H3BM87;H3BSZ0	Q8NBN3	10;4;2;2;2;1;1	10;4;2;2;2;1;1	10;4;2;2;2;1;1	Transmembrane protein 87A	TMEM87A	sp|Q8NBN3|TM87A_HUMAN Transmembrane protein 87A OS=Homo sapiens OX=9606 GN=TMEM87A PE=1 SV=3	7	10	10	10	0	10	0	10	0	10	24.1	24.1	24.1	63.429	555	555;170;87;110;195;39;40	1.41	10	7			0	47.321	0	24.1	42321000	0	42321000	29	577640	0	577640	18	AEEVELYLEK;FAFSPLSEEEEEDEQKEPMLK;GESVQGALILAELLSAVKR;LPLLGEK;SADCYNEIYNFK;SADCYNEIYNFKAEEVELYLEK;TAMHEPLQTWQDAPYIFIVHIGISSSK;TQTFSGDFMHR;WVEENVPSSVTDVALPALLDSDEER;YKGESVQGALILAELLSAVKR				840	124;1608;1960;3692;4966;4967;5546;5816;6539;6658	True;True;True;True;True;True;True;True;True;True	132;1729;1730;2105;3933;5359;5360;5973;6261;7037;7166	325;326;3443;3444;3445;3446;4204;8090;11098;11099;11100;11101;12619;13289;13290;14848;15150
Q9BZG1;C9JBG0;Q96PJ7;C9JY26;E7ES60;K7EIF2;J3QLC6;H7C0Y7;V9GY61;K7EJW7	Q9BZG1;C9JBG0;Q96PJ7;C9JY26;E7ES60	10;9;8;8;8;4;4;4;2;2	10;9;8;8;8;4;4;4;2;2	10;9;8;8;8;4;4;4;2;2	Ras-related protein Rab-34	RAB34	sp|Q9BZG1|RAB34_HUMAN Ras-related protein Rab-34 OS=Homo sapiens OX=9606 GN=RAB34 PE=1 SV=1;tr|C9JBG0|C9JBG0_HUMAN Ras-related protein Rab-34, isoform NARR (Fragment) OS=Homo sapiens OX=9606 GN=RAB34 PE=1 SV=8;tr|Q96PJ7|Q96PJ7_HUMAN Ras-related GTP-binding	10	10	10	10	0	10	0	10	0	10	44	44	44	29.044	259	259;210;211;258;268;149;156;171;48;51	3			11		0	146.93	0	44	13517000	0	13517000	17	573710	0	573710	10	AEYWAVSSLTGENVR;CIASTYYR;DALQVAQEMK;DRVLAELPQCLRK;ENDPSSVLLFLVGSK;ENDPSSVLLFLVGSKK;GAQAIIIVFNLNDVASLEHTK;INSDDSNLYLTASK;MNILAPVRR;QWLADALKENDPSSVLLFLVGSK				887	150;706;783;1048;1420;1421;1905;2718;4088;4810	True;True;True;True;True;True;True;True;True;True	160;761;840;1124;1532;1533;2045;2904;4386;5193	376;1552;1698;2172;3053;3054;3055;4115;5977;8862;10768
F8W7W8;Q30201;Q6B0J5	F8W7W8;Q30201;Q6B0J5	3;3;2	3;3;2	3;3;2	Hereditary hemochromatosis protein	HFE	tr|F8W7W8|F8W7W8_HUMAN Hereditary hemochromatosis protein OS=Homo sapiens OX=9606 GN=HFE PE=1 SV=1;sp|Q30201|HFE_HUMAN Hereditary hemochromatosis protein OS=Homo sapiens OX=9606 GN=HFE PE=1 SV=1;tr|Q6B0J5|Q6B0J5_HUMAN HFE protein OS=Homo sapiens OX=9606 GN	3	3	3	3	0	3	0	3	0	3	10.7	10.7	10.7	38.871	337	337;348;345	2.4		3	2		0	11.601	0	10.7	7435300	0	7435300	11	571870	0	571870	5	AWPTKLEWER;DCPAQLQQLLELGR;GVLDQQVPPLVK				345	652;800;2259	True;True;True	704;859;2418	1454;1734;1735;4972;4973
O95857	O95857	3	3	3	Tetraspanin-13	TSPAN13	sp|O95857|TSN13_HUMAN Tetraspanin-13 OS=Homo sapiens OX=9606 GN=TSPAN13 PE=2 SV=1	1	3	3	3	0	3	0	3	0	3	21.1	21.1	21.1	22.147	204	204	2.4		3	2		0	9.59	0	21.1	17072000	0	17072000	7	566880	0	566880	5	NLNCCGFR;SDHSCSPCAPIIGEYAGEVLR;SVNPNDTCLASCVK				471	4298;5031;5493	True;True;True	4631;5425;5919	9468;11226;11227;12473;12474
A0A0C4DGB6;CON__P02768-1;P02768;C9JKR2;H0YA55;B7WNR0;D6RHD5;A0A087WWT3;H7C013	A0A0C4DGB6;CON__P02768-1;P02768;C9JKR2;H0YA55;B7WNR0;D6RHD5;A0A087WWT3	12;12;12;11;11;11;10;8;2	7;7;7;7;6;7;6;5;1	7;7;7;7;6;7;6;5;1	Serum albumin	ALB	tr|A0A0C4DGB6|A0A0C4DGB6_HUMAN Albumin OS=Homo sapiens OX=9606 GN=ALB PE=1 SV=1;;sp|P02768|ALBU_HUMAN Albumin OS=Homo sapiens OX=9606 GN=ALB PE=1 SV=2;tr|C9JKR2|C9JKR2_HUMAN Albumin OS=Homo sapiens OX=9606 GN=ALB PE=1 SV=1;tr|H0YA55|H0YA55_HUMAN Albumin (F	9	12	7	7	9	10	4	7	4	7	15.7	9.4	9.4	69.226	604	604;609;609;417;454;494;459;396;197	2.2	7	9	6	3	0	19.574	11.3	13.1	134090000	83132000	50956000	35	1701500	1137200	564320	26	CCTESLVNR;FKDLGEENFK;FQNALLVR;HPDYSVVLLLR;KQTALVELVK;KVPQVSTPTLVEVSR;LVTDLTK;QTALVELVK;RHPDYSVVLLLR;VFDEFKPLVEEPQNLIK;VPQVSTPTLVEVSR;YLYEIAR			+	52	680;1716;1800;2387;3072;3105;3954;4766;4867;6064;6308;6695	False;True;True;True;True;False;False;True;True;True;False;False	734;1846;1937;2553;3273;3309;4209;5141;5251;6526;6793;7205	1516;3668;3867;3868;3869;5301;5302;6704;6705;6706;6707;6708;6709;6710;6773;6774;6775;6776;6777;6778;6779;6780;6781;8596;10665;10666;10667;10668;10669;10862;10863;10864;10865;10866;10867;13840;14337;14338;15229;15230;15231;15232;15233
A0A3B3IRL5;C9J381;P20839;C9K0R9;H7C5T1;H7C511	A0A3B3IRL5;C9J381;P20839;C9K0R9	8;8;8;5;2;2	7;7;7;4;2;2	5;5;5;2;0;0	Inosine-5-monophosphate dehydrogenase;Inosine-5-monophosphate dehydrogenase 1	IMPDH1	tr|A0A3B3IRL5|A0A3B3IRL5_HUMAN Inosine-5-monophosphate dehydrogenase (Fragment) OS=Homo sapiens OX=9606 GN=IMPDH1 PE=1 SV=1;tr|C9J381|C9J381_HUMAN Inosine-5-monophosphate dehydrogenase OS=Homo sapiens OX=9606 GN=IMPDH1 PE=1 SV=1;sp|P20839|IMDH1_HUMAN Ino	6	8	7	5	4	8	3	7	2	5	19.6	18.1	13.2	54.272	509	509;513;514;289;190;226	2		10			0	22.828	7.7	19.6	16570000	2161200	14409000	23	646700	93967	552730	11	EANEILQR;HGFSGIPITETGTMGSK;IAQGVSGSIQDK;IELVVAPAGVTLK;LVGIVTSR;NLIDAGVDGLR;QLLCGAAVGTR;RFGVPIIADGGIQTVGHVVK				108	1165;2329;2462;2522;3913;4283;4674;4852	False;True;True;True;True;True;True;True	1258;2490;2630;2693;4165;4612;5046;5236	2481;2482;2483;2484;2485;5103;5456;5457;5568;8518;8519;9430;9431;10446;10842
Q6ICB4;B1AHR3	Q6ICB4;B1AHR3	6;3	6;3	6;3	Sesquipedalian-2	FAM109B	sp|Q6ICB4|SESQ2_HUMAN Sesquipedalian-2 OS=Homo sapiens OX=9606 GN=PHETA2 PE=1 SV=1;tr|B1AHR3|B1AHR3_HUMAN Sesquipedalian-2 (Fragment) OS=Homo sapiens OX=9606 GN=PHETA2 PE=1 SV=1	2	6	6	6	0	6	0	6	0	6	39.8	39.8	39.8	28.338	259	259;108	3			6		0	13.658	0	39.8	9182800	0	9182800	13	550800	0	550800	6	ELESQLQDAR;GNLLFSFESR;GQSPVSPETSCFSTLHDWYGQEIVELR;SAGWGLAEWELQGPASLLLGK;SVAHYALSDSPADHMGFLR;TWGGPGTPPTPSGTGR				800	1345;2129;2180;4981;5467;5930	True;True;True;True;True;True	1451;2281;2332;5374;5893;6386	2877;4655;4742;11131;12421;13582
E5RIL0;H0YBC1;C9JVM4;E5RJS9;A0A3B3IS19;E5RHU8;O95214	E5RIL0;H0YBC1;C9JVM4;E5RJS9;A0A3B3IS19;E5RHU8;O95214	1;1;1;1;1;1;1	1;1;1;1;1;1;1	1;1;1;1;1;1;1	Leptin receptor overlapping transcript-like 1	LEPROTL1	tr|E5RIL0|E5RIL0_HUMAN Leptin receptor overlapping transcript-like 1 OS=Homo sapiens OX=9606 GN=LEPROTL1 PE=1 SV=1;tr|H0YBC1|H0YBC1_HUMAN Leptin receptor overlapping transcript-like 1 (Fragment) OS=Homo sapiens OX=9606 GN=LEPROTL1 PE=1 SV=1;tr|C9JVM4|C9JVM	7	1	1	1	0	1	0	1	0	1	12.3	12.3	12.3	11.698	106	106;136;144;154;155;162;131	2.71	1	2	2	2	0	20.86	0	12.3	2747600	0	2747600	5	549530	0	549530	7	LVDDTDAMSNACK				109	3901	TRUE	4152;4153	8492;8493;8494;8495;8496;8497;8498
Q6RW13;D6RB40;D6RBK6;X6R9H3	Q6RW13	4;1;1;1	4;1;1;1	4;1;1;1	Type-1 angiotensin II receptor-associated protein	AGTRAP	sp|Q6RW13|ATRAP_HUMAN Type-1 angiotensin II receptor-associated protein OS=Homo sapiens OX=9606 GN=AGTRAP PE=1 SV=1	4	4	4	4	0	4	0	4	0	4	35.2	35.2	35.2	17.419	159	159;63;155;159	3.14			6	1	0	9.8417	0	35.2	11385000	0	11385000	7	546960	0	546960	8	GGELLVHTGFLGSSQDR;MELPAVNLK;SAYQTIDSAEAPADPFAVPEGR;VSLTDTGR				807	1980;4028;5011;6370	True;True;True;True	2125;4299;5405;6855	4251;4252;4253;8752;11196;11197;14463
A8MXQ1;P53801	A8MXQ1;P53801	1;1	1;1	1;1	Pituitary tumor-transforming gene 1 protein-interacting protein	PTTG1IP	tr|A8MXQ1|A8MXQ1_HUMAN Pituitary tumor-transforming gene 1 protein-interacting protein OS=Homo sapiens OX=9606 GN=PTTG1IP PE=1 SV=1;sp|P53801|PTTG_HUMAN Pituitary tumor-transforming gene 1 protein-interacting protein OS=Homo sapiens OX=9606 GN=PTTG1IP PE=1	2	1	1	1	0	1	0	1	0	1	7.5	7.5	7.5	18.331	159	159;180	3			1		0	7.9773	0	7.5	2168300	0	2168300	4	542080	0	542080	1	YGLFKEENPYAR				199	6628	TRUE	7131	15063
P08779;CON__P08779;K7ENW6	P08779;CON__P08779	41;41;12	23;23;10	17;17;5	Keratin, type I cytoskeletal 16	KRT16	sp|P08779|K1C16_HUMAN Keratin, type I cytoskeletal 16 OS=Homo sapiens OX=9606 GN=KRT16 PE=1 SV=4;	3	41	23	17	39	31	23	14	17	12	72.1	49.9	40.2	51.267	473	473;473;162	2.24	35	37	29	17	0	323.31	70.2	59.2	1.0654e+09	1.0312e+09	34200000	29	14918000	14376000	542040	124	ALEEANADLEVK;APSTYGGGLSVSSR;ASLENSLEETK;ASLENSLEETKGR;CEMEQQSQEYQILLDVK;DAETWFLSK;DQYEQMAEK;EQSSSSFSQGQSS;EVASNSELVQSSR;EVFTSSSSSSSR;GQTGGDVNVEMDAAPGVDLSR;GSCGIGGGIGGGSSR;IIAATIENAQPILQIDNAR;ILNEMRDQYEQMAEK;ISSVLAGGSCR;KNHEEEMLALR;LAADDFR;LASYLDK;LASYLDKVR;LEQEIATYR;LEQEIATYRR;LLEGEDAHLSSQQASGQSYSSR;NHEEEMLALR;QFTSSSSMK;QTVEADVNGLR;QTVEADVNGLRR;RLLEGEDAHLSSQQASGQSYSSR;RVLDELTLAR;SEVTELR;TDLEMQIEG…			+	260	309;439;520;521;694;776;1042;1468;1539;1555;2181;2197;2585;2667;2799;3041;3131;3193;3196;3307;3308;3525;4219;4607;4775;4776;4890;4947;5078;5581;5582;5583;5600;5703;5823;5824;6191;6237;6406;6407;6408	False;True;False;False;True;True;True;True;True;True;True;False;True;True;False;True;False;False;False;False;False;True;True;False;True;True;True;False;True;True;True;True;True;True;False;False;False;True;False;False;False	330;473;558;559;749;833;1117;1581;1655;1672;2333;2334;2352;2759;2849;2988;3241;3335;3404;3407;3526;3527;3752;4544;4976;5150;5151;5276;5339;5479;6011;6012;6013;6014;6032;6139;6268;6269;6666;6715;6716;6891;6892;6893;6894	697;698;699;700;701;702;703;704;705;706;707;996;997;998;999;1000;1001;1002;1003;1163;1164;1165;1166;1167;1168;1169;1170;1171;1172;1173;1174;1175;1176;1177;1538;1674;1675;1676;1677;2164;2165;3131;3277;3278;3279;3280;3281;3282;3283;3284;3325;3326;3327;3328;3329;3330;3331;3332;4743;4744;4745;4746;4747;4748;4749;4750;4751;4752;4753;4797;4798;4799;4800;4801;4802;4803;4804;4805;5696;5697;5698;5699;5700…
Q9Y265;E7ETR0;H7C4G5;J3QLR1;H7C4I3	Q9Y265;E7ETR0	7;4;2;1;1	7;4;2;1;1	7;4;2;1;1	RuvB-like 1	RUVBL1	sp|Q9Y265|RUVB1_HUMAN RuvB-like 1 OS=Homo sapiens OX=9606 GN=RUVBL1 PE=1 SV=1;tr|E7ETR0|E7ETR0_HUMAN RuvB-like helicase OS=Homo sapiens OX=9606 GN=RUVBL1 PE=1 SV=1	5	7	7	7	3	6	3	6	3	6	19.5	19.5	19.5	50.227	456	456;315;267;131;222	2		9			0	39.191	7.9	17.1	15557000	2744000	12813000	22	664140	124730	539410	9	ALESSIAPIVIFASNR;GLGLDESGLAK;LDPSIFESLQK;QAASGLVGQENAR;TALALAIAQELGSK;TISHVIIGLK;YSVQLLTPANLLAK				935	323;2088;3249;4521;5543;5688;6757	True;True;True;True;True;True;True	344;2235;3463;4883;5970;6124;7270	752;4558;7175;7176;10127;12614;12615;12940;15346
P53999	P53999	2	2	2	Activated RNA polymerase II transcriptional coactivator p15	SUB1	sp|P53999|TCP4_HUMAN Activated RNA polymerase II transcriptional coactivator p15 OS=Homo sapiens OX=9606 GN=SUB1 PE=1 SV=3	1	2	2	2	1	2	1	2	1	2	18.9	18.9	18.9	14.395	127	127	3.4			3	2	0	13.216	8.7	18.9	6184500	1649000	4535500	5	867380	329800	537570	5	EQISDIDDAVR;GISLNPEQWSQLKEQISDIDDAVR				643	1460;2045	True;True	1573;2191	3113;3114;3115;3116;4483
P55036;A6PVX3;Q5VWC4;H0Y3Y9	P55036;A6PVX3;Q5VWC4	4;3;3;1	4;3;3;1	4;3;3;1	26S proteasome non-ATPase regulatory subunit 4	PSMD4	sp|P55036|PSMD4_HUMAN 26S proteasome non-ATPase regulatory subunit 4 OS=Homo sapiens OX=9606 GN=PSMD4 PE=1 SV=1;tr|A6PVX3|A6PVX3_HUMAN 26S proteasome non-ATPase regulatory subunit 4 (Fragment) OS=Homo sapiens OX=9606 GN=PSMD4 PE=1 SV=1;tr|Q5VWC4|Q5VWC4_HUM	4	4	4	4	3	4	3	4	3	4	22.8	22.8	22.8	40.736	377	377;203;380;193	2.12		7	1		0	15.215	18	22.8	12622000	5133300	7488400	14	901550	366670	534890	10	AAAASAAEAGIATTGTEDSDDALLK;IIAFVGSPVEDNEKDLVK;LQAQQDAVNIVCHSK;SNPENNVGLITLANDCEVLTTLTPDTGR				646	2;2586;3711;5309	True;True;True;True	2;2760;3952;5726	3;4;5707;8131;8132;8133;12046;12047
O60343;A0A3B3IRT3;Q5JU47;C9JIE2;Q86TI0	O60343;A0A3B3IRT3	31;24;5;1;1	31;24;5;1;1	31;24;5;1;1	TBC1 domain family member 4	TBC1D4	sp|O60343|TBCD4_HUMAN TBC1 domain family member 4 OS=Homo sapiens OX=9606 GN=TBC1D4 PE=1 SV=2;tr|A0A3B3IRT3|A0A3B3IRT3_HUMAN TBC1 domain family member 4 OS=Homo sapiens OX=9606 GN=TBC1D4 PE=1 SV=1	5	31	31	31	0	31	0	31	0	31	32.8	32.8	32.8	146.56	1298	1298;1054;282;599;1168	1	35				0	311.09	0	32.8	65133000	0	65133000	63	528860	0	528860	37	AIHQQILLLR;AQPDDPESQMACHVFR;ATDPSQVPDVISSIR;CDMEDIHTLLK;CVPAPGAGASGGTSPSATQPNPAVFIFEHK;DISSCSQGIK;DNEDAFYNSQK;EVILVLSAPFLR;EVLITWDKK;FEINLISPDTK;FIHNSHDLTYFAYLIK;FLMYDLGFR;GEIWQFLALQYR;HLSSLTDNEQADIFER;HVDHFGFICR;IITQVFEMDISK;ILEDSGFDEQQEFR;IQALESNLENLLTR;LDYEEVGACQK;LNLQDGR;LWYVGGSCLDHR;MKPVSDQEENELVILHLR;NTLPDMNTSEMEK;QLTAQQHAILVDLGR;RGEIWQFLALQYR;SLTSSLENIFSR;TFPTHPYFSVQLGPGQLSLFNLLK;THVHIGEGP…				444	261;467;547;688;749;897;1000;1556;1559;1655;1703;1754;1954;2367;2425;2614;2645;2740;3263;3659;3971;4065;4416;4696;4863;5275;5622;5662;5857;5881;6066	True;True;True;True;True;True;True;True;True;True;True;True;True;True;True;True;True;True;True;True;True;True;True;True;True;True;True;True;True;True;True	279;502;503;586;742;805;962;1071;1673;1676;1780;1833;1886;2099;2529;2591;2789;2823;2927;3480;3897;4229;4352;4353;4771;5069;5247;5690;6056;6097;6306;6334;6528	622;1056;1057;1221;1525;1615;1922;2094;3333;3337;3540;3650;3651;3779;4195;5232;5233;5396;5761;5839;6013;7217;8042;8635;8821;8822;9803;10494;10858;11951;12761;12864;13426;13490;13842
P02814	P02814	2	2	2	Submaxillary gland androgen-regulated protein 3B;Peptide P-A;Peptide D1A	SMR3B	sp|P02814|SMR3B_HUMAN Submaxillary gland androgen-regulated protein 3B OS=Homo sapiens OX=9606 GN=SMR3B PE=1 SV=2	1	2	2	2	1	2	1	2	1	2	65.8	65.8	65.8	8.1875	79	79	3.25	1			3	0	9.2727	39.2	65.8	1755100	714620	1040500	2	877540	357310	520230	5	GPYPPGPLAPPQPFGPGFVPPPPPPPYGPGR;IPPPPPAPYGPGIFPPPPPQP				486	2160;2737	True;True	2312;2924	4699;4700;4701;6010
P02808	P02808	1	1	1	Statherin	STATH	sp|P02808|STAT_HUMAN Statherin OS=Homo sapiens OX=9606 GN=STATH PE=1 SV=2	1	1	1	1	1	1	1	1	1	1	48.4	48.4	48.4	7.3044	62	62	2.75	1	1		2	0.0012674	2.3327	48.4	48.4	2021900	991350	1030600	2	1011000	495670	515280	4	FGYGYGPYQPVPEQPLYPQPYQPQYQQYTF				485	1691	TRUE	1821	3630;3631;3632;3633
A0A6Q8PFK8;A0A6Q8PGK1;P04792;A0A6Q8PFE7;A0A6Q8PF43;A0A6Q8PHJ6;A0A6Q8PHA6;A0A6Q8PH65;A0A6Q8PGY2;C9J3N8	A0A6Q8PFK8;A0A6Q8PGK1;P04792;A0A6Q8PFE7;A0A6Q8PF43;A0A6Q8PHJ6;A0A6Q8PHA6;A0A6Q8PH65;A0A6Q8PGY2	5;5;5;4;4;4;4;4;4;1	5;5;5;4;4;4;4;4;4;1	5;5;5;4;4;4;4;4;4;1	Heat shock protein beta-1	HSPB1	tr|A0A6Q8PFK8|A0A6Q8PFK8_HUMAN Heat shock protein beta-1 OS=Homo sapiens OX=9606 GN=HSPB1 PE=1 SV=1;tr|A0A6Q8PGK1|A0A6Q8PGK1_HUMAN Heat shock protein beta-1 OS=Homo sapiens OX=9606 GN=HSPB1 PE=1 SV=1;sp|P04792|HSPB1_HUMAN Heat shock protein beta-1 OS=Homo	10	5	5	5	5	5	5	5	5	5	46	46	46	21.882	198	198;215;205;122;141;143;157;162;174;37	2.75	3		11	2	0	66.991	46	46	24740000	12517000	12222000	14	923550	410540	513020	17	LATQSNEITIPVTFESR;LFDQAFGLPR;LPEEWSQWLGGSSWPGYVRPLPPAAIESPAVAAPAYSR;QLSSGVSEIR;VSLDVNHFAPDELTVK				137	3199;3324;3681;4694;6366	True;True;True;True;True	3411;3543;3922;5067;6851	7092;7093;7337;7338;7339;8075;8076;8077;10490;10491;10492;14455;14456;14457;14458;14459
P78537;G8JLQ3;A0A087WSV2;F8W036;F8VP73;F8W099;F8W606	P78537;G8JLQ3;A0A087WSV2;F8W036;F8VP73	4;3;2;2;2;1;1	4;3;2;2;2;1;1	4;3;2;2;2;1;1	Biogenesis of lysosome-related organelles complex 1 subunit 1	BLOC1S1	sp|P78537|BL1S1_HUMAN Biogenesis of lysosome-related organelles complex 1 subunit 1 OS=Homo sapiens OX=9606 GN=BLOC1S1 PE=1 SV=2;tr|G8JLQ3|G8JLQ3_HUMAN Biogenesis of lysosome-related organelles complex 1 subunit 1 OS=Homo sapiens OX=9606 GN=BLOC1S1 PE=1 SV	7	4	4	4	0	4	0	4	0	4	39.9	39.9	39.9	17.262	153	153;75;114;122;142;44;64	3.6			2	3	0	7.5694	0	39.9	4218300	0	4218300	8	509950	0	509950	5	EAITAATCLTEALVDHLNVGVAQAYMNQR;EIGDVENWAR;TIATALEYVYK;TLQVQAAQFAK				711	1160;1283;5667;5740	True;True;True;True	1253;1385;6102;6180	2474;2726;2727;12875;13094
A2RU67;Q69YM1	A2RU67;Q69YM1	7;4	7;4	7;4	Uncharacterized protein KIAA1467	KIAA1467;DKFZp762C0813	sp|A2RU67|F234B_HUMAN Protein FAM234B OS=Homo sapiens OX=9606 GN=FAM234B PE=1 SV=1;tr|Q69YM1|Q69YM1_HUMAN Protein FAM234B (Fragment) OS=Homo sapiens OX=9606 GN=FAM234B PE=1 SV=1	2	7	7	7	0	7	0	7	0	7	14.6	14.6	14.6	67.038	622	622;324	1.56	4	5			0	16.23	0	14.6	14714000	0	14714000	28	505230	0	505230	9	AASSLVSYVR;DITCLELMPGSLAETICLVTGTHK;DSSPPSLQIEEPEWEK;DVLLSFVMSR;ETPATSAVTSDQK;GQNLTPYWALR;QSLVLLR				187	44;900;1064;1108;1527;2176;4756	True;True;True;True;True;True;True	46;965;1143;1193;1641;2328;5131	85;1926;2202;2203;2335;3247;4733;4734;10634
Q9Y2T2;E5RJ52;P53677;H0YBM0;H0YBA0;E7ER80	Q9Y2T2	11;2;2;1;1;1	11;2;2;1;1;1	11;2;2;1;1;1	AP-3 complex subunit mu-1	AP3M1	sp|Q9Y2T2|AP3M1_HUMAN AP-3 complex subunit mu-1 OS=Homo sapiens OX=9606 GN=AP3M1 PE=1 SV=1	6	11	11	11	0	11	0	11	0	11	36.4	36.4	36.4	46.939	418	418;287;418;48;131;268	2.31		11	5		0	59.594	0	36.4	29406000	0	29406000	22	504940	0	504940	15	ELIKPPTILR;GLVNLQSGAPKPEENPSLNIQFK;IQQLAISGLK;LLDDVSFHPCIR;LSGMPDLSLSFMNPR;SVVSQSVCDYFFEAQEK;TIEGITVTVHMPK;VADTFQDYFGECSEAAIK;VLSFIPPDGNFR;VLTWDVGK;VSSQNLVAIPVYVK				942	1360;2112;2759;3504;3797;5505;5675;5959;6242;6254;6379	True;True;True;True;True;True;True;True;True;True;True	1467;2260;2946;3729;4043;5931;6110;6415;6721;6735;6864	2899;2900;4612;4613;6045;6046;7665;7666;8309;12498;12907;13627;14190;14216;14217;14480
K7EJJ5	K7EJJ5	26	1	1		CLTC	tr|K7EJJ5|K7EJJ5_HUMAN Clathrin heavy chain 1 (Fragment) OS=Homo sapiens OX=9606 GN=CLTC PE=1 SV=1	1	26	1	1	3	26	0	1	0	1	73	5.9	5.9	25.661	222	222	1	1				1	-2	21.6	73	6053800	0	6053800	12	504480	0	504480	1	DAMQYASESK;DAMQYASESKDTELAEELLQWFLQEEKR;DSLYKDAMQYASESK;DTELAEELLQWFLQEEK;DTELAEELLQWFLQEEKR;ECFGACLFTCYDLLRPDVVLETAWR;EKVDKLDASESLR;HELIEFR;HELIEFRR;HNIMDFAMPYFIQVMK;HNIMDFAMPYFIQVMKEYLTK;IAAYLFKGNNR;KDSLYKDAMQYASESK;LDASESLR;LDASESLRK;LEKHELIEFR;LEKHELIEFRR;RECFGACLFTCYDLLRPDVVLETAWR;RIAAYLFK;SVNESLNNLFITEEDYQALR;SVNESLNNLFITEEDYQALRTSIDAYDNFDNISLAQR;TSIDAYDNFDNISLAQR;TSIDAYDNFDNISLAQRLEK;VDKLD…	+			400	786;787;1060;1076;1077;1183;1321;2303;2304;2378;2379;2447;2915;3221;3222;3292;3293;4842;4869;5491;5492;5840;5841;6023;6024;6507	False;False;False;False;False;False;True;False;False;False;False;False;False;False;False;False;False;False;False;False;False;False;False;False;False;False	843;844;845;846;1138;1139;1155;1156;1277;1425;2464;2465;2541;2542;2543;2544;2545;2615;3109;3434;3435;3509;3510;5226;5253;5917;5918;6286;6287;6483;6484;7005	1702;1703;1704;1705;1706;1707;1708;1709;1710;1711;1712;1713;2194;2195;2196;2197;2225;2226;2227;2228;2229;2230;2231;2232;2520;2521;2522;2523;2823;5052;5053;5054;5055;5056;5057;5248;5249;5250;5251;5252;5253;5254;5255;5256;5257;5258;5259;5260;5261;5262;5263;5264;5265;5266;5267;5268;5269;5270;5271;5272;5273;5274;5275;5276;5277;5278;5279;5280;5281;5282;5283;5436;6378;7136;7137;7265;7266;7267;7268;7269…
H0Y9Y1;A0A7I2V5Y3;D6RDG3;A0A7I2YQL2;A0A7I2V3T6;P20290	H0Y9Y1;A0A7I2V5Y3;D6RDG3;A0A7I2YQL2;A0A7I2V3T6;P20290	2;2;2;2;2;2	2;2;2;2;2;2	2;2;2;2;2;2	Transcription factor BTF3	BTF3	tr|H0Y9Y1|H0Y9Y1_HUMAN Transcription factor BTF3 (Fragment) OS=Homo sapiens OX=9606 GN=BTF3 PE=1 SV=2;tr|A0A7I2V5Y3|A0A7I2V5Y3_HUMAN Transcription factor BTF3 OS=Homo sapiens OX=9606 GN=BTF3 PE=1 SV=1;tr|D6RDG3|D6RDG3_HUMAN Transcription factor BTF3 (Fragm	6	2	2	2	2	1	2	1	2	1	47.7	47.7	47.7	9.3894	86	86;99;109;132;156;206	3			3		0	13.494	47.7	22.1	4451200	2444800	2006400	4	1112800	611190	501600	3	QLTEMLPSILNQLGADSLTSLR;VQASLAANTFTITGHAETK				150	4697;6318	True;True	5070;6803	10495;14370;14371
A0A087X1A9;O75396	A0A087X1A9;O75396	1;1	1;1	1;1	Vesicle-trafficking protein SEC22b	SEC22B	tr|A0A087X1A9|A0A087X1A9_HUMAN Vesicle-trafficking protein SEC22b (Fragment) OS=Homo sapiens OX=9606 GN=SEC22B PE=1 SV=1;sp|O75396|SC22B_HUMAN Vesicle-trafficking protein SEC22b OS=Homo sapiens OX=9606 GN=SEC22B PE=1 SV=5	2	1	1	1	0	1	0	1	0	1	17.7	17.7	17.7	8.7819	79	79;215	3			1		0	17.211	0	17.7	1470100	0	1470100	3	490020	0	490020	1	NLGSINTELQDVQR				31	4281	TRUE	4610	9425
CON__Q32MB2;Q86Y46;CON__Q7RTS7;F8W1S1;Q7RTS7;H0YIC5;CON__Q3SY84;Q3SY84;H0YIG3	CON__Q32MB2;Q86Y46;CON__Q7RTS7;F8W1S1;Q7RTS7;H0YIC5;CON__Q3SY84;Q3SY84	8;8;7;7;7;5;5;5;1	1;1;1;1;1;0;1;1;1	0;0;0;0;0;0;0;0;0	Keratin, type II cytoskeletal 73;Keratin, type II cytoskeletal 74;Keratin, type II cytoskeletal 71	KRT73;KRT74;KRT71	;sp|Q86Y46|K2C73_HUMAN Keratin, type II cytoskeletal 73 OS=Homo sapiens OX=9606 GN=KRT73 PE=1 SV=1;;tr|F8W1S1|F8W1S1_HUMAN Keratin, type II cytoskeletal 74 OS=Homo sapiens OX=9606 GN=KRT74 PE=1 SV=1;sp|Q7RTS7|K2C74_HUMAN Keratin, type II cytoskeletal 74 OS	9	8	1	0	8	7	1	1	0	0	10	2.2	0	58.923	540	540;540;529;543;529;285;523;523;192	2.38	7	7	4	6	0	14.646	10	9.8	122280000	108120000	14162000	29	4216600	3728200	488360	27	AEAEALYQTK;FASFIDK;FASFIDKVR;FLEQQNQVLETK;KLLEGEECR;LLEGEECR;NLDLDSIIAEVR;SKAEAEALYQTK			+	273	109;1616;1618;1736;3013;3529;4275;5186	False;False;False;True;False;False;False;False	117;1739;1741;1866;3209;3756;4604;5597	275;276;277;278;279;3458;3459;3460;3461;3462;3463;3466;3467;3468;3469;3470;3471;3472;3473;3474;3475;3698;3699;3700;3701;3702;3703;3704;3705;3706;3707;3708;3709;3710;3711;3712;3713;3714;3715;3716;3717;3718;3719;3720;3721;6567;7724;7725;7726;7727;7728;7729;7730;7731;9411;9412;9413;11667;11668;11669;11670
K7ERS5;K7ES79;Q9NZ42	K7ERS5;K7ES79;Q9NZ42	1;1;1	1;1;1	1;1;1	Gamma-secretase subunit PEN-2	PSENEN	tr|K7ERS5|K7ERS5_HUMAN Gamma-secretase subunit PEN-2 OS=Homo sapiens OX=9606 PE=3 SV=2;tr|K7ES79|K7ES79_HUMAN Gamma-secretase subunit PEN-2 OS=Homo sapiens OX=9606 GN=PSENEN PE=3 SV=1;sp|Q9NZ42|PEN2_HUMAN Gamma-secretase subunit PEN-2 OS=Homo sapiens OX=96	3	1	1	1	0	1	0	1	0	1	20	20	20	6.6387	55	55;97;101	4				1	0	4.2581	0	20	970160	0	970160	2	485080	0	485080	1	VSNEEKLNLCR				408	6372	TRUE	6857	14465
O94973;A0A0G2JS82;A0A8I5KPP9;A0A0G2JQM1;A0A0G2JQA4;A0A0G2JRF9;E9PPY8;E9PQP4;A0A0G2JQT9;A0A0G2JS17;A0A0G2JQF7;A0A0G2JRS3;A0A8I5KYZ9;A0A0G2JQV2;E9PNC4;A0A0G2JQP3;A0A8I5QJV7;A0A0G2JRP9;A0A8I5KV06;M0R2D9	O94973;A0A0G2JS82;A0A8I5KPP9;A0A0G2JQM1	34;33;26;24;8;8;7;7;6;6;5;4;4;3;3;2;2;2;1;1	24;24;16;15;5;5;4;4;3;3;3;3;2;1;2;0;2;0;0;0	21;21;16;15;5;5;4;4;3;3;3;3;2;1;2;0;2;0;0;0	AP-2 complex subunit alpha-2	AP2A2	sp|O94973|AP2A2_HUMAN AP-2 complex subunit alpha-2 OS=Homo sapiens OX=9606 GN=AP2A2 PE=1 SV=2;tr|A0A0G2JS82|A0A0G2JS82_HUMAN AP-2 complex subunit alpha-2 (Fragment) OS=Homo sapiens OX=9606 GN=AP2A2 PE=1 SV=1;tr|A0A8I5KPP9|A0A8I5KPP9_HUMAN AP-1 complex subu	20	34	24	21	0	34	0	24	0	21	48.9	36.7	31.6	103.96	939	939;917;655;634;356;356;265;195;173;156;90;140;124;138;125;60;124;62;134;57	1.63	15	26			0	146.18	0	48.9	67068000	0	67068000	49	483530	0	483530	40	ACNQLGQFLQHR;ALLLSTYIK;AVDLLYAMCDR;EMAEAFAGEIPK;FFQPTEMASQDFFQR;FVNLFPEVKPTIQDVLR;GLAVFISDIR;GPSTVTDLEDTKR;IAGDYVSEEVWYR;IIGFGSALLEEVDPNPANFVGAGIIHTK;IVTSASTDLQDYTYYFVPAPWLSVK;KGPSTVTDLEDTKR;LEPNLQAQMYR;LINNAIK;LINNAIKNDLASR;LLQCYPPPDPAVR;LSTVASTDILATVLEEMPPFPER;MFIFYGNK;NADVELQQR;NAVLFEAISLIIHHDSEPNLLVR;NNGVLFENQLLQIGLK;NPTFMGLALHCIASVGSR;QLSNPQQEVQNIFK;QSAALCLLR;SSPLIQFHLLHSK;THIETVINALK;TTQIGC…				460	66;337;593;1410;1673;1859;2068;2152;2452;2597;2864;2954;3306;3459;3460;3585;3830;4037;4135;4154;4327;4366;4692;4744;5411;5655;5890;5905;6098;6150;6151;6256;6623;6665	False;False;True;True;True;True;False;True;False;True;True;True;True;False;False;True;True;True;False;True;True;True;True;False;True;True;True;True;False;True;True;True;True;False	68;358;637;1521;1801;1998;2214;2304;2620;2772;3055;3150;3525;3684;3685;3817;4078;4312;4313;4452;4476;4666;4711;5065;5119;5835;6090;6343;6359;6565;6622;6623;6737;7124;7173;7174	116;117;118;779;1324;3031;3582;4036;4037;4523;4524;4685;5443;5444;5725;5726;5727;6264;6265;6472;7299;7580;7581;7866;8370;8371;8775;8776;9028;9029;9065;9066;9587;9672;9673;10488;10601;10602;12290;12291;12292;12815;12816;12817;13509;13510;13537;13538;13906;13907;13908;13909;14020;14021;14219;14220;15051;15052;15053;15161;15162;15163;15164
P26038	P26038	8	8	4	Moesin	MSN	sp|P26038|MOES_HUMAN Moesin OS=Homo sapiens OX=9606 GN=MSN PE=1 SV=3	1	8	8	4	3	8	3	8	1	4	12.8	12.8	6.6	67.819	577	577	1.92	1	11			0	17.061	4	12.8	21114000	5251900	15862000	33	639810	159150	480660	12	ALTSELANAR;AQMVQEDLEK;EALLQASR;ESEAVEWQQK;IGFPWSEIR;LFFLQVK;QLFDQVVK;RKPDTIEVQQMK				570	380;466;1162;1483;2554;3328;4661;4880	True;True;True;True;True;True;True;True	405;501;1255;1597;2726;3547;5033;5264	876;1055;2476;2477;3156;5616;5617;7343;7344;10420;10421;10891
D3YTB1;F8W727;P62910	D3YTB1;F8W727;P62910	4;4;4	4;4;4	4;4;4	60S ribosomal protein L32	RPL32	tr|D3YTB1|D3YTB1_HUMAN 60S ribosomal protein L32 (Fragment) OS=Homo sapiens OX=9606 GN=RPL32 PE=1 SV=1;tr|F8W727|F8W727_HUMAN 60S ribosomal protein L32 OS=Homo sapiens OX=9606 GN=RPL32 PE=1 SV=1;sp|P62910|RL32_HUMAN 60S ribosomal protein L32 OS=Homo sapien	3	4	4	4	0	4	0	4	0	4	34.6	34.6	34.6	15.616	133	133;153;135	3			6		0	19.2	0	34.6	8375400	0	8375400	7	480470	0	480470	6	ELEVLLMCNK;GQILMPNIGYGSNKK;HMLPSGFR;SYCAEIAHNVSSK				284	1348;2169;2375;5513	True;True;True;True	1454;1455;2321;2538;5940	2880;2881;4726;5244;12514;12515
G5E931;Q8TDH9;A0A0D9SEU2;A0A0A0MTN6;H3BN57	G5E931;Q8TDH9;A0A0D9SEU2;A0A0A0MTN6;H3BN57	4;4;3;3;3	4;4;3;3;3	4;4;3;3;3	Biogenesis of lysosome-related organelles complex 1 subunit 5	BLOC1S5;BLOC1S5-TXNDC5	tr|G5E931|G5E931_HUMAN Biogenesis of lysosome-related organelles complex 1 subunit 5 OS=Homo sapiens OX=9606 GN=BLOC1S5 PE=1 SV=1;sp|Q8TDH9|BL1S5_HUMAN Biogenesis of lysosome-related organelles complex 1 subunit 5 OS=Homo sapiens OX=9606 GN=BLOC1S5 PE=1 SV	5	4	4	4	0	4	0	4	0	4	43.9	43.9	43.9	12.779	114	114;187;68;90;136	3			4		0	9.5742	0	43.9	3693800	0	3693800	6	475560	0	475560	4	DLGEIHSR;DSLSQVLQR;LLDHRPVIQGETR;SGGGTETPVGCEAAPGGGSK				355	945;1059;3508;5123	True;True;True;True	1013;1137;3734;5528	2008;2193;7677;11536
P15880;H0YEN5;E9PQD7;I3L404;E9PPT0;E9PMM9;E9PM36;H3BNG3;H0YE27	P15880;H0YEN5;E9PQD7	7;6;6;3;3;3;2;1;1	7;6;6;3;3;3;2;1;1	7;6;6;3;3;3;2;1;1	40S ribosomal protein S2	RPS2	sp|P15880|RS2_HUMAN 40S ribosomal protein S2 OS=Homo sapiens OX=9606 GN=RPS2 PE=1 SV=2;tr|H0YEN5|H0YEN5_HUMAN 40S ribosomal protein S2 (Fragment) OS=Homo sapiens OX=9606 GN=RPS2 PE=1 SV=1;tr|E9PQD7|E9PQD7_HUMAN 40S ribosomal protein S2 OS=Homo sapiens OX=9	9	7	7	7	0	7	0	7	0	7	30	30	30	31.324	293	293;195;235;155;197;218;209;44;63	3			7		0	14.588	0	30	12421000	0	12421000	18	470440	0	470440	7	ESEIIDFFLGASLKDEVLK;EVATAIR;GCTATLGNFAK;LLMMAGIDDCYTSAR;SLEEIYLFSLPIK;SPYQEFTDHLVK;TYSYLTPDLWK				540	1485;1540;1920;3578;5220;5348;5949	True;True;True;True;True;True;True	1599;1656;2060;3810;5632;5768;6405	3158;3285;4135;7847;11826;12131;13613
P61006;H0YMN7;H0YNE9;Q92930;H0YLJ8;H0YL94	P61006;H0YMN7;H0YNE9;Q92930	5;3;3;3;2;2	3;1;1;1;1;1	3;1;1;1;1;1	Ras-related protein Rab-8A;Ras-related protein Rab-8B	RAB8A;RAB8B	sp|P61006|RAB8A_HUMAN Ras-related protein Rab-8A OS=Homo sapiens OX=9606 GN=RAB8A PE=1 SV=1;tr|H0YMN7|H0YMN7_HUMAN Ras-related protein Rab-8B OS=Homo sapiens OX=9606 GN=RAB8B PE=1 SV=1;tr|H0YNE9|H0YNE9_HUMAN Ras-related protein Rab-8B (Fragment) OS=Homo sa	6	5	3	3	1	5	0	3	0	3	23.2	14	14	23.668	207	207;92;188;207;47;48	3			3		0	3.9076	5.3	23.2	5962900	0	5962900	13	458680	0	458680	3	ANINVENAFFTLAR;LALDYGIK;LLLIGDSGVGK;TITTAYYR;TYDYLFK				656	406;3157;3571;5696;5937	True;True;False;False;True	439;3365;3803;6132;6393	940;6947;7830;7831;7832;7833;7834;7835;12962;13592
A0A3B3ITT1;Q6IQ22	A0A3B3ITT1;Q6IQ22	6;6	6;6	6;6	Ras-related protein Rab-12	RAB12	tr|A0A3B3ITT1|A0A3B3ITT1_HUMAN Ras-related protein Rab-12 OS=Homo sapiens OX=9606 GN=RAB12 PE=1 SV=1;sp|Q6IQ22|RAB12_HUMAN Ras-related protein Rab-12 OS=Homo sapiens OX=9606 GN=RAB12 PE=1 SV=3	2	6	6	6	0	6	0	6	0	6	20	20	20	36.315	340	340;244	3			6		0	18.223	0	20	11611000	0	11611000	24	453520	0	453520	7	AGGGGGLGAGSPALSGGQGR;DNFNVDEIFLK;FNSITSAYYR;GIILVYDITKK;LQVIIIGSR;LVDDILK				113	194;1003;1780;2036;3756;3900	True;True;True;True;True;True	206;1074;1915;2181;4000;4151	456;2097;3821;4469;8221;8491
P23528;G3V1A4;E9PP50;E9PK25;E9PQB7;E9PLJ3;E9PS23;Q9Y281	P23528;G3V1A4;E9PP50;E9PK25;E9PQB7	5;4;4;4;3;2;2;2	5;4;4;4;3;2;2;2	5;4;4;4;3;2;2;2	Cofilin-1	CFL1	sp|P23528|COF1_HUMAN Cofilin-1 OS=Homo sapiens OX=9606 GN=CFL1 PE=1 SV=3;tr|G3V1A4|G3V1A4_HUMAN Cofilin-1 OS=Homo sapiens OX=9606 GN=CFL1 PE=1 SV=1;tr|E9PP50|E9PP50_HUMAN Cofilin-1 (Fragment) OS=Homo sapiens OX=9606 GN=CFL1 PE=1 SV=8;tr|E9PK25|E9PK25_HUMAN	8	5	5	5	3	5	3	5	3	5	49.4	49.4	49.4	18.502	166	166;149;159;204;122;79;90;166	3			8		0	13.289	24.1	49.4	9555600	3568600	5987000	10	735840	284290	451550	9	ASGVAVSDGVIK;KEDLVFIFWAPESAPLK;LGGSAVISLEGKPL;NIILEEGKEILVGDVGQTVDDPYATFVK;YALYDATYETK				565	511;2920;3383;4235;6559	True;True;True;True;True	549;3115;3605;4563;7057	1148;1149;6396;6397;7431;9257;14885;14886
Q3ZCM7;A0A075B736;Q5SQY0	Q3ZCM7;A0A075B736;Q5SQY0	8;7;7	1;1;1	1;1;1	Tubulin beta-8 chain	TUBB8	sp|Q3ZCM7|TBB8_HUMAN Tubulin beta-8 chain OS=Homo sapiens OX=9606 GN=TUBB8 PE=1 SV=2;tr|A0A075B736|A0A075B736_HUMAN Tubulin beta chain OS=Homo sapiens OX=9606 GN=TUBB8 PE=1 SV=1;tr|Q5SQY0|Q5SQY0_HUMAN Tubulin beta chain OS=Homo sapiens OX=9606 GN=TUBB8 PE=	3	8	1	1	4	8	1	1	1	1	22.5	7.2	7.2	49.775	444	444;407;410	2		2			0	3.4204	14.9	22.5	11657000	2645200	9011400	20	582830	132260	450570	2	AVLVDLEPGTMDSVR;EAESCDCLQGFQLTHSLGGGTGSGMGTLLLSK;FPGQLNADLR;KLAVNMVPFPR;LAVNMVPFPR;LHFFMPGFAPLTSR;NMMAACDPR;TAVCDIPPR				773	621;1151;1785;2993;3203;3411;4316;5559	False;True;False;False;False;False;False;False	670;1243;1920;3189;3415;3416;3634;4649;5988	1390;2458;2459;3830;3831;3832;3833;6541;7101;7102;7103;7104;7105;7491;7492;7493;7494;9514;12639
B4E2Q0;P98194;H0Y9V7;H0Y9S7;H0Y8X9;D6RGE9;D6REJ1;D6RHV9	B4E2Q0;P98194;H0Y9V7;H0Y9S7	12;12;11;6;5;1;1;1	12;12;11;6;5;1;1;1	12;12;11;6;5;1;1;1	Calcium-transporting ATPase;Calcium-transporting ATPase type 2C member 1	ATP2C1	tr|B4E2Q0|B4E2Q0_HUMAN Calcium-transporting ATPase OS=Homo sapiens OX=9606 GN=ATP2C1 PE=1 SV=1;sp|P98194|AT2C1_HUMAN Calcium-transporting ATPase type 2C member 1 OS=Homo sapiens OX=9606 GN=ATP2C1 PE=1 SV=3;tr|H0Y9V7|H0Y9V7_HUMAN Calcium-transporting ATPase	8	12	12	12	0	12	0	12	0	12	18.5	18.5	18.5	104.71	953	953;919;903;314;215;82;102;120	1.81	3	13			0	85.815	0	18.5	20247000	0	20247000	44	450310	0	450310	16	AADIGVAMGQTGTDVCK;ASELPVSEVASILQADLQNGLNK;EAVTTLIASGVSIK;GQTLTLTQQQR;IVEAGCVCNDAVIR;KAEYPFSSEQK;MGLDGLQQDYIR;MITGDSQETAVAIASR;NGSVVAMTGDGVNDAVALK;SNIAFMGTLVR;TQQDRPEICFMK;VTAPQPAATNGDLASR				213	12;504;1178;2182;2845;2893;4044;4059;4213;5304;5814;6387	True;True;True;True;True;True;True;True;True;True;True;True	12;542;1272;2335;3034;3084;4324;4325;4345;4538;5721;6259;6872	20;21;1137;2509;2510;4754;4755;6228;6319;8790;8791;8814;9173;12036;13287;14490
Q15365	Q15365	7	7	5	Poly(rC)-binding protein 1	PCBP1	sp|Q15365|PCBP1_HUMAN Poly(rC)-binding protein 1 OS=Homo sapiens OX=9606 GN=PCBP1 PE=1 SV=2	1	7	7	5	1	7	1	7	0	5	33.4	33.4	24.7	37.497	356	356	2.8		2	8		0	27.115	3.1	33.4	10491000	1009900	9481400	17	508110	59405	448700	11	AITIAGVPQSVTECVK;ESTGAQVQVAGDMLPNSTER;GYWASLDASTQTTHELTIPNNLIGCIIGR;IITLTGPTNAIFK;INISEGNCPER;QGANINEIR;QVTITGSAASISLAQYLINAR				763	280;1510;2291;2613;2712;4611;4802	True;True;True;True;True;True;True	300;1624;2451;2788;2897;4980;5185	653;3209;5027;5760;5965;5966;5967;10309;10310;10760
E9PFK9;Q9UJ41;V9GYI8;A0A1W2PPY0;E9PHB8;C9JDA2	E9PFK9;Q9UJ41	9;9;3;2;2;1	9;9;3;2;2;1	9;9;3;2;2;1	Rab5 GDP/GTP exchange factor	RABGEF1	tr|E9PFK9|E9PFK9_HUMAN Rab5 GDP/GTP exchange factor OS=Homo sapiens OX=9606 GN=RABGEF1 PE=1 SV=1;sp|Q9UJ41|RABX5_HUMAN Rab5 GDP/GTP exchange factor OS=Homo sapiens OX=9606 GN=RABGEF1 PE=1 SV=3	6	9	9	9	0	9	0	9	0	9	20.8	20.8	20.8	58.394	504	504;491;119;94;232;45	2		9			0	26.791	0	20.8	16209000	0	16209000	28	447430	0	447430	9	AITDIIEMDSK;DLIDWTDGIAR;EVQDIVEK;GIHVDQSDLLCK;HIFNAIK;LFLEGMHYK;LQREEEEAFASSQSSQGAQSLTFSK;NLDLLSQLNER;QIQEDWELAER				305	278;953;1568;2034;2350;3336;3744;4276;4634	True;True;True;True;True;True;True;True;True	297;1022;1685;2179;2511;3556;3988;4605;5005	650;2018;3349;4465;5199;7359;8193;9414;10349
Q14964	Q14964	2	1	1	Ras-related protein Rab-39A	RAB39A	sp|Q14964|RB39A_HUMAN Ras-related protein Rab-39A OS=Homo sapiens OX=9606 GN=RAB39A PE=1 SV=2	1	2	1	1	1	2	0	1	0	1	6	6	6	25.006	217	217	3			1		0	21.144	5.1	6	7146200	0	7146200	16	446640	0	446640	1	IKLQLWDTAGQER;LQLWDTAGQER				754	2628;3732	True;False	2805;3974	5809;8164;8165;8166;8167
P08754;P04899;P63096;P09471;A0A3B3ITM0;A0A1W2PRE1;A0A1W2PRJ7;A0A1W2PP38;A0A1W2PQK2;A0A3B3IUA8;A0A1W2PS82;H3BTM2;A0A6Q8PGR1;A0A087WTB6;Q5JWD1;A0A087WZE5;A2A2R6;H0Y7E8;P11488;A8MTJ3;P19087;P38405	P08754	9;4;4;2;2;1;1;1;1;1;1;1;1;1;1;1;1;1;1;1;1;1	9;4;4;2;2;1;1;1;1;1;1;1;1;1;1;1;1;1;1;1;1;1	8;3;3;1;2;0;0;1;0;0;0;1;0;0;0;0;0;0;0;0;0;0	Guanine nucleotide-binding protein G(k) subunit alpha	GNAI3	sp|P08754|GNAI3_HUMAN Guanine nucleotide-binding protein G(i) subunit alpha-3 OS=Homo sapiens OX=9606 GN=GNAI3 PE=1 SV=3	22	9	9	8	0	9	0	9	0	8	30.8	30.8	27.7	40.532	354	354;355;354;354;168;54;104;196;61;148;146;195;110;84;87;123;72;730;350;354;354;381	2.75		3	9		0	26.123	0	30.8	15044000	0	15044000	15	445510	0	445510	12	DGGVQACFSR;EIYTHFTCATDTK;IIHEDGYSEDECK;ISQSNYIPTQQDVLR;LFDSICNNK;LKIDFGEAAR;LLLLGAGESGK;TTGIVETHFTFK;VVVYSNTIQSIIAIIR				514	852;1310;2599;2795;3325;3482;3572;5872;6465	True;True;True;True;True;True;True;True;True	914;1414;2774;2984;3544;3707;3804;6324;6954	1814;2799;2800;2801;5730;5731;6141;7340;7620;7836;13471;14659
P05787;CON__P05787;F8VUG2;F8W1U3;CON__H-INV:HIT000292931;F8VP67;CON__Q9H552;CON__Q6ISB0;CON__P08729;CON__Q3KNV1;CON__Q9NSB2;P08729;CON__Q9DCV7;Q9NSB2;P08670;B0YJC4;B0YJC5;H7C5W5;CON__REFSEQ:XP_092267;P17661;P41219	P05787;CON__P05787;F8VUG2;F8W1U3;CON__H-INV:HIT000292931	17;17;12;11;10;7;7;5;5;5;5;5;5;5;2;2;1;1;1;1;1	8;8;4;3;6;3;4;1;1;1;1;1;1;1;1;1;1;1;1;1;1	8;8;4;3;6;3;4;1;1;1;1;1;1;1;1;1;1;1;1;1;1	Keratin, type II cytoskeletal 8	KRT8	sp|P05787|K2C8_HUMAN Keratin, type II cytoskeletal 8 OS=Homo sapiens OX=9606 GN=KRT8 PE=1 SV=7;;tr|F8VUG2|F8VUG2_HUMAN Keratin, type II cytoskeletal 8 (Fragment) OS=Homo sapiens OX=9606 GN=KRT8 PE=1 SV=1;tr|F8W1U3|F8W1U3_HUMAN Keratin, type II cytoskeletal	21	17	8	8	14	14	6	8	6	8	25.1	16.8	16.8	53.704	483	483;483;273;289;443;113;499;600;469;469;600;469;457;600;466;431;228;200;213;470;470	2.2	1	12		2	0	48.558	19.3	22.2	18218000	5525300	12692000	29	628200	190530	437670	15	ASLEAAIADAEQR;EYQELMNVK;FASFIDK;FASFIDKVR;FLEQQNK;LEGLTDEINFLR;LLEGEESR;LQAEIEGLK;LSELEAALQR;NKYEDEINK;NKYEDEINKR;QLETLGQEK;SLDMDSIIAEVK;TLNNKFASFIDKVR;WSLLQQQK;YEDEINK;YEDEINKR			+	258	518;1598;1616;1618;1733;3285;3530;3707;3791;4263;4264;4660;5214;5735;6524;6582;6583	True;False;False;False;False;True;True;True;True;False;False;True;True;False;True;False;False	556;1718;1719;1739;1741;1863;3502;3757;3948;4037;4592;4593;5032;5626;6173;7022;7082;7083	1158;1159;3418;3419;3420;3421;3458;3459;3460;3461;3462;3463;3466;3467;3468;3469;3470;3471;3472;3473;3474;3475;3692;3693;3694;7245;7246;7732;7733;7734;8125;8126;8296;8297;9358;9359;9360;9361;9362;9363;9364;9365;9366;9367;9368;9369;10419;11814;13074;14819;14820;14944;14945;14946;14947;14948;14949;14950
Q8WV19	Q8WV19	1	1	1	Vesicle transport protein SFT2A	SFT2D1	sp|Q8WV19|SFT2A_HUMAN Vesicle transport protein SFT2A OS=Homo sapiens OX=9606 GN=SFT2D1 PE=1 SV=1	1	1	1	1	0	1	0	1	0	1	17	17	17	17.804	159	159	3.5			1	1	0	43.665	0	17	2615300	0	2615300	6	435880	0	435880	2	VLSGQDDEEQGLTAQVLDASSLSFNTR				847	6244	TRUE	6723	14192;14193
P68871;P02042;A0A2R8Y7R2;F8W6P5;A0A0J9YWK4	P68871;P02042;A0A2R8Y7R2	5;4;3;2;1	5;4;3;2;1	3;2;1;1;1	Hemoglobin subunit beta;LVV-hemorphin-7;Spinorphin;Hemoglobin subunit delta	HBB;HBD	sp|P68871|HBB_HUMAN Hemoglobin subunit beta OS=Homo sapiens OX=9606 GN=HBB PE=1 SV=2;sp|P02042|HBD_HUMAN Hemoglobin subunit delta OS=Homo sapiens OX=9606 GN=HBD PE=1 SV=2;tr|A0A2R8Y7R2|A0A2R8Y7R2_HUMAN Hemoglobin subunit beta OS=Homo sapiens OX=9606 GN=HBB	5	5	5	3	2	5	2	5	1	3	28.6	28.6	15.6	15.998	147	147;147;111;90;55	3.23		2	6	5	0	9.4973	15	28.6	8439800	2389000	6050800	11	575700	150850	424860	12	LHVDPENFR;LLVVYPWTQR;SAVTALWGK;VVAGVANALAHK;VVAGVANALAHKYH				709	3422;3624;5009;6424;6425	True;True;True;True;True	3645;3860;5403;6910;6911	7517;7939;7940;7941;7942;7943;7944;11194;14562;14563;14564;14565;14566
F5H385;Q9BRY0;K7EQS6;K7ENJ1;K7EJZ1	F5H385;Q9BRY0;K7EQS6;K7ENJ1;K7EJZ1	2;2;1;1;1	2;2;1;1;1	2;2;1;1;1	Zinc transporter ZIP3	SLC39A3	tr|F5H385|F5H385_HUMAN Zinc transporter ZIP3 OS=Homo sapiens OX=9606 GN=SLC39A3 PE=1 SV=1;sp|Q9BRY0|S39A3_HUMAN Zinc transporter ZIP3 OS=Homo sapiens OX=9606 GN=SLC39A3 PE=1 SV=2;tr|K7EQS6|K7EQS6_HUMAN Zinc transporter ZIP3 (Fragment) OS=Homo sapiens OX=96	5	2	2	2	0	2	0	2	0	2	9.3	9.3	9.3	34.564	323	323;314;105;107;136	2.33	1		2		0	4.9456	0	9.3	9832200	0	9832200	9	424580	0	424580	3	GHALYVEPHGHGPSLSVQGLSR;IIETDFEK				334	2012;2594	True;True	2157;2768	4426;4427;5720
A0A0D9SGH0;A0A7I2V2B0;A0A1B0GV11;Q92581;A0A0D9SFM4;A0A6Q8PFS7;A0A6Q8PGY5	A0A0D9SGH0;A0A7I2V2B0;A0A1B0GV11;Q92581	4;4;3;3;1;1;1	4;4;3;3;1;1;1	4;4;3;3;1;1;1	Sodium/hydrogen exchanger 6	SLC9A6	tr|A0A0D9SGH0|A0A0D9SGH0_HUMAN Sodium/hydrogen exchanger OS=Homo sapiens OX=9606 GN=SLC9A6 PE=1 SV=5;tr|A0A7I2V2B0|A0A7I2V2B0_HUMAN Sodium/hydrogen exchanger OS=Homo sapiens OX=9606 GN=SLC9A6 PE=1 SV=1;tr|A0A1B0GV11|A0A1B0GV11_HUMAN Sodium/hydrogen exchang	7	4	4	4	0	4	0	4	0	4	8.1	8.1	8.1	75.839	679	679;731;617;669;184;198;288	1.5	3	3			0	21.759	0	8.1	8829300	0	8829300	21	420440	0	420440	6	AESAWLFR;ELAFGDHELVIR;GEISSHELNNVQDNEMLR;VGVDSDQEHLGVPENER				58	138;1327;1953;6117	True;True;True;True	147;1432;2098;6585	349;2846;2847;4193;4194;13938
Q9P2D3;H7C2X3;H0YIW3;F5H619;Q86XA9	Q9P2D3	53;3;1;1;1	53;3;1;1;1	53;3;1;1;1	HEAT repeat-containing protein 5B	HEATR5B	sp|Q9P2D3|HTR5B_HUMAN HEAT repeat-containing protein 5B OS=Homo sapiens OX=9606 GN=HEATR5B PE=1 SV=2	5	53	53	53	0	53	0	53	0	53	36.6	36.6	36.6	224.3	2071	2071;115;896;2046;2040	1	64				0	323.31	0	36.6	124830000	0	124830000	101	417400	0	417400	66	AAQDYLQEK;AAQDYLQEKR;ALENSNYGVR;ALSTPYIHSLAPIVVEK;ARGDSFTWQVTLEGR;ATQTHVEAVYSR;ATVGSLLGEK;AVEAVVNDTSGENK;CVAVALPFQLTPFLDR;CVSFILR;CYQLLLSVFQHSNR;DLHEFALQNLMHIGPLYPHAFK;EAAEVCEYAMSLAK;EACTVLGEGGDSGGLIPGK;ESSSANVSPFAPGVSSR;FASVPEPEFPGHVILEQYQANVGAALRPAFSQDTPSDIIAK;HQGVNITETGLEGLLFGMLDR;HVNLSSLVPSLCVHLCSSHLLLR;IINLCENADQAHFDLALAR;LLGTVMATALMPK;LQMLDHFAECVK;LRNPTNDLLVLHLSDLIR;LSHWLMLCK;LVEQLTGLISSSPG…				912	38;39;320;376;490;571;576;598;746;751;761;950;1143;1146;1508;1620;2402;2430;2605;3552;3733;3768;3802;3904;3905;3972;3997;4005;4006;4027;4074;4126;4248;4266;4267;4368;4389;4409;4722;4813;4925;4946;5082;5100;5160;5205;5461;5850;5938;6121;6123;6243;6778	True;True;True;True;True;True;True;True;True;True;True;True;True;True;True;True;True;True;True;True;True;True;True;True;True;True;True;True;True;True;True;True;True;True;True;True;True;True;True;True;True;True;True;True;True;True;True;True;True;True;True;True;True	40;41;341;401;528;614;619;644;802;807;818;1019;1234;1237;1622;1743;2568;2596;2780;3782;3783;3975;4012;4048;4156;4157;4230;4258;4259;4268;4269;4298;4367;4442;4443;4577;4595;4596;4714;4740;4764;5096;5196;5317;5338;5483;5502;5569;5617;5887;6298;6394;6589;6592;6722;7291	77;78;749;870;1115;1284;1285;1292;1342;1609;1610;1618;1632;2015;2441;2449;3206;3477;5329;5407;5742;7786;7787;8168;8239;8240;8319;8505;8506;8636;8637;8675;8676;8686;8687;8751;8839;9013;9014;9278;9373;9374;9375;9676;9725;9783;10568;10772;11004;11054;11403;11404;11435;11602;11766;11767;12403;13389;13593;13949;13950;13954;14191;15383
H3BNC9;P08708;H0YN88;A0A075B716;H0YN73	H3BNC9;P08708;H0YN88;A0A075B716	8;8;7;7;2	8;8;7;7;2	8;8;7;7;2	40S ribosomal protein S17	RPS17	tr|H3BNC9|H3BNC9_HUMAN 40S ribosomal protein S17 OS=Homo sapiens OX=9606 PE=3 SV=2;sp|P08708|RS17_HUMAN 40S ribosomal protein S17 OS=Homo sapiens OX=9606 GN=RPS17 PE=1 SV=2;tr|H0YN88|H0YN88_HUMAN 40S ribosomal protein S17 OS=Homo sapiens OX=9606 GN=RPS17 P	5	8	8	8	1	8	1	8	1	8	12.3	12.3	12.3	64.532	584	584;135;136;191;59	3.17			15	3	0	34.035	3.8	12.3	65359000	784530	64575000	25	414120	31381	414120	18	DNYVPEVSALDQEIIEVDPDTK;DNYVPEVSALDQEIIEVDPDTKEMLK;IAGYVTHLMK;IAGYVTHLMKR;LLDFGSLSNLQVTQPTVGMNFK;RDNYVPEVSALDQEIIEVDPDTK;VCEEIAIIPSK;VCEEIAIIPSKK				373	1012;1013;2455;2456;3507;4838;5996;5997	True;True;True;True;True;True;True;True	1083;1084;1085;2623;2624;3732;3733;5222;6453;6454	2110;2111;2112;2113;5447;5448;7670;7671;7672;7673;7674;7675;7676;10814;13696;13697;13698;13699
D6RCT8;A6NFV8;Q96EV8;D6RAX1;D6RID1;A0A087WYP9	D6RCT8;A6NFV8;Q96EV8	3;3;3;1;1;1	3;3;3;1;1;1	3;3;3;1;1;1	Dysbindin	DTNBP1	tr|D6RCT8|D6RCT8_HUMAN Dysbindin OS=Homo sapiens OX=9606 GN=DTNBP1 PE=1 SV=1;tr|A6NFV8|A6NFV8_HUMAN Dysbindin OS=Homo sapiens OX=9606 GN=DTNBP1 PE=1 SV=3;sp|Q96EV8|DTBP1_HUMAN Dysbindin OS=Homo sapiens OX=9606 GN=DTNBP1 PE=1 SV=1	6	3	3	3	0	3	0	3	0	3	18.8	18.8	18.8	24.3	208	208;334;351;44;230;316	2		3			0	8.3853	0	18.8	5765700	0	5765700	7	399170	0	399170	3	ELETFKAELDAEHAQK;LLSVQQDFTSGLK;YEDTWAALHR				190	1347;3608;6585	True;True;True	1453;3844;7085	2879;7916;14952
H0YC42;P55327;E5RFR7;H0YC44;E5RK35	H0YC42;P55327;E5RFR7;H0YC44	6;6;3;3;1	6;6;3;3;1	6;6;3;3;1	Tumor protein D52	TPD52	tr|H0YC42|H0YC42_HUMAN Tumor protein D52 OS=Homo sapiens OX=9606 PE=1 SV=2;sp|P55327|TPD52_HUMAN Tumor protein D52 OS=Homo sapiens OX=9606 GN=TPD52 PE=1 SV=2;tr|E5RFR7|E5RFR7_HUMAN Tumor protein D52 OS=Homo sapiens OX=9606 GN=TPD52 PE=1 SV=1;tr|H0YC44|H0YC	5	6	6	6	0	6	0	6	0	6	34.9	34.9	34.9	31.17	278	278;224;111;148;60	3			7		0	33.136	0	34.9	9938700	0	9938700	13	398780	0	398780	7	ASAAFSSVGSVITK;ELAKVEEEIQTLSQVLAAK;GWQDVTATSAYKK;LGINSLQELK;SFEEKVENLK;TDPVPEEGEDVAATISATETLSEEEQEELRR				362	493;1330;2276;3388;5084;5587	True;True;True;True;True;True	531;1435;2435;3610;5485;6019	1119;2851;4995;7442;11406;11407;12695
P07900;G3V2J8;Q14568;Q58FG0;Q58FF6;Q58FG1	P07900	21;8;5;4;4;1	10;4;1;2;0;0	10;4;1;2;0;0	Heat shock protein HSP 90-alpha	HSP90AA1	sp|P07900|HS90A_HUMAN Heat shock protein HSP 90-alpha OS=Homo sapiens OX=9606 GN=HSP90AA1 PE=1 SV=5	6	21	10	10	18	16	7	7	7	7	29.6	14.8	14.8	84.659	732	732;174;343;334;505;418	1.65	7	13			0	68.46	25.8	22.8	29777000	16645000	13132000	33	772670	374740	397930	20	ADLINNLGTIAK;ALLFVPR;APFDLFENR;DQVANSAFVER;EDQTEYLEER;EGLELPEDEEEK;EGLELPEDEEEKKK;ELHINLIPNKQDR;ELISNSSDALDK;ELISNSSDALDKIR;HFSVEGQLEFR;HIYYITGETK;HNDDEQYAWESSAGGSFTVR;HSQFIGYPITLFVEK;NPDDITNEEYGEFYK;SLTNDWEDHLAVK;VILHLKEDQTEYLEER;YESLTDPSK;YESLTDPSKLDSGK;YIDQEELNK;YYTSASGDEMVSLK				510	96;336;428;1041;1199;1249;1250;1356;1364;1365;2321;2354;2376;2408;4347;5274;6143;6603;6604;6641;6802	False;True;True;True;False;False;False;True;True;True;False;True;False;True;True;False;False;False;False;False;True	104;357;461;1116;1294;1349;1350;1463;1471;1472;2482;2515;2539;2574;4688;5689;6615;7104;7105;7146;7315	248;249;250;776;777;778;980;2163;2551;2552;2647;2648;2649;2650;2651;2894;2910;2911;2912;2913;2914;5086;5087;5088;5089;5209;5210;5211;5245;5246;5338;9632;9633;9634;9635;11944;11945;11946;11947;11948;11949;11950;14000;14001;14002;14003;14004;14005;14006;14007;15017;15018;15108;15109;15110;15416
E7EN73;Q8IZA0;C9J519;B1AN15;H0Y4S8	E7EN73;Q8IZA0;C9J519	11;11;10;2;1	11;11;10;2;1	11;11;10;2;1	Dyslexia-associated protein KIAA0319-like protein	KIAA0319L	tr|E7EN73|E7EN73_HUMAN Dyslexia-associated protein KIAA0319-like protein (Fragment) OS=Homo sapiens OX=9606 GN=KIAA0319L PE=1 SV=1;sp|Q8IZA0|K319L_HUMAN Dyslexia-associated protein KIAA0319-like protein OS=Homo sapiens OX=9606 GN=KIAA0319L PE=1 SV=2;tr|C9J	5	11	11	11	0	11	0	11	0	11	13	13	13	113.23	1026	1026;1049;486;685;304	1	13				0	42.852	0	13	22186000	0	22186000	37	396370	0	396370	15	ADFLIFR;ELTLPVDSTTLDGSK;GHEVAAMLK;GIVSYLWTR;ILDATDQESLELKPTSR;IQPYTEQSTK;ISEDTAILK;ITGNVVITLPTSTAELDGSK;MVFFVQNEPPHQIFK;QIGVLLGVLDSDIIVQK;SSDDKGIVSYLWTR				295	77;1391;2016;2049;2636;2758;2771;2821;4120;4632;5384	True;True;True;True;True;True;True;True;True;True;True	80;1500;2161;2195;2813;2945;2959;3010;4434;5003;5807	159;2968;4434;4489;5826;6044;6081;6197;6198;9004;10346;10347;12249
Q96E92;Q13131	Q96E92;Q13131	2;2	2;2	2;2	5-AMP-activated protein kinase catalytic subunit alpha-1	PRKAA1	tr|Q96E92|Q96E92_HUMAN 5-AMP-activated protein kinase catalytic subunit alpha-1 OS=Homo sapiens OX=9606 GN=PRKAA1 PE=1 SV=1;sp|Q13131|AAPK1_HUMAN 5-AMP-activated protein kinase catalytic subunit alpha-1 OS=Homo sapiens OX=9606 GN=PRKAA1 PE=1 SV=4	2	2	2	2	0	2	0	2	0	2	15	15	15	23.563	207	207;559	2		2			0	4.8083	0	15	3558000	0	3558000	9	395330	0	395330	2	IGHYILGDTLGVGTFGK;LFQQILSGVDYCHR				739	2557;3344	True;True	2730;3564	5628;7367
Q15043;E5RIP4;E5RFZ8;E5RGA7;E5RJ40;E5RJG5;E5RFT1	Q15043;E5RIP4	5;3;2;2;2;2;2	5;3;2;2;2;2;2	5;3;2;2;2;2;2	Zinc transporter ZIP14	SLC39A14	sp|Q15043|S39AE_HUMAN Metal cation symporter ZIP14 OS=Homo sapiens OX=9606 GN=SLC39A14 PE=1 SV=3;tr|E5RIP4|E5RIP4_HUMAN Metal cation symporter ZIP14 (Fragment) OS=Homo sapiens OX=9606 GN=SLC39A14 PE=1 SV=2	7	5	5	5	0	5	0	5	0	5	15.4	15.4	15.4	54.212	492	492;155;89;90;122;127;201	1.57	3	4			0	48.281	0	15.4	7939300	0	7939300	14	391690	0	391690	6	ALLNHLDVGVGR;DQEEGVMEK;IGSSELQEFCPTILQQLDSR;VIVGSLSVQDLQASQSACYWLK;YGEGDSLTLQQLK				759	338;1032;2570;6161;6621	True;True;True;True;True	359;1106;2743;6634;7122	780;2143;2144;5651;14037;15047;15048
Q59GN2;P62891	Q59GN2;P62891	1;1	1;1	1;1	Putative 60S ribosomal protein L39-like 5;60S ribosomal protein L39	RPL39P5;RPL39	sp|Q59GN2|R39L5_HUMAN Putative 60S ribosomal protein L39-like 5 OS=Homo sapiens OX=9606 GN=RPL39P5 PE=5 SV=2;sp|P62891|RL39_HUMAN 60S ribosomal protein L39 OS=Homo sapiens OX=9606 GN=RPL39 PE=1 SV=2	2	1	1	1	1	1	1	1	1	1	19.6	19.6	19.6	6.3225	51	51;51	4				3	0	3.621	19.6	19.6	2977800	349690	2628100	1	390430	349690	390430	3	QNRPIPQWIR				697	4718	TRUE	5092	10561;10562;10563
A0A7P0TA85;P35613;A0A087WUV8;A0A7P0TB04;A0A7P0T8A7;A0A2R8YDZ0;I3L192	A0A7P0TA85;P35613;A0A087WUV8;A0A7P0TB04;A0A7P0T8A7	4;4;3;3;2;1;1	4;4;3;3;2;1;1	4;4;3;3;2;1;1	Basigin	BSG	tr|A0A7P0TA85|A0A7P0TA85_HUMAN Basigin OS=Homo sapiens OX=9606 GN=BSG PE=1 SV=1;sp|P35613|BASI_HUMAN Basigin OS=Homo sapiens OX=9606 GN=BSG PE=1 SV=2;tr|A0A087WUV8|A0A087WUV8_HUMAN Basigin OS=Homo sapiens OX=9606 GN=BSG PE=1 SV=1;tr|A0A7P0TB04|A0A7P0TB04_H	7	4	4	4	0	4	0	4	0	4	22.2	22.2	22.2	28.991	266	266;385;189;266;206;103;160	1.83	1	5			0	12.995	0	22.2	19064000	0	19064000	13	388430	0	388430	6	GGVVLKEDALPGQK;GSDQAIITLR;KPEDVLDDDDAGSAPLK;SELHIENLNMEADPGQYR				162	2011;2198;3047;5069	True;True;True;True	2156;2353;3248;5468;5469	4425;4806;4807;6641;11381;11382
P11233;H7C3P7;F8WEQ6	P11233;H7C3P7	5;4;1	1;1;0	1;1;0	Ras-related protein Ral-A	RALA	sp|P11233|RALA_HUMAN Ras-related protein Ral-A OS=Homo sapiens OX=9606 GN=RALA PE=1 SV=1;tr|H7C3P7|H7C3P7_HUMAN Small monomeric GTPase (Fragment) OS=Homo sapiens OX=9606 GN=RALA PE=1 SV=1	3	5	1	1	0	5	0	1	0	1	40.3	7.3	7.3	23.567	206	206;164;46	3			1		0.0090395	1.3989	0	40.3	3487300	0	3487300	9	387470	0	387470	1	ANVDKVFFDLMR;SALTLQFMYDEFVEDYEPTK;VIMVGSGGVGK;VKEDENVPFLLVGNK;VVLDGEEVQIDILDTAGQEDYAAIR				526	414;4992;6146;6172;6441	False;False;False;True;False	447;5386;6618;6647;6929	953;11163;11164;14010;14053;14610;14611
J3QRP2;Q8IZR5	J3QRP2;Q8IZR5	1;1	1;1	1;1	CKLF-like MARVEL transmembrane domain-containing protein 4	CMTM4	tr|J3QRP2|J3QRP2_HUMAN CKLF-like MARVEL transmembrane domain-containing protein 4 (Fragment) OS=Homo sapiens OX=9606 GN=CMTM4 PE=1 SV=1;sp|Q8IZR5|CKLF4_HUMAN CKLF-like MARVEL transmembrane domain-containing protein 4 OS=Homo sapiens OX=9606 GN=CMTM4 PE=1 S	2	1	1	1	0	1	0	1	0	1	6.4	6.4	6.4	15.77	140	140;234	3			1		0.0012642	2.3035	0	6.4	1928900	0	1928900	5	385780	0	385780	1	QQSTNDYIR				395	4741	TRUE	5116	10598
O95816	O95816	4	4	4	BAG family molecular chaperone regulator 2	BAG2	sp|O95816|BAG2_HUMAN BAG family molecular chaperone regulator 2 OS=Homo sapiens OX=9606 GN=BAG2 PE=1 SV=1	1	4	4	4	0	4	0	4	0	4	19.9	19.9	19.9	23.772	211	211	3			4		0	22.917	0	19.9	6821500	0	6821500	14	380650	0	380650	5	FLDDLGNAK;FQSIVIGCALEDQKK;LLESLDQLELR;RLETLLR				470	1725;1805;3538;4889	True;True;True;True	1855;1942;3768;5275	3681;3875;7762;10907
Q96T51;H0Y9Y8;J3KPP6;H0YAC8	Q96T51	9;2;2;1	9;2;2;1	7;2;2;1	RUN and FYVE domain-containing protein 1	RUFY1	sp|Q96T51|RUFY1_HUMAN RUN and FYVE domain-containing protein 1 OS=Homo sapiens OX=9606 GN=RUFY1 PE=1 SV=2	4	9	9	7	0	9	0	9	0	7	14	14	11.4	79.817	708	708;219;324;271	1.82	2	9			0	59.91	0	14	15501000	0	15501000	41	378080	0	378080	12	AAAGLGGGDSGDGTAR;AAEGWSAPILTLAR;ATGNLSASCGSALR;ICSLQEEQQQLR;LCPEASDIATSVR;LQQELGGR;NEAITSFEGK;RATGNLSASCGSALR;VLLQSALSLGR				871	6;16;554;2477;3216;3738;4175;4832;6222	True;True;True;True;True;True;True;True;True	6;16;596;2645;3429;3980;4500;5215;6699	11;12;25;1248;5481;7123;7124;8174;9115;10804;14159
Q9UM22	Q9UM22	3	3	3	Mammalian ependymin-related protein 1	EPDR1	sp|Q9UM22|EPDR1_HUMAN Mammalian ependymin-related protein 1 OS=Homo sapiens OX=9606 GN=EPDR1 PE=1 SV=2	1	3	3	3	0	3	0	3	0	3	13.4	13.4	13.4	25.437	224	224	3			3		0	9.0457	0	13.4	3722300	0	3722300	10	372230	0	372230	3	ALLSYDGLNQR;LFEYILLYK;QVMYQQSSGR				924	345;3327;4795	True;True;True	368;3546;5178	802;7342;10750
P13639;K7EJ74;K7EP67;Q15029	P13639	19;1;1;1	19;1;1;1	19;1;1;1	Elongation factor 2	EEF2	sp|P13639|EF2_HUMAN Elongation factor 2 OS=Homo sapiens OX=9606 GN=EEF2 PE=1 SV=4	4	19	19	19	16	14	16	14	16	14	30.2	30.2	30.2	95.337	858	858;134;223;972	1.93	12	21	9		0	144.1	27	21.7	40855000	19762000	21094000	45	623190	255300	367890	44	AGIIASAR;ALLELQLEPEELYQTFQR;ARPFPDGLAEDIDKGEVSAR;CLYASVLTAQPR;EGALCEENMR;EGIPALDNFLDKL;ETVSEESNVLCLSK;FSVSPVVR;GEGQLGPAER;GGGQIIPTAR;KIWCFGPDGTGPNILTDITK;SDPVVSYR;STAISLFYELSENDLNFIK;TFCQLILDPIFK;VFSGLVSTGLK;VNFTVDQIR;WLPAGDALLQMITIHLPSPVTAQK;YFDPANGK;YVEPIEDVPCGNIVGLVGVDQFLVK				533	198;332;491;718;1237;1244;1532;1839;1952;1989;2982;5040;5434;5613;6077;6276;6514;6609;6776	True;True;True;True;True;True;True;True;True;True;True;True;True;True;True;True;True;True;True	210;353;529;774;1335;1336;1343;1647;1977;2097;2134;3178;5438;5859;6046;6539;6760;7012;7110;7289	462;463;766;767;768;769;770;1116;1568;2623;2624;2625;2626;2636;2637;2638;2639;2640;3262;3997;3998;4191;4192;4317;4318;6524;6525;11310;12328;12329;12330;12744;12745;13858;13859;14278;14279;14802;14803;15026;15380;15381
Q9Y548	Q9Y548	2	2	2	Protein YIPF1	YIPF1	sp|Q9Y548|YIPF1_HUMAN Protein YIPF1 OS=Homo sapiens OX=9606 GN=YIPF1 PE=1 SV=1	1	2	2	2	0	2	0	2	0	2	15	15	15	34.276	306	306	2.67		1	2		0	6.9466	0	15	2938800	0	2938800	8	367350	0	367350	3	AAVDDLQFEEFGNAATSLTANPDATTVNIEDPGETPK;TYHYVPEFR				949	46;5941	True;True	48;6397	88;13599;13600
CON__P19013;P19013;F8VX05;F8VZR6	CON__P19013;P19013	26;26;3;3	24;24;3;3	17;17;3;3	Keratin, type II cytoskeletal 4	KRT4	;sp|P19013|K2C4_HUMAN Keratin, type II cytoskeletal 4 OS=Homo sapiens OX=9606 GN=KRT4 PE=1 SV=5	4	26	24	17	19	23	17	21	11	15	45.6	44.1	35	63.91	594	594;520;78;86	2.63	21	3	1	26	0	148.8	31.8	41.6	63954000	44523000	19431000	31	1358300	991310	367030	55	AEAEALYQTK;AQYEEIAQR;DVDAAYLNKVELEAK;FASFIDK;FASFIDKVQFLEQQNK;GAFSSVSMSGGAGR;GFSCGSAIVGGGK;GGPGFPVCPAGGIQEVTINQSLLTPLHVEIDPEIQK;IISTTTLNK;KLLEGEEYR;LLEGEEYR;LRAEIENIK;NLDLDSIIAEVR;NLEPLFETYLSVLR;NLEPLFETYLSVLRK;NTKSEIAELNR;QCQTLQVSVADAEQR;QLDTLGNDKGR;RVELEAALQQAK;RVELEAALQQAKEELAR;SEIAELNR;SISMSVAGSR;SKAEAEALYQTK;TAAENDFVVLKK;VDSLNDEINFLK;WNLLQQQTTTTSSK			+	265	109;484;1091;1616;1617;1885;1972;1995;2612;3014;3531;3763;4275;4277;4278;4414;4551;4652;4942;4943;5059;5181;5186;5527;6037;6517	True;False;True;False;True;True;True;True;True;True;True;True;True;True;True;True;True;True;True;True;True;True;True;True;True;True	117;522;1170;1739;1740;2024;2117;2140;2787;3210;3758;4007;4604;4606;4607;4769;4913;5023;5334;5335;5458;5591;5597;5954;6497;7015	275;276;277;278;279;1093;1094;1095;1096;1097;1098;1099;2272;2273;2274;3458;3459;3460;3461;3462;3463;3464;3465;4078;4225;4325;4326;5758;5759;6568;6569;6570;7735;8232;9411;9412;9413;9415;9416;9417;9418;9419;9800;10178;10406;11049;11050;11051;11343;11344;11658;11659;11667;11668;11669;11670;12569;12570;12571;13791;13792;13793;14807;14808
P14618;B4DNK4;A0A804F6T5;A0A804F729;H3BTN5;H3BQ34;H3BUW1;H3BTJ2;H3BT25;H3BU13;H3BN34;H3BQZ3;P30613	P14618;B4DNK4;A0A804F6T5;A0A804F729;H3BTN5;H3BQ34	16;14;14;14;13;9;5;5;4;2;1;1;1	16;14;14;14;13;9;5;5;4;2;1;1;1	16;14;14;14;13;9;5;5;4;2;1;1;1	Pyruvate kinase PKM;Pyruvate kinase	PKM	sp|P14618|KPYM_HUMAN Pyruvate kinase PKM OS=Homo sapiens OX=9606 GN=PKM PE=1 SV=4;tr|B4DNK4|B4DNK4_HUMAN Pyruvate kinase OS=Homo sapiens OX=9606 GN=PKM PE=1 SV=1;tr|A0A804F6T5|A0A804F6T5_HUMAN Pyruvate kinase OS=Homo sapiens OX=9606 GN=PKM PE=1 SV=1;tr|A0A	13	16	16	16	16	9	16	9	16	9	45	45	45	57.936	531	531;457;566;605;485;281;162;168;151;82;51;69;574	1.88	5	27	1		0	55.943	45	26.7	82308000	60480000	21827000	33	1535100	1168700	366450	33	AGKPVICATQMLESMIK;APIIAVTR;CDENILWLDYK;EAEAAIYHLQLFEELRR;FGVEQDVDMVFASFIR;GADFLVTEVENGGSLGSK;GDLGIEIPAEK;IYVDDGLISLQVK;KGVNLPGAAVDLPAVSEK;LAPITSDPTEATAVGAVEASFK;LDIDSPPITAR;LNFSHGTHEYHAETIK;NTGIICTIGPASR;RFDEILEASDGIMVAR;TATESFASDPILYRPVAVALDTK;VNFAMNVGK				536	199;430;683;1149;1689;1883;1929;2884;2960;3168;3239;3651;4410;4848;5557;6275	True;True;True;True;True;True;True;True;True;True;True;True;True;True;True;True	211;463;737;1240;1819;2022;2069;3075;3156;3376;3453;3889;4765;5232;5986;6759	464;982;983;984;1520;2452;2453;3627;4075;4076;4145;4146;6304;6305;6306;6486;6967;6968;6969;6970;6971;7160;8028;8029;8030;9784;9785;9786;10834;12636;12637;14276;14277
A0A804HII6;Q9P2C4	A0A804HII6;Q9P2C4	4;4	4;4	4;4	Transmembrane protein 181	TMEM181	tr|A0A804HII6|A0A804HII6_HUMAN Transmembrane protein 181 OS=Homo sapiens OX=9606 GN=TMEM181 PE=1 SV=1;sp|Q9P2C4|TM181_HUMAN Transmembrane protein 181 OS=Homo sapiens OX=9606 GN=TMEM181 PE=1 SV=2	2	4	4	4	0	4	0	4	0	4	13.3	13.3	13.3	55.014	475	475;612	2		4			0	19.201	0	13.3	8862300	0	8862300	18	364910	0	364910	4	LKPIQILSNPLSTYNQQLWLTCVVELDQSK;NALYESQLK;TSFPMTVK;VDGVAQDGTTMYIHNK				170	3489;4143;5834;6011	True;True;True;True	3714;4461;6280;6471	7633;9041;13347;13733
H3BS10;H3BP20;P06865;A0A804HKX5;A0A804HLJ5;A0A804HIQ5;A0A804HJ97;A0A804HIU3;H3BU85;H3BTD4;A0A804HIC8;A0A087WUJ7	H3BS10;H3BP20;P06865;A0A804HKX5;A0A804HLJ5;A0A804HIQ5	5;5;5;4;4;4;2;2;2;2;2;1	5;5;5;4;4;4;2;2;2;2;2;1	5;5;5;4;4;4;2;2;2;2;2;1	Beta-hexosaminidase;Beta-hexosaminidase subunit alpha	HEXA	tr|H3BS10|H3BS10_HUMAN Beta-hexosaminidase OS=Homo sapiens OX=9606 GN=HEXA PE=1 SV=1;tr|H3BP20|H3BP20_HUMAN Beta-hexosaminidase OS=Homo sapiens OX=9606 GN=HEXA PE=1 SV=1;sp|P06865|HEXA_HUMAN Beta-hexosaminidase subunit alpha OS=Homo sapiens OX=9606 GN=HEXA	12	5	5	5	0	5	0	5	0	5	10.2	10.2	10.2	58.44	509	509;540;529;473;474;485;257;358;360;373;390;227	2.14		6	1		0	20.363	0	10.2	8704400	0	8704400	24	362690	0	362690	7	ALLSAPWYLNR;GLETFSQLVWK;GLLLDTSR;IQPDTIIQVWR;LTSDLTFAYER				375	342;2080;2096;2754;3880	True;True;True;True;True	364;2226;2243;2941;4129	796;4546;4583;4584;4585;6036;8455
Q9NPI1	Q9NPI1	1	1	1	Bromodomain-containing protein 7	BRD7	sp|Q9NPI1|BRD7_HUMAN Bromodomain-containing protein 7 OS=Homo sapiens OX=9606 GN=BRD7 PE=1 SV=1	1	1	1	1	0	1	0	1	0	1	2	2	2	74.138	651	651	2		1			1	-2	0	2	11937000	0	11937000	33	361740	0	361740	1	QSIDFMADLQKTR	+			899	4750	TRUE	5125	10610
Q8TCG2;G5E9Z4	Q8TCG2;G5E9Z4	9;7	9;7	9;7	Phosphatidylinositol 4-kinase type 2-beta	PI4K2B	sp|Q8TCG2|P4K2B_HUMAN Phosphatidylinositol 4-kinase type 2-beta OS=Homo sapiens OX=9606 GN=PI4K2B PE=1 SV=1;tr|G5E9Z4|G5E9Z4_HUMAN Phosphatidylinositol 4-kinase type 2 OS=Homo sapiens OX=9606 GN=PI4K2B PE=1 SV=1	2	9	9	9	0	9	0	9	0	9	27.4	27.4	27.4	54.744	481	481;385	2		9			0	47.702	0	27.4	17918000	0	17918000	30	360700	0	360700	9	ATFESQMSVMR;AYPFHWAWLPQAK;GQILNLTQALR;IGSFQLFVEGYK;LASADGGSPEEEEDGEREPLLPR;LVILDYIIR;QFQSQFER;SRPAVSVTIGTSEMNAFLDDPEFADIMLR;VVWLVSETFNYNAIDR				846	551;671;2171;2569;3179;3920;4604;5378;6466	True;True;True;True;True;True;True;True;True	590;725;2323;2742;3390;4172;4973;5801;6955	1225;1503;4728;5650;7015;8529;10293;12230;14660
P40227;Q92526	P40227	6;1	6;1	6;1	T-complex protein 1 subunit zeta	CCT6A	sp|P40227|TCPZ_HUMAN T-complex protein 1 subunit zeta OS=Homo sapiens OX=9606 GN=CCT6A PE=1 SV=3	2	6	6	6	2	6	2	6	2	6	19	19	19	58.024	531	531;530	2		8			0	20.147	7.7	19	16888000	3218800	13669000	26	428840	68753	360080	9	ALQFLEEVK;AQLGVQAFADALLIIPK;DGNVLLHEMQIQHPTASLIAK;QADLYISEGLHPR;VATAQDDITGDGTTSNVLIIGELLK;VLAQNSGFDLQETLVK				608	362;464;857;4523;5987;6187	True;True;True;True;True;True	385;499;919;4885;6444;6662	842;1053;1827;10129;13681;13682;14078;14079
P07686;Q5URX0;H0YA83;H0Y9B6	P07686;Q5URX0	11;10;5;4	11;10;5;4	11;10;5;4	Beta-hexosaminidase subunit beta;Beta-hexosaminidase subunit beta chain B;Beta-hexosaminidase subunit beta chain A	HEXB	sp|P07686|HEXB_HUMAN Beta-hexosaminidase subunit beta OS=Homo sapiens OX=9606 GN=HEXB PE=1 SV=4;tr|Q5URX0|Q5URX0_HUMAN Beta-N-acetylhexosaminidase OS=Homo sapiens OX=9606 GN=HEXB PE=1 SV=1	4	11	11	11	0	11	0	11	0	11	26.4	26.4	26.4	63.137	556	556;331;170;202	2.21		11	3		0	23.527	0	26.4	25053000	0	25053000	29	357840	0	357840	15	DSAYPEELSR;EISEVFPDQFIHLGGDEVEFK;FNVLHWHIVDDQSFPYQSITFPELSNK;GSIVWQEVFDDK;GSYSLSHVYTPNDVR;KLESFYIQK;LAPGTIVEVWKDSAYPEELSR;MVIEYAR;TLDAMAFNK;VLDIIATINK;VLPEFDTPGHTLSWGK				508	1053;1301;1782;2208;2223;3002;3167;4122;5708;6196;6228	True;True;True;True;True;True;True;True;True;True;True	1129;1404;1917;2363;2380;3198;3375;4437;6144;6672;6706	2181;2772;2773;3824;4828;4897;4898;6555;6965;6966;9008;13000;14116;14168
P68363	P68363	19	1	0	Tubulin alpha-1B chain	TUBA1B	sp|P68363|TBA1B_HUMAN Tubulin alpha-1B chain OS=Homo sapiens OX=9606 GN=TUBA1B PE=1 SV=1	1	19	1	0	14	19	1	1	0	0	63.4	3.8	0	50.151	451	451	2		4			0	23.425	48.3	63.4	13496000	1496600	11999000	21	353510	71266	353510	4	AFVHWYVGEGMEEGEFSEAR;AVCMLSNTTAIAEAWAR;AVFVDLEPTVIDEVR;DVNAAIATIK;ECISIHVGQAGVQIGNACWELYCLEHGIQPDGQMPSDK;EIIDLVLDR;FDGALNVDLTEFQTNLVPYPR;FDLMYAK;IHFPLATYAPVISAEK;KLADQCTGLQGFLVFHSFGGGTGSGFTSLLMER;LADQCTGLQGFLVFHSFGGGTGSGFTSLLMER;LDHKFDLMYAK;LISQIVSSITASLR;NLDIERPTYTNLNR;QLFHPEQLITGK;QLFHPEQLITGKEDAANNYAR;TIGGGDDSFNTFFSETGAGK;VGINYQPPTVVPGGDLAK;YMACCLLYR				706	176;589;610;1112;1185;1287;1634;1638;2582;2988;3141;3236;3468;4272;4662;4663;5676;6102;6698	False;True;False;False;False;False;False;False;False;False;False;False;False;False;False;False;False;False;False	188;632;633;658;1197;1279;1389;1757;1761;2756;3184;3347;3348;3450;3693;4601;5034;5035;6111;6569;7208;7209	418;419;420;1315;1316;1317;1318;1372;1373;1374;2340;2341;2525;2731;2732;2733;2734;2735;2736;2737;3498;3499;3500;3501;3502;3503;3504;3505;3512;5682;5683;5684;5685;5686;6531;6868;6869;6870;6871;6872;7157;7590;7591;7592;7593;7594;7595;7596;7597;7598;7599;9386;9387;9388;9389;9390;9391;9392;9393;10422;10423;10424;10425;10426;10427;10428;10429;10430;12908;12909;12910;12911;12912;12913;13913;13914;15240…
Q9HCJ1;D6RGI5;A0A2R8Y5E7	Q9HCJ1	7;1;1	7;1;1	7;1;1	Progressive ankylosis protein homolog	ANKH	sp|Q9HCJ1|ANKH_HUMAN Progressive ankylosis protein homolog OS=Homo sapiens OX=9606 GN=ANKH PE=1 SV=2	3	7	7	7	0	7	0	7	0	7	16.5	16.5	16.5	54.24	492	492;126;140	2	5	4	5		0	17.064	0	16.5	14580000	0	14580000	21	351170	0	351170	14	AVYPAFDKNNPSNK;FPALTHYWPLIR;IFSFFPVPVTVR;ISRPIVNLFVSR;NIHDIIPDR;NVGLVFVNSK;SGPELGGDATIR				896	649;1784;2539;2796;4233;4431;5132	True;True;True;True;True;True;True	701;1919;2711;2985;4561;4788;5539	1449;1450;1451;3828;3829;5592;5593;6142;6143;9254;9842;11549;11550;11551
P25398	P25398	4	4	4	40S ribosomal protein S12	RPS12	sp|P25398|RS12_HUMAN 40S ribosomal protein S12 OS=Homo sapiens OX=9606 GN=RPS12 PE=1 SV=3	1	4	4	4	0	4	0	4	0	4	31.8	31.8	31.8	14.515	132	132	3.2			4	1	0	7.824	0	31.8	6004800	0	6004800	7	350480	0	350480	5	DVIEEYFK;LGEWVGLCK;LVEALCAEHQINLIK;TALIHDGLAR				569	1105;3373;3903;5544	True;True;True;True	1190;3595;4155;5971	2332;7415;7416;8504;12616
P62081;B5MCP9;A0A2R8Y623	P62081;B5MCP9;A0A2R8Y623	7;6;5	7;6;5	7;6;5	40S ribosomal protein S7	RPS7	sp|P62081|RS7_HUMAN 40S ribosomal protein S7 OS=Homo sapiens OX=9606 GN=RPS7 PE=1 SV=1;tr|B5MCP9|B5MCP9_HUMAN 40S ribosomal protein S7 OS=Homo sapiens OX=9606 GN=RPS7 PE=1 SV=1;tr|A0A2R8Y623|A0A2R8Y623_HUMAN 40S ribosomal protein S7 (Fragment) OS=Homo sapi	3	7	7	7	2	7	2	7	2	7	51	51	51	22.127	194	194;187;169	3			11		0	18.119	17.5	51	15039000	3573500	11465000	10	436830	88478	348350	12	AIIIFVPVPQLK;AQQNNVEHKVETFSGVYK;EIEVGGGR;HVVFIAQR;IVKPNGEKPDEFESGISQALLELEMNSDLK;TLTAVHDAILEDLVFPSEIVGK;TLTAVHDAILEDLVFPSEIVGKR				673	265;474;1280;2434;2850;5745;5746	True;True;True;True;True;True;True	283;511;1382;2601;3039;3040;6185;6186	628;629;1069;1070;2723;5414;6233;6234;13100;13101;13102
Q86W92;F5GZP6;H0YFE4;H0YGH8;A0A0A0MTP2;F5H495;E9PP16;A0A804HJY3;A0A804HKA2;Q8ND30;F5H6Q7;F5H0E0	Q86W92;F5GZP6	20;14;7;3;3;2;2;2;2;2;1;1	20;14;7;3;3;2;2;2;2;2;1;1	20;14;7;3;3;2;2;2;2;2;1;1	Liprin-beta-1	PPFIBP1	sp|Q86W92|LIPB1_HUMAN Liprin-beta-1 OS=Homo sapiens OX=9606 GN=PPFIBP1 PE=1 SV=2;tr|F5GZP6|F5GZP6_HUMAN Liprin-beta-1 (Fragment) OS=Homo sapiens OX=9606 GN=PPFIBP1 PE=1 SV=1	12	20	20	20	0	20	0	20	0	20	29.2	29.2	29.2	114.02	1011	1011;744;242;205;281;152;718;810;927;876;86;109	1.12	22	3			0	177.41	0	29.2	35123000	0	35123000	49	338490	0	338490	25	AVESLMAANEEKDR;DAMELPDYVLLTATAK;DLGQSNSDLDMPFAK;GLLEMMETDEKEGLR;GSGVHGGLMVLEPR;HLATHFNLLIGAEAQHQK;INNFEPNCLR;KLAFSNFGNLR;LDFNWVTR;LDLMAEISNLK;LENDKESLVLQVSVLTDQVEAQGEK;LLTSSLQK;LQLALQALGSEEETNHGK;LTPKPETSFEENDGNIILGATVDTQLCDK;LYEEDDLDRLEQMEDSEGTVR;MQDTVVLAQGK;RPSDENTIAPSEVQK;SPSASITDEDSNV;SVDLAEYAPNLR;WLDDIGLPQYK				819	602;785;948;2095;2205;2357;2715;2989;3230;3241;3299;3617;3726;3874;3974;4098;4921;5336;5470;6508	True;True;True;True;True;True;True;True;True;True;True;True;True;True;True;True;True;True;True;True	649;650;842;1017;2242;2360;2518;2900;3185;3444;3455;3517;3853;3967;4123;4232;4233;4403;5313;5756;5896;7006	1349;1350;1700;1701;2012;4582;4823;5214;5971;6532;7149;7163;7281;7931;8155;8156;8445;8641;8642;8882;11000;12112;12425;12426;14784
I3L397;I3L504;P63241	I3L397;I3L504;P63241	3;3;3	3;3;3	3;3;3	Eukaryotic translation initiation factor 5A;Eukaryotic translation initiation factor 5A-1	EIF5A	tr|I3L397|I3L397_HUMAN Eukaryotic translation initiation factor 5A (Fragment) OS=Homo sapiens OX=9606 GN=EIF5A PE=1 SV=8;tr|I3L504|I3L504_HUMAN Eukaryotic translation initiation factor 5A-1 OS=Homo sapiens OX=9606 GN=EIF5A PE=1 SV=1;sp|P63241|IF5A1_HUMAN E	3	3	3	3	2	2	2	2	2	2	24.7	24.7	24.7	16.019	146	146;186;154	3			4		0	14.301	24	16.4	3322200	616070	2706100	8	415280	77009	338270	4	EDLRLPEGDLGK;NDFQLIGIQDGYLSLLQDSGEVR;RNDFQLIGIQDGYLSLLQDSGEVR				388	1196;4168;4902	True;True;True	1291;4492;5290	2547;9095;9096;10941
P14923;C9JTX4;C9J826;C9JK18;C9JKY1;P35222;A0A2R8Y750;A0A2R8Y7Z0;A0A2R8YCH5;B4DGU4;A0A2R8Y5Z1;A0A2R8Y804;A0A2R8Y5C3;A0A2R8Y543;A0A2R8Y6G0;A0A2R8Y5A3;K7ERP3;C9JPI2	P14923	30;9;9;9;9;4;4;4;4;4;4;4;4;4;4;4;2;2	30;9;9;9;9;4;4;4;4;4;4;4;4;4;4;4;2;2	30;9;9;9;9;4;4;4;4;4;4;4;4;4;4;4;2;2	Junction plakoglobin	JUP	sp|P14923|PLAK_HUMAN Junction plakoglobin OS=Homo sapiens OX=9606 GN=JUP PE=1 SV=3	18	30	30	30	27	19	27	19	27	19	56.9	56.9	56.9	81.744	745	745;235;276;295;297;781;744;780;779;774;752;702;737;715;367;783;104;86	2.18	35	40	6	24	0	323.31	52.2	34.9	270630000	240690000	29946000	46	3298100	2962900	335200	112	AGDKDDITEPAVCALR;ALMGSPQLVAAVVR;ATIGLIR;CTTSILHNLSHHR;FLAITTDCLQLLAYGNQESK;GIMEEDEACGR;HVAAGTQQPYTDGVR;ILVNQLSVDDVNVLTCATGTLSNLTCNNSK;LAEPSQLLK;LIILANGGPQALVQIMR;LLNDEDPVVVTK;LLNQPNQWPLVK;LLWTTSR;LNYGIPAIVK;LVQLLVK;LVQNCLWTLR;MEEIVEGCTGALHILAR;NEGTATYAAAVLFR;NLALCPANHAPLQEAAVIPR;NLSDVATKQEGLESVLK;QEGLESVLK;RALMGSPQLVAAVVR;SAIVHLINYQDDAELATR;TLVTQNSGVEALIHAILR;TMQNTSDLDTAR;VAAGVLCELAQDK;VAAGVLCELA…				537	186;349;558;744;1722;2040;2424;2697;3147;3450;3579;3581;3625;3670;3946;3947;4020;4181;4269;4305;4573;4825;4986;5751;5762;5952;5953;6249;6383;6398	True;True;True;True;True;True;True;True;True;True;True;True;True;True;True;True;True;True;True;True;True;True;True;True;True;True;True;True;True;True	198;372;600;800;1852;2185;2186;2590;2880;3354;3674;3811;3813;3861;3909;4201;4202;4288;4289;4506;4598;4638;4941;5208;5379;6191;6205;6206;6408;6409;6728;6729;6868;6883	438;439;808;1254;1255;1606;3677;3678;4476;4477;5385;5386;5387;5388;5389;5390;5391;5392;5393;5394;5395;5938;5939;5940;6890;6891;6892;6893;6894;7563;7848;7849;7850;7851;7852;7853;7854;7858;7859;7860;7861;7945;7946;7947;7948;8060;8579;8580;8581;8582;8583;8722;8723;8724;8725;9123;9124;9125;9377;9378;9379;9380;9381;9382;9498;10225;10226;10227;10792;10793;10794;11139;11140;11141;11142;11143;13113;13114…
E9PNK6;E9PPQ1;J3KNE7;Q16890	E9PNK6;E9PPQ1;J3KNE7;Q16890	3;3;3;3	3;3;3;3	3;3;3;3	Tumor protein D53	TPD52L1	tr|E9PNK6|E9PNK6_HUMAN Tumor protein D53 OS=Homo sapiens OX=9606 GN=TPD52L1 PE=1 SV=1;tr|E9PPQ1|E9PPQ1_HUMAN Tumor protein D53 OS=Homo sapiens OX=9606 GN=TPD52L1 PE=1 SV=1;tr|J3KNE7|J3KNE7_HUMAN Tumor protein D53 OS=Homo sapiens OX=9606 GN=TPD52L1 PE=1 SV=	4	3	3	3	0	3	0	3	0	3	14.5	14.5	14.5	18.661	166	166;191;209;204	3			3		0	12.262	0	14.5	2668500	0	2668500	8	333560	0	333560	3	ATAAFSNVGTAISK;ATAAFSNVGTAISKK;VETTVTSLK				316	537;538;6060	True;True;True	575;576;6522	1200;1201;13830
P55735;A8MXL6	P55735;A8MXL6	3;2	3;2	3;2	Protein SEC13 homolog	SEC13	sp|P55735|SEC13_HUMAN Protein SEC13 homolog OS=Homo sapiens OX=9606 GN=SEC13 PE=1 SV=3;tr|A8MXL6|A8MXL6_HUMAN Protein SEC13 homolog OS=Homo sapiens OX=9606 GN=SEC13 PE=1 SV=1	2	3	3	3	0	3	0	3	0	3	15.2	15.2	15.2	35.54	322	322;284	3			3		0	5.6923	0	15.2	5620400	0	5620400	13	332750	0	332750	3	DVAWAPSIGLPTSTIASCSQDGR;ESVDGQWVCISDVNK;FASGGCDNLIK				649	1089;1512;1619	True;True;True	1169;1626;1742	2271;3217;3476
P05109	P05109	6	6	6	Protein S100-A8;Protein S100-A8, N-terminally processed	S100A8	sp|P05109|S10A8_HUMAN Protein S100-A8 OS=Homo sapiens OX=9606 GN=S100A8 PE=1 SV=1	1	6	6	6	6	2	6	2	6	2	43	43	43	10.834	93	93	2.71	8	2	8	10	0	53.511	43	23.7	139170000	135540000	3633300	8	11933000	11603000	330640	28	ALNSIIDVYHK;GNFHAVYR;KGADVWFK;KLLETECPQYIR;LLETECPQYIR;LLETECPQYIRK				496	353;2122;2943;3015;3540;3541	True;True;True;True;True;True	376;2274;3139;3211;3770;3771	814;815;816;817;818;819;820;821;822;4637;4638;4639;6450;6451;6452;6571;6572;6573;6574;6575;6576;7764;7765;7766;7767;7768;7769;7770
A0A7I2V551;A0A7I2V5L1;A0A7I2V355;A0A7I2V3R9;B1AP22;A0A7I2V5S6;P49810;E5RHT1;E5RFW4;A0A7I2V5Q3;A0A7I2V3Y8;A0A7I2V2W1;E5RG63;A0A7I2V4T4;A0A7I2V4Y6;A0A7I2V4D0	A0A7I2V551;A0A7I2V5L1;A0A7I2V355;A0A7I2V3R9;B1AP22;A0A7I2V5S6;P49810;E5RHT1;E5RFW4;A0A7I2V5Q3;A0A7I2V3Y8;A0A7I2V2W1;E5RG63;A0A7I2V4T4;A0A7I2V4Y6;A0A7I2V4D0	2;2;2;2;2;2;2;1;1;1;1;1;1;1;1;1	2;2;2;2;2;2;2;1;1;1;1;1;1;1;1;1	1;1;1;1;1;1;1;1;0;1;1;0;0;1;1;1	Presenilin;Presenilin-2;Presenilin-2 NTF subunit;Presenilin-2 CTF subunit	PSEN2	tr|A0A7I2V551|A0A7I2V551_HUMAN Presenilin OS=Homo sapiens OX=9606 GN=PSEN2 PE=1 SV=1;tr|A0A7I2V5L1|A0A7I2V5L1_HUMAN Presenilin OS=Homo sapiens OX=9606 GN=PSEN2 PE=1 SV=1;tr|A0A7I2V355|A0A7I2V355_HUMAN Presenilin OS=Homo sapiens OX=9606 GN=PSEN2 PE=1 SV=1;t	16	2	2	1	0	2	0	2	0	1	6.9	6.9	4	36.148	321	321;367;399;471;481;527;448;129;144;165;263;303;304;366;367;415	1.5	2	2			0	23.288	0	6.9	5282500	0	5282500	16	330160	0	330160	4	MLVETAQER;QGPEDGENTAQWR				147	4081;4620	True;True	4376;4991	8850;8851;10324;10325
Q9UJY4;H3BMM6;H3BPI3	Q9UJY4	7;2;1	7;2;1	7;2;1	ADP-ribosylation factor-binding protein GGA2	GGA2	sp|Q9UJY4|GGA2_HUMAN ADP-ribosylation factor-binding protein GGA2 OS=Homo sapiens OX=9606 GN=GGA2 PE=1 SV=3	3	7	7	7	0	7	0	7	0	7	18.4	18.4	18.4	67.15	613	613;223;125	1.89	1	8			0	77.732	0	18.4	19143000	0	19143000	24	326800	0	326800	9	LPAFSPLMPPAVISQMLLLDNPHKEPIR;LTFNQGGQPFSEVGEVK;NPSSSTLPGGGVQNPSADR;RPGQAPPDQEALQVVYER;SSIFDADEEKSK;VFQNPAGCMK;YLGSWATGK				920	3672;3854;4364;4911;5396;6075;6679	True;True;True;True;True;True;True	3911;4103;4709;5301;5819;6537;7188	8063;8413;9669;10960;10961;12271;12272;13856;15197
Q99747;J3KTJ6;J3QS28;J3QKW4	Q99747	8;3;1;1	8;3;1;1	8;3;1;1	Gamma-soluble NSF attachment protein	NAPG	sp|Q99747|SNAG_HUMAN Gamma-soluble NSF attachment protein OS=Homo sapiens OX=9606 GN=NAPG PE=1 SV=1	4	8	8	8	0	8	0	8	0	8	30.1	30.1	30.1	34.746	312	312;177;18;22	2.89		1	8		0	14.767	0	30.1	9589800	0	9589800	18	325340	0	325340	9	AVQLYQQTANVFENEER;AYEQAGMMLK;EIENYPTCYK;INEGLEHLAK;LGLSLVVPGGGIK;LIENVDPEK;TIAQVLVHLHR;WKPDYDSAASEYGK				875	631;660;1276;2707;3394;3440;5666;6505	True;True;True;True;True;True;True;True	680;712;1378;2891;3616;3664;6101;7002	1406;1467;2702;5956;7460;7550;7551;12874;14780
A0A2R8YD45;O14773;A0A804HJ17;A0A2R8Y7U1;A0A2R8YGD1;A0A2R8YE64;E7EV34;A0A2R8YCK4;A0A2R8YDY1;A0A2R8Y7I4	A0A2R8YD45;O14773;A0A804HJ17;A0A2R8Y7U1;A0A2R8YGD1	10;10;9;8;5;4;3;1;1;1	10;10;9;8;5;4;3;1;1;1	10;10;9;8;5;4;3;1;1;1	Tripeptidyl-peptidase 1	TPP1	tr|A0A2R8YD45|A0A2R8YD45_HUMAN Tripeptidyl-peptidase 1 OS=Homo sapiens OX=9606 GN=TPP1 PE=1 SV=1;sp|O14773|TPP1_HUMAN Tripeptidyl-peptidase 1 OS=Homo sapiens OX=9606 GN=TPP1 PE=1 SV=2;tr|A0A804HJ17|A0A804HJ17_HUMAN Tripeptidyl-peptidase 1 OS=Homo sapiens O	10	10	10	10	0	10	0	10	0	10	34.4	34.4	34.4	54.262	500	500;563;525;400;470;162;170;81;99;162	1.83	2	10			0	63.447	0	34.4	26474000	0	26474000	21	322870	0	322870	13	ADPEEELSLTFALR;ILSGRPPLGFLNPR;LFGGNFAHQASVAR;LSELVQAVSDPSSPQYGK;LYQQHGAGLFDVTR;QAELLLPGAEFHHYVGGPTETHVVR;SPHPYQLPQALAPHVDFVGGLHR;VPIPWVSGTSASTPVFGGILSLINEHR;YLTLENVADLVR;YLTLENVADLVRPSPLTLHTVQK				102	101;2681;3331;3792;3987;4526;5331;6304;6689;6690	True;True;True;True;True;True;True;True;True;True	109;2863;3550;4038;4246;4888;5751;6789;7199;7200	257;5904;7350;8298;8299;8658;8659;10133;12101;14332;15220;15221
P15311	P15311	8	4	3	Ezrin	EZR	sp|P15311|EZRI_HUMAN Ezrin OS=Homo sapiens OX=9606 GN=EZR PE=1 SV=4	1	8	4	3	4	8	2	4	1	3	13.7	7.5	6.1	69.412	586	586	1.88	1	7			0	14.146	6.1	13.7	15849000	4338000	11511000	32	457290	135560	321730	7	ALQLEEER;IGFPWSEIR;KENPLQFK;LFFLQVK;QLFDQVVK;QLLTLSSELSQAR;RKPDTIEVQQMK;SQEQLAAELAEYTAK				538	366;2554;2926;3328;4661;4679;4880;5354	True;False;True;False;False;True;False;True	390;2726;3121;3547;5033;5051;5264;5774	851;5616;5617;6407;6408;7343;7344;10420;10421;10456;10457;10458;10891;12140;12141
F8VSC5;A0A0U1RQQ9;Q6P3W7;H0YI32;H0YIK6	F8VSC5;A0A0U1RQQ9;Q6P3W7	8;8;8;1;1	8;8;8;1;1	8;8;8;1;1	SCY1-like protein 2	SCYL2	tr|F8VSC5|F8VSC5_HUMAN SCY1-like protein 2 (Fragment) OS=Homo sapiens OX=9606 GN=SCYL2 PE=1 SV=1;tr|A0A0U1RQQ9|A0A0U1RQQ9_HUMAN SCY1-like protein 2 OS=Homo sapiens OX=9606 GN=SCYL2 PE=1 SV=1;sp|Q6P3W7|SCYL2_HUMAN SCY1-like protein 2 OS=Homo sapiens OX=9606	5	8	8	8	0	8	0	8	0	8	19.1	19.1	19.1	77.053	681	681;933;929;60;114	1.46	7	6			0	112.94	0	19.1	21203000	0	21203000	34	318440	0	318440	14	LGSSSLTNIPEEVR;LILPELGPVFK;LLTVQHPLEESR;NACLQTSSLAVR;VFNNIGADLLTGSESENKEDGLQNK;VLPHLIPLSIENNLNLNQFNSFISVIK;VTNIGNQQIDK;YGLLQVSEGLSFLHSSVK				68	3400;3456;3618;4133;6073;6232;6411;6629	True;True;True;True;True;True;True;True	3622;3680;3854;4450;6535;6710;6897;7132	7469;7470;7572;7573;7932;9021;9022;13853;13854;14172;14547;15064;15065
C9J050;C9JEJ2;P49585;H7C1T3;C9J2E1;Q9Y5K3;C9JPY0;H7BZN1;C9JVS0;F8WAZ5;F2Z2B1	C9J050;C9JEJ2;P49585;H7C1T3;C9J2E1;Q9Y5K3	7;7;7;5;4;4;3;3;2;2;1	7;7;7;5;4;4;3;3;2;2;1	7;7;7;5;4;4;3;3;2;2;1	Choline-phosphate cytidylyltransferase A;Choline-phosphate cytidylyltransferase B	PCYT1A;PCYT1B	tr|C9J050|C9J050_HUMAN Choline-phosphate cytidylyltransferase (Fragment) OS=Homo sapiens OX=9606 GN=PCYT1A PE=1 SV=1;tr|C9JEJ2|C9JEJ2_HUMAN Choline-phosphate cytidylyltransferase OS=Homo sapiens OX=9606 GN=PCYT1A PE=1 SV=1;sp|P49585|PCY1A_HUMAN Choline-pho	11	7	7	7	0	7	0	7	0	7	39.2	39.2	39.2	33.711	293	293;380;367;201;212;369;133;137;115;134;177	2.5		5	5		0	26.813	0	39.2	32210000	0	32210000	17	312030	0	312030	12	ELNVSFINEK;IDFVAHDDIPYSSAGSDDVYK;NAPWTLTPEFLAEHR;NLFPNTYLIVGVCSDELTHNFK;QPAPFSDEIEVDFSKPYVR;TEGISTSDIITR;VYADGIFDLFHSGHAR				226	1375;2485;4146;4280;4723;5603;6470	True;True;True;True;True;True;True	1484;2654;4464;4609;5097;6036;6959	2939;5494;5495;9044;9424;10569;12731;12732;14669;14670
Q9Y230;M0R0Y3;X6R2L4;M0QXI6;M0R0Z0;A0A1W2PS48	Q9Y230;M0R0Y3;X6R2L4	6;5;3;2;1;1	6;5;3;2;1;1	6;5;3;2;1;1	RuvB-like 2	RUVBL2	sp|Q9Y230|RUVB2_HUMAN RuvB-like 2 OS=Homo sapiens OX=9606 GN=RUVBL2 PE=1 SV=3;tr|M0R0Y3|M0R0Y3_HUMAN RuvB-like helicase OS=Homo sapiens OX=9606 GN=RUVBL2 PE=1 SV=1;tr|X6R2L4|X6R2L4_HUMAN RuvB-like helicase OS=Homo sapiens OX=9606 GN=RUVBL2 PE=1 SV=1	6	6	6	6	1	6	1	6	1	6	15.3	15.3	15.3	51.156	463	463;354;259;109;50;50	2		7			0	18.431	2.6	15.3	9197500	867400	8330100	27	340650	32126	308520	7	AAGVVLEMIR;DKVQAGDVITIDK;GLGLDDALEPR;LLIVSTTPYSEK;TEALTQAFR;TQGFLALFSGDTGEIK				934	26;918;2087;3557;5597;5809	True;True;True;True;True;True	26;984;2234;3788;6029;6254	46;1963;4557;7792;7793;12713;13281
Q99805	Q99805	1	1	1	Transmembrane 9 superfamily member 2	TM9SF2	sp|Q99805|TM9S2_HUMAN Transmembrane 9 superfamily member 2 OS=Homo sapiens OX=9606 GN=TM9SF2 PE=1 SV=1	1	1	1	1	0	1	0	1	0	1	2.1	2.1	2.1	75.775	663	663	2		1			0.008	1.4697	0	2.1	6155400	0	6155400	20	307770	0	307770	1	RPSENLGQVLFGER				876	4922	TRUE	5314	11001
O00560;G5EA09;B4DHN5;E9PBU7	O00560;G5EA09;B4DHN5;E9PBU7	4;3;2;2	4;3;2;2	4;3;2;2	Syntenin-1	SDCBP	sp|O00560|SDCB1_HUMAN Syntenin-1 OS=Homo sapiens OX=9606 GN=SDCBP PE=1 SV=1;tr|G5EA09|G5EA09_HUMAN Syndecan binding protein (Syntenin), isoform CRA_a OS=Homo sapiens OX=9606 GN=SDCBP PE=1 SV=1;tr|B4DHN5|B4DHN5_HUMAN Syntenin-1 OS=Homo sapiens OX=9606 GN=SD	4	4	4	4	0	4	0	4	0	4	20.8	20.8	20.8	32.444	298	298;318;239;244	3			6		0	28.008	0	20.8	6893900	0	6893900	11	305500	0	305500	6	ANVAVVSGAPLQGQLVAR;DSTGHVGFIFK;SIDNGIFVQLVQANSPASLVGLR;SLMDHTIPEV				424	413;1067;5157;5251	True;True;True;True	446;1146;5566;5666	952;2206;2207;11598;11599;11896
H3BST1;Q9UL45;H3BPR6;H3BN13	H3BST1;Q9UL45;H3BPR6;H3BN13	2;2;1;1	2;2;1;1	2;2;1;1	Biogenesis of lysosome-related organelles complex 1 subunit 6	BLOC1S6	tr|H3BST1|H3BST1_HUMAN Biogenesis of lysosome-related organelles complex 1 subunit 6 OS=Homo sapiens OX=9606 GN=BLOC1S6 PE=1 SV=1;sp|Q9UL45|BL1S6_HUMAN Biogenesis of lysosome-related organelles complex 1 subunit 6 OS=Homo sapiens OX=9606 GN=BLOC1S6 PE=1 SV	4	2	2	2	0	2	0	2	0	2	23.7	23.7	23.7	20.265	177	177;172;58;86	3			2		0	48.322	0	23.7	1823600	0	1823600	6	303940	0	303940	2	AVEQLAEGLLSHYLPDLQR;QALQELTQNQVVLLDTLEQEISK				378	601;4534	True;True	648;4896	1348;10143
F8VPD4;P27708;H7C3Z5;H7C2E4;H7BZB3	F8VPD4;P27708	38;38;6;4;3	38;38;6;4;3	38;38;6;4;3	CAD protein;Glutamine-dependent carbamoyl-phosphate synthase;Aspartate carbamoyltransferase;Dihydroorotase	CAD	tr|F8VPD4|F8VPD4_HUMAN CAD protein OS=Homo sapiens OX=9606 GN=CAD PE=1 SV=1;sp|P27708|PYR1_HUMAN CAD protein OS=Homo sapiens OX=9606 GN=CAD PE=1 SV=3	5	38	38	38	10	37	10	37	10	37	26.8	26.8	26.8	236.02	2162	2162;2225;269;293;279	1	49				0	147.65	5.6	26.5	54189000	5782400	48407000	104	356140	52343	303790	49	AAFALGGLGSGFASNREELSALVAPAFAHTSQVLVDK;AALVLEDGSVLR;AHWTPFEGQK;ASDPGLPAEEPKEK;CDFALFLGASSENAGTLGTVAGSAAGLK;EIDVDAVASDGVVAAIAISEHVENAGVHSGDATLVTPPQDITAK;ELSDLESAR;GEVAYIDGQVLVPPGYGQDVR;HPQPGAVELAAK;KEEILLIK;LAADFSVPLIIDIK;LALGIPLPELR;LFVEALGQIGPAPPLK;LGGAVLSFSEATSSVQK;LGYPVLVR;LLESLGYSLYASLGTADFYTEHGVK;LPGLIDVHVHLR;LSLDDLLQR;LYLNETFSELR;MAEIGEHVAPSEAANSLEQAQAAAER;NSVTGGTAAFEPSVDYCVVK;PVFGICLGHQLLAL…				338	20;35;235;501;684;1274;1386;1962;2393;2922;3134;3161;3352;3380;3406;3539;3688;3808;3982;3996;4406;4514;4581;4629;4631;5083;5167;5482;5718;5795;5856;6209;6210;6211;6241;6272;6307;6389	True;True;True;True;True;True;True;True;True;True;True;True;True;True;True;True;True;True;True;True;True;True;True;True;True;True;True;True;True;True;True;True;True;True;True;True;True;True	20;36;250;539;738;1376;1495;2107;2559;3117;3338;3369;3572;3602;3628;3769;3929;4054;4241;4256;4257;4761;4876;4949;5000;5002;5484;5576;5908;6154;6239;6305;6685;6686;6687;6720;6756;6792;6874	31;62;63;565;1134;1521;2700;2960;4206;5310;5311;6399;6400;6852;6853;6951;7377;7427;7428;7478;7763;8085;8327;8328;8652;8673;8674;9779;10118;10251;10342;10345;11405;11617;12453;13015;13016;13260;13261;13425;14138;14139;14140;14141;14189;14272;14273;14336;14500
P61225;F6U784;P10114	P61225;F6U784;P10114	4;3;3	4;3;3	1;0;0	Ras-related protein Rap-2b;Ras-related protein Rap-2a	RAP2B;RAP2A	sp|P61225|RAP2B_HUMAN Ras-related protein Rap-2b OS=Homo sapiens OX=9606 GN=RAP2B PE=1 SV=1;tr|F6U784|F6U784_HUMAN Ras-related protein Rap-2a OS=Homo sapiens OX=9606 GN=RAP2A PE=4 SV=1;sp|P10114|RAP2A_HUMAN Ras-related protein Rap-2a OS=Homo sapiens OX=960	3	4	4	1	0	4	0	4	0	1	39.9	39.9	6.6	20.504	183	183;108;183	3			4		0	15.168	0	39.9	4138600	0	4138600	11	299210	0	299210	4	ASVDELFAEIVR;EIEVDSSPSVLEILDTAGTEQFASMR;NGQGFILVYSLVNQQSFQDIKPMR;VVVLGSGGVGK				665	533;1279;4211;6464	True;True;True;True	571;1381;4536;6953	1196;2722;9171;14658
P11234;C9J6B1;C9JQB3;C9JPE8;C9JYR1	P11234;C9J6B1;C9JQB3;C9JPE8;C9JYR1	6;5;4;3;3	6;5;4;3;3	2;2;1;0;0	Ras-related protein Ral-B	RALB;RALA	sp|P11234|RALB_HUMAN Ras-related protein Ral-B OS=Homo sapiens OX=9606 GN=RALB PE=1 SV=1;tr|C9J6B1|C9J6B1_HUMAN Small monomeric GTPase (Fragment) OS=Homo sapiens OX=9606 GN=RALB PE=1 SV=1;tr|C9JQB3|C9JQB3_HUMAN Small monomeric GTPase (Fragment) OS=Homo sap	5	6	6	2	0	6	0	6	0	2	48.5	48.5	15.5	23.408	206	206;167;171;101;112	3.11			8	1	0	23.229	0	48.5	10084000	0	10084000	9	298000	0	298000	9	ANVDKVFFDLMR;SALTLQFMYDEFVEDYEPTK;SKAEEWGVQYVETSAK;VIMVGSGGVGK;VKAEEDKIPLLVVGNK;VVLDGEEVQIDILDTAGQEDYAAIR				527	414;4992;5189;6146;6168;6441	True;True;True;True;True;True	447;5386;5600;6618;6643;6929	953;11163;11164;11707;14010;14047;14048;14610;14611
Q07960;H0YE29;E9PNR6	Q07960;H0YE29	11;8;5	11;8;5	11;8;5	Rho GTPase-activating protein 1	ARHGAP1	sp|Q07960|RHG01_HUMAN Rho GTPase-activating protein 1 OS=Homo sapiens OX=9606 GN=ARHGAP1 PE=1 SV=1;tr|H0YE29|H0YE29_HUMAN Rho GTPase-activating protein 1 (Fragment) OS=Homo sapiens OX=9606 GN=ARHGAP1 PE=1 SV=1	3	11	11	11	0	11	0	11	0	11	35.5	35.5	35.5	50.435	439	439;334;192	2.08		11	1		0	20.615	0	35.5	17982000	0	17982000	27	292900	0	292900	12	AINPINTFTK;ALYIVHPTMFIK;FLLDHQGELFPSPDPSGL;HTLDQYVESDYTLLYLHHGLTSDNKPSLSWLR;IFYVNYLSELSEHVK;IIVFSACR;LEQLGIPR;NPEQEPIPIVLR;SSSPELVTHLK;VPATLQVLQTLPEENYQVLR;WDDPYYDIAR				732	272;394;1751;2420;2543;2615;3310;4352;5426;6296;6491	True;True;True;True;True;True;True;True;True;True;True	291;422;1883;2586;2715;2790;3529;4696;5851;6781;6983	643;914;3773;5378;5599;5762;7312;9652;12313;14318;14319;14714
P31946	P31946	3	2	2	14-3-3 protein beta/alpha;14-3-3 protein beta/alpha, N-terminally processed	YWHAB	sp|P31946|1433B_HUMAN 14-3-3 protein beta/alpha OS=Homo sapiens OX=9606 GN=YWHAB PE=1 SV=3	1	3	2	2	2	3	1	2	1	2	16.3	12.2	12.2	28.082	246	246	3			3		0	11.468	8.5	16.3	4392600	0	4392600	14	291340	0	291340	3	DSTLIMQLLR;TAFDEAIAELDTLNEESYK;YLSEVASGDNK				592	1068;5538;6688	False;True;True	1147;5965;7198	2208;2209;12603;15218;15219
E9PN09;Q6YBV0	E9PN09;Q6YBV0	2;2	2;2	2;2	Proton-coupled amino acid transporter 4	SLC36A4	tr|E9PN09|E9PN09_HUMAN Proton-coupled amino acid transporter 4 OS=Homo sapiens OX=9606 GN=SLC36A4 PE=1 SV=1;sp|Q6YBV0|S36A4_HUMAN Proton-coupled amino acid transporter 4 OS=Homo sapiens OX=9606 GN=SLC36A4 PE=1 SV=1	2	2	2	2	0	2	0	2	0	2	32.4	32.4	32.4	12.041	111	111;504	1	2				0	5.3032	0	32.4	2142300	0	2142300	6	289940	0	289940	2	GNIGTGLLGLPLAIK;HYQLDDQEGISFVQTLMHLLK				314	2124;2444	True;True	2276;2612	4643;5432
H3BUJ1;F5GXC5;Q8TB96	H3BUJ1;F5GXC5;Q8TB96	2;2;2	2;2;2	2;2;2	T-cell immunomodulatory protein	ITFG1	tr|H3BUJ1|H3BUJ1_HUMAN T-cell immunomodulatory protein (Fragment) OS=Homo sapiens OX=9606 GN=ITFG1 PE=1 SV=2;tr|F5GXC5|F5GXC5_HUMAN T-cell immunomodulatory protein OS=Homo sapiens OX=9606 GN=ITFG1 PE=1 SV=1;sp|Q8TB96|TIP_HUMAN T-cell immunomodulatory prote	3	2	2	2	0	2	0	2	0	2	14	14	14	20.03	178	178;464;612	2		2			0	37.312	0	14	1730500	0	1730500	6	288410	0	288410	2	NNFEADAYFVK;VIVLSGLCSNDCPR				331	4325;6162	True;True	4664;6635	9585;14038
Q8N4B1;F8VZK7	Q8N4B1;F8VZK7	2;1	2;1	2;1	Sesquipedalian-1	FAM109A	sp|Q8N4B1|SESQ1_HUMAN Sesquipedalian-1 OS=Homo sapiens OX=9606 GN=PHETA1 PE=1 SV=1;tr|F8VZK7|F8VZK7_HUMAN Sesquipedalian-1 (Fragment) OS=Homo sapiens OX=9606 GN=PHETA1 PE=1 SV=1	2	2	2	2	0	2	0	2	0	2	6.8	6.8	6.8	27.215	249	249;117	3			2		0.0070012	1.6661	0	6.8	3447600	0	3447600	12	287300	0	287300	1	ASFDYLR;ELEQQLAAVR				835	506;1342	True;True	544;1448	1139;2873
B5MBX8	B5MBX8	1	1	1		TMEM18	tr|B5MBX8|B5MBX8_HUMAN Transmembrane protein 18 OS=Homo sapiens OX=9606 GN=TMEM18 PE=1 SV=1	1	1	1	1	0	1	0	1	0	1	6.3	6.3	6.3	16.722	143	143	3			1		1	-2	0	6.3	1435900	0	1435900	5	287180	0	287180	0	MGTRWGLGR	+			214	4051	TRUE	4333	8799
F8VNT9;F8VV56;F8W022;F8VWK8;P08962	F8VNT9;F8VV56;F8W022;F8VWK8;P08962	1;1;1;1;1	1;1;1;1;1	1;1;1;1;1	Tetraspanin;CD63 antigen	CD63	tr|F8VNT9|F8VNT9_HUMAN CD63 antigen (Fragment) OS=Homo sapiens OX=9606 GN=CD63 PE=1 SV=1;tr|F8VV56|F8VV56_HUMAN CD63 antigen OS=Homo sapiens OX=9606 GN=CD63 PE=1 SV=1;tr|F8W022|F8W022_HUMAN Tetraspanin (Fragment) OS=Homo sapiens OX=9606 GN=CD63 PE=1 SV=1;t	5	1	1	1	0	1	0	1	0	1	7.5	7.5	7.5	14.265	133	133;145;215;217;238	2		1			0	3.4545	0	7.5	846190	0	846190	3	282060	0	282060	1	VMSEFNNNFR				337	6267	TRUE	6751	14266
P52907;C9JUG7;F8W9N7;P47755	P52907	5;1;1;1	5;1;1;1	5;1;1;1	F-actin-capping protein subunit alpha-1	CAPZA1	sp|P52907|CAZA1_HUMAN F-actin-capping protein subunit alpha-1 OS=Homo sapiens OX=9606 GN=CAPZA1 PE=1 SV=3	4	5	5	5	3	4	3	4	3	4	25.9	25.9	25.9	32.922	286	286;146;174;286	3			7		0	15.902	14.3	20.3	5968900	1481800	4487100	13	395660	113980	281680	7	DVQDSLTVSNEAQTAK;EASDPQPEEADGGLK;FITHAPPGEFNEVFNDVR;FTITPPTAQVVGVLK;LLLNNDNLLR				639	1115;1173;1712;1848;3573	True;True;True;True;True	1200;1266;1842;1986;3805	2347;2494;2495;3663;4014;7837;7838
CON__P12763;P02765	CON__P12763	3;1	3;1	3;1				2	3	3	3	1	3	1	3	1	3	10.3	10.3	10.3	38.418	359	359;367	1.8	1	4			0	9.0583	2.8	10.3	5151000	1215800	3935200	14	367930	86841	281090	6	CDSSPDSAEDVR;HTLNQIDSVK;TPIVGQPSIPGGPVR			+	261	691;2421;5796	True;True;True	745;2587;6240	1528;5379;5380;5381;13262
A0A2R8Y5A0;A0A2R8YF43;A0A2R8YD58;E7EU96;P68400;A0A2R8YEW1;V9GYA2;A0A2R8Y4D6;A0A2R8Y4H0;Q8NEV1;A0A2R8YDY7;A0A2R8YDP2;A0A2R8YFU2	A0A2R8Y5A0;A0A2R8YF43;A0A2R8YD58;E7EU96;P68400;A0A2R8YEW1;V9GYA2;A0A2R8Y4D6;A0A2R8Y4H0;Q8NEV1	3;3;3;3;3;2;2;2;2;2;1;1;1	3;3;3;3;3;2;2;2;2;2;1;1;1	3;3;3;3;3;2;2;2;2;2;1;1;1	Casein kinase II subunit alpha;Casein kinase II subunit alpha 3	CSNK2A1;CSNK2A3	tr|A0A2R8Y5A0|A0A2R8Y5A0_HUMAN Casein kinase II subunit alpha OS=Homo sapiens OX=9606 GN=CSNK2A1 PE=1 SV=1;tr|A0A2R8YF43|A0A2R8YF43_HUMAN Casein kinase II subunit alpha OS=Homo sapiens OX=9606 GN=CSNK2A1 PE=1 SV=1;tr|A0A2R8YD58|A0A2R8YD58_HUMAN Casein kina	13	3	3	3	0	3	0	3	0	3	15.3	15.3	15.3	40.717	354	354;363;376;385;391;133;144;207;256;391;131;354;374	2.5		2	2		0	5.6418	0	15.3	4731500	0	4731500	17	278330	0	278330	4	GGPNIITLADIVKDPVSR;TPALVFEHVNNTDFK;VLGTEDLYDYIDKYNIELDPR				91	1997;5779;6206	True;True;True	2142;6223;6682	4328;4329;13219;14134
C9JPX5;C9JKL2;O95772	C9JPX5;C9JKL2;O95772	2;2;2	2;2;2	2;2;2	MLN64 N-terminal domain homolog	STARD3NL	tr|C9JPX5|C9JPX5_HUMAN STARD3 N-terminal-like protein (Fragment) OS=Homo sapiens OX=9606 GN=STARD3NL PE=1 SV=1;tr|C9JKL2|C9JKL2_HUMAN STARD3 N-terminal-like protein OS=Homo sapiens OX=9606 GN=STARD3NL PE=1 SV=1;sp|O95772|STR3N_HUMAN STARD3 N-terminal-like	3	2	2	2	0	2	0	2	0	2	10.2	10.2	10.2	23.505	206	206;216;234	3			2		0	2.6716	0	10.2	2781400	0	2781400	10	278140	0	278140	2	LLIVQDASER;VLPQEAEEENR				237	3556;6233	True;True	3787;6711	7791;14173
Q86XT9;I3L2J7;H3BML8;I3L4B3	Q86XT9;I3L2J7	3;2;1;1	3;2;1;1	3;2;1;1	Insulin-like growth factor-binding protein 3 receptor	TMEM219	sp|Q86XT9|TM219_HUMAN Insulin-like growth factor-binding protein 3 receptor OS=Homo sapiens OX=9606 GN=TMEM219 PE=1 SV=1;tr|I3L2J7|I3L2J7_HUMAN Insulin-like growth factor-binding protein 3 receptor (Fragment) OS=Homo sapiens OX=9606 GN=TMEM219 PE=1 SV=2	4	3	3	3	0	3	0	3	0	3	15	15	15	25.724	240	240;213;99;169	2		3			0	11.265	0	15	2490400	0	2490400	9	276710	0	276710	3	LLTSEELALCGSR;SFGQLTLCPR;SPDIPQDWVSFLR				821	3615;5089;5322	True;True;True	3851;5490;5740	7927;11416;12075
F8W787;A0A1B0GW44;A0A1B0GV23;A0A1B0GVD5;A0A1B0GWE8;C9JH19;P07339;A0A1B0GU92;A0A1B0GU03;A0A1B0GVP3;F8WD96;H7C469	F8W787;A0A1B0GW44;A0A1B0GV23;A0A1B0GVD5;A0A1B0GWE8;C9JH19;P07339;A0A1B0GU92;A0A1B0GU03;A0A1B0GVP3;F8WD96;H7C469	9;9;9;9;9;9;9;8;8;7;6;6	9;9;9;9;9;9;9;8;8;7;6;6	9;9;9;9;9;9;9;8;8;7;6;6	Cathepsin D;Cathepsin D light chain;Cathepsin D heavy chain	CTSD	tr|F8W787|F8W787_HUMAN Cathepsin D OS=Homo sapiens OX=9606 GN=CTSD PE=1 SV=2;tr|A0A1B0GW44|A0A1B0GW44_HUMAN Cathepsin D OS=Homo sapiens OX=9606 GN=CTSD PE=1 SV=1;tr|A0A1B0GV23|A0A1B0GV23_HUMAN Cathepsin D OS=Homo sapiens OX=9606 GN=CTSD PE=1 SV=1;tr|A0A1B0	12	9	9	9	6	6	6	6	6	6	30.8	30.8	30.8	40.783	377	377;405;406;409;410;451;412;557;582;405;276;336	2.47	1	7	9		0	38.163	22.5	16.7	10281000	4427600	5853700	18	504300	229360	274940	17	AIGAVPLIQGEYMIPCEK;DPDAQPGGELMLGGTDSK;FDGILGMAYPR;ISVNNVLPVFDNLMQQK;LLDIACWIHHK;LVDQNIFSFYLSR;QPGITFIAAK;VGFAEAAR;VSTLPAITLK				79	256;1014;1635;2803;3509;3902;4725;6096;6382	True;True;True;True;True;True;True;True;True	273;1086;1087;1758;2992;3735;4154;5099;6563;6867	606;2114;2115;3506;3507;6163;6164;7678;8499;8500;8501;8502;8503;10572;13901;13902;14483
A0A7I2V5M5;A0A7I2V428;C9JLB1;A0A7I2V3F3;H7BY16;P19338;A0A7I2V699;A0A7I2V2U7;A0A7I2V349;A0A7I2V506;A0A7I2V2S8	A0A7I2V5M5;A0A7I2V428;C9JLB1;A0A7I2V3F3;H7BY16;P19338;A0A7I2V699;A0A7I2V2U7;A0A7I2V349;A0A7I2V506	7;7;7;7;7;7;6;6;5;5;3	7;7;7;7;7;7;6;6;5;5;3	7;7;7;7;7;7;6;6;5;5;3	Nucleolin	NCL	tr|A0A7I2V5M5|A0A7I2V5M5_HUMAN Nucleolin OS=Homo sapiens OX=9606 GN=NCL PE=1 SV=1;tr|A0A7I2V428|A0A7I2V428_HUMAN Nucleolin OS=Homo sapiens OX=9606 GN=NCL PE=1 SV=1;tr|C9JLB1|C9JLB1_HUMAN Nucleolin OS=Homo sapiens OX=9606 GN=NCL PE=1 SV=2;tr|A0A7I2V3F3|A0A7	11	7	7	7	0	7	0	7	0	7	14.6	14.6	14.6	73.641	672	672;689;694;695;734;710;616;626;595;602;389	1.55	5	6			0	40.569	0	14.6	15241000	0	15241000	34	274790	0	274790	11	ALELTGLK;GFGFVDFNSEEDAK;GLSEDTTEETLKESFDGSVR;KFGYVDFESAEDLEK;NDLAVVDVR;SISLYYTGEK;TLVLSNLSYSATEETLQEVFEK				148	318;1970;2103;2934;4169;5180;5750	True;True;True;True;True;True;True	339;2115;2251;3129;4493;5590;6190	746;747;4220;4221;4598;6429;9097;9098;11657;13111;13112
P35998;C9JX88;C9JLS9	P35998;C9JX88	9;9;3	9;9;3	9;9;3	26S protease regulatory subunit 7	PSMC2	sp|P35998|PRS7_HUMAN 26S proteasome regulatory subunit 7 OS=Homo sapiens OX=9606 GN=PSMC2 PE=1 SV=3;tr|C9JX88|C9JX88_HUMAN 26S proteasome regulatory subunit 7 OS=Homo sapiens OX=9606 GN=PSMC2 PE=1 SV=1	3	9	9	9	5	7	5	7	5	7	25.4	25.4	25.4	48.633	433	433;430;130	2.2		12	3		0	26.803	14.1	19.6	20158000	11226000	8932400	28	569320	296530	272800	16	ACLIFFDEIDAIGGAR;ALDEGDIALLK;EVVETPLLHPER;FDDGAGGDNEVQR;GVLLFGPPGTGK;IATEKDFLEAVNK;IINADSEDPK;QVEDDIQQLLK;SVCTEAGMFAIR				242	64;297;1579;1629;2261;2466;2602;4781;5468	True;True;True;True;True;True;True;True;True	66;318;1698;1752;2420;2634;2777;5157;5894	114;680;681;3369;3370;3371;3487;3488;3489;4975;5462;5463;5735;10694;12422
O95721;C9JAF7	O95721	3;1	3;1	3;1	Synaptosomal-associated protein 29	SNAP29	sp|O95721|SNP29_HUMAN Synaptosomal-associated protein 29 OS=Homo sapiens OX=9606 GN=SNAP29 PE=1 SV=1	2	3	3	3	0	3	0	3	0	3	12.8	12.8	12.8	28.97	258	258;160	3			3		0	5.2504	0	12.8	3532700	0	3532700	13	271750	0	271750	3	DLPDGPDAPADR;KLDDTDPVPR;VGVASSEELAR				467	972;2996;6116	True;True;True	1041;3192;6584	2051;6544;13937
Q6IAA8;H0YFI1;F5H479;F5GX19;F5H3Y3	Q6IAA8;H0YFI1;F5H479;F5GX19;F5H3Y3	5;4;4;4;4	5;4;4;4;4	5;4;4;4;4	Ragulator complex protein LAMTOR1	LAMTOR1	sp|Q6IAA8|LTOR1_HUMAN Ragulator complex protein LAMTOR1 OS=Homo sapiens OX=9606 GN=LAMTOR1 PE=1 SV=2;tr|H0YFI1|H0YFI1_HUMAN Ragulator complex protein LAMTOR1 (Fragment) OS=Homo sapiens OX=9606 GN=LAMTOR1 PE=1 SV=1;tr|F5H479|F5H479_HUMAN Ragulator complex p	5	5	5	5	0	5	0	5	0	5	59.6	59.6	59.6	17.745	161	161;79;99;142;160	3			5		0	24.775	0	59.6	5953100	0	5953100	9	267830	0	267830	6	ALNGAEPNYHSLPSAR;KLLLDPSSPPTK;KLPPLPSLTSQPHQVLASEPIPFSDLQQVSR;TASNIIDVSAADSQGMEQHEYMDR;TDEQALLSSILAK				799	351;3018;3021;5554;5573	True;True;True;True;True	374;3214;3217;5983;6002	812;6579;6584;12632;12658
Q07912;A0A5F9ZHJ2;A0A5F9ZI29;A0A5F9ZGX5;C9J1X3;A0A5F9ZHP4;A0A499FJ16;A0A5F9ZH01;A0A5F9ZHL4;A0A5F9ZHD0;A0A5F9ZHB0;A0A5F9ZHQ1;A0A5F9ZGY5;A0A5F9ZH66;A0A5F9ZHX6;A0A5F9ZHI7;A0A5F9ZI44;A0A5F9ZHP9;A0A5F9ZHC7;A0A5F9ZHK8	Q07912;A0A5F9ZHJ2;A0A5F9ZI29;A0A5F9ZGX5;C9J1X3;A0A5F9ZHP4;A0A499FJ16	18;18;18;17;17;17;16;6;5;5;4;4;3;2;2;2;2;2;1;1	18;18;18;17;17;17;16;6;5;5;4;4;3;2;2;2;2;2;1;1	18;18;18;17;17;17;16;6;5;5;4;4;3;2;2;2;2;2;1;1	Activated CDC42 kinase 1	TNK2	sp|Q07912|ACK1_HUMAN Activated CDC42 kinase 1 OS=Homo sapiens OX=9606 GN=TNK2 PE=1 SV=3;tr|A0A5F9ZHJ2|A0A5F9ZHJ2_HUMAN Non-specific protein-tyrosine kinase OS=Homo sapiens OX=9606 GN=TNK2 PE=1 SV=1;tr|A0A5F9ZI29|A0A5F9ZI29_HUMAN Non-specific protein-tyrosi	20	18	18	18	0	18	0	18	0	18	28	28	28	114.57	1038	1038;1072;1040;1055;1040;1008;1086;301;289;550;280;154;153;95;144;143;118;97;98;92	1	19				0	66.552	0	28	43895000	0	43895000	49	267720	0	267720	19	AENYWWR;ALQDFEEPDKLHIQMNDVITVIEGR;ANFSTNNSNPGARPPPPR;DFLLEAQPTDMR;EAQSPEEPTPLPVPLLLPPPSTPAPAAPTATVRPMPQAALDPK;IGDFGLMR;KPTYDPVSEDQDPLSSDFKR;KVPFAWCAPESLK;LGDGSFGVVR;LRDDLNVTR;LSHFEYVKNEDLEK;MVTELAPLGSLLDR;NLLLATR;NVVTSVAGLSAQDISQPLQNSFIHTGHGDSDPR;PLHPTPVVDWDAR;TLCVGPFPR;TSPAPGGPAGEGPLQSLTCLIGEK;VEQLFGLGLRPR				124	136;360;405;829;1171;2547;3052;3104;3361;3764;3800;4125;4291;4455;4492;5707;5849;6058	True;True;True;True;True;True;True;True;True;True;True;True;True;True;True;True;True;True	145;383;438;891;1264;2719;3253;3308;3581;4008;4046;4440;4441;4622;4815;4853;6143;6297;6519	347;837;939;1783;2492;5606;6656;6772;7389;8233;8317;9011;9012;9459;9979;10087;12999;13388;13822
O75865	O75865	3	3	3	Trafficking protein particle complex subunit 6A	TRAPPC6A	sp|O75865|TPC6A_HUMAN Trafficking protein particle complex subunit 6A OS=Homo sapiens OX=9606 GN=TRAPPC6A PE=1 SV=2	1	3	3	3	0	3	0	3	0	3	20.1	20.1	20.1	17.604	159	159	3.25			3	1	0	5.7595	0	20.1	3246600	0	3246600	7	266290	0	266290	4	DLWVAVFQK;ETLAFREELDVLK;FLAFTCGLLR				457	989;1521;1721	True;True;True	1058;1635;1851	2074;3239;3240;3676
A0A0U1RQF0;P49327;A0A0U1RRG3;J3KTF0	A0A0U1RQF0;P49327	60;60;3;1	60;60;3;1	60;60;3;1	Fatty acid synthase;[Acyl-carrier-protein] S-acetyltransferase;[Acyl-carrier-protein] S-malonyltransferase;3-oxoacyl-[acyl-carrier-protein] synthase;3-oxoacyl-[acyl-carrier-protein] reductase;3-hydroxyacyl-[acyl-carrier-protein] dehydratase;Enoyl-[acyl-carrier-protein] reductase;Oleoyl-[acyl-carrier-protein] hydrolase	FASN	tr|A0A0U1RQF0|A0A0U1RQF0_HUMAN Fatty acid synthase OS=Homo sapiens OX=9606 GN=FASN PE=1 SV=1;sp|P49327|FAS_HUMAN Fatty acid synthase OS=Homo sapiens OX=9606 GN=FASN PE=1 SV=3	4	60	60	60	32	53	32	53	32	53	32.2	32.2	32.2	273.2	2509	2509;2511;150;78	1	86				0	229.82	18.5	28.4	87710000	25609000	62102000	125	375430	110610	264820	87	AALQEELQLCK;AAPLDSIHSLAAYYIDCIR;ACLDTAVENMPSLK;ADEASELACPTPK;AFDTAGNGYCR;AGLYGLPR;CTVFHGAQVEDAFR;CVLLSNLSSTSHVPEVDPGSAELQK;DGAWGAFR;DGLLENQTPEFFQDVCKPK;DNLEFFLAGIGR;DPSQQELPR;DTSFEQHVLWHTGGK;DTVTISGPQAPVFEFVEQLR;DTVTISGPQAPVFEFVEQLRK;EACPELDYFVVFSSVSCGR;EDGLAQQQTQLNLR;EGGFLLLHTLLR;ELNLVLSVR;EVWALVQAGIR;FCFTPHTEEGCLSER;FDASFFGVHPK;FPQLDSTSFANSR;GDLSSIR;GLVQALQTK;GTHTGVWVGVSGSETSEALSR;GVDLVLNSLAEEK…				67	32;37;62;75;154;208;745;748;842;854;1005;1025;1084;1085;1086;1145;1191;1242;1373;1582;1623;1627;1793;1930;2113;2230;2251;2280;2282;2315;2731;3320;3536;3600;3680;3758;3807;3873;3991;4451;4585;4587;4624;4798;4924;5026;5102;5307;5648;5727;6080;6081;6086;6199;6236;6384;6422;6480;6516;6742	True;True;True;True;True;True;True;True;True;True;True;True;True;True;True;True;True;True;True;True;True;True;True;True;True;True;True;True;True;True;True;True;True;True;True;True;True;True;True;True;True;True;True;True;True;True;True;True;True;True;True;True;True;True;True;True;True;True;True;True	33;39;64;78;165;220;801;804;904;916;1076;1099;1164;1165;1166;1236;1286;1341;1482;1701;1746;1750;1928;2070;2261;2388;2409;2439;2441;2476;2917;3539;3766;3836;3921;4002;4053;4122;4250;4811;4953;4955;4995;5181;5316;5420;5504;5724;6083;6163;6542;6543;6549;6675;6714;6869;6908;6970;7014;7255	57;75;76;112;153;154;381;477;1607;1608;1613;1614;1798;1816;1817;2099;2100;2132;2265;2266;2267;2268;2446;2447;2448;2534;2634;2937;3374;3375;3481;3485;3843;4147;4614;4615;4908;4958;4959;4999;5003;5075;6000;6001;7328;7329;7760;7902;7903;8073;8074;8223;8224;8326;8444;8664;9974;10256;10257;10259;10337;10755;11003;11219;11438;11439;12043;12044;12805;12806;13051;13052;13862;13863;13864;13875;14122;14177…
P29692;E9PMW7;E9PK01;E9PI39;E9PQ49;E9PPR1;E9PL12;E9PIZ1;E9PN91;E9PL71;H0YCK7;E9PRY8;A0A087X1X7;E9PK06;E9PKK3;E9PJD0;E9PK72;E9PQZ1;E9PNW6	P29692;E9PMW7;E9PK01;E9PI39;E9PQ49;E9PPR1;E9PL12;E9PIZ1;E9PN91;E9PL71;H0YCK7;E9PRY8;A0A087X1X7	4;4;4;4;4;4;4;3;3;3;3;3;3;1;1;1;1;1;1	4;4;4;4;4;4;4;3;3;3;3;3;3;1;1;1;1;1;1	4;4;4;4;4;4;4;3;3;3;3;3;3;1;1;1;1;1;1	Elongation factor 1-delta	EEF1D	sp|P29692|EF1D_HUMAN Elongation factor 1-delta OS=Homo sapiens OX=9606 GN=EEF1D PE=1 SV=5;tr|E9PMW7|E9PMW7_HUMAN Elongation factor 1-delta OS=Homo sapiens OX=9606 GN=EEF1D PE=1 SV=1;tr|E9PK01|E9PK01_HUMAN Elongation factor 1-delta (Fragment) OS=Homo sapien	19	4	4	4	4	3	4	3	4	3	20.3	20.3	20.3	31.121	281	281;130;261;204;198;166;168;137;106;187;210;697;631;139;39;99;63;238;35	2.67		3	6		0	41.356	20.3	16	28472000	16511000	11961000	16	749930	485370	264560	10	ATNFLAHEK;GVVQELQQAISK;IASLEVENQSLR;SLAGSSGPGASSGTSGDHGELVVR				307	567;2270;2464;5200	True;True;True;True	609;2429;2632;5611	1273;1274;4985;5459;5460;11756;11757;11758;11759
B1AK87;P47756;B1AK85;B1AK88;A0A6I8PRV6;A0A6I8PIN8	B1AK87;P47756;B1AK85;B1AK88	5;5;4;4;1;1	5;5;4;4;1;1	5;5;4;4;1;1	F-actin-capping protein subunit beta	CAPZB	tr|B1AK87|B1AK87_HUMAN F-actin-capping protein subunit beta OS=Homo sapiens OX=9606 GN=CAPZB PE=1 SV=2;sp|P47756|CAPZB_HUMAN F-actin-capping protein subunit beta OS=Homo sapiens OX=9606 GN=CAPZB PE=1 SV=5;tr|B1AK85|B1AK85_HUMAN F-actin-capping protein subu	6	5	5	5	3	3	3	3	3	3	29.1	29.1	29.1	27.44	244	244;272;260;301;59;63	3			6		0	15.683	15.2	18	6594500	1618400	4976100	14	341470	77648	263820	7	KLEVEANNAFDQYR;QMEKDETVSDCSPHIANIGR;SDQQLDCALDLMR;SGSGTMNLGGSLTR;STLNEIYFGK				203	3003;4704;5042;5141;5450	True;True;True;True;True	3199;5077;5440;5548;5875	6556;10504;11313;11563;12370;12371
P32119;A6NIW5	P32119;A6NIW5	5;4	4;4	4;4	Peroxiredoxin-2	PRDX2	sp|P32119|PRDX2_HUMAN Peroxiredoxin-2 OS=Homo sapiens OX=9606 GN=PRDX2 PE=1 SV=5;tr|A6NIW5|A6NIW5_HUMAN Peroxiredoxin 2, isoform CRA_a OS=Homo sapiens OX=9606 GN=PRDX2 PE=1 SV=2	2	5	4	4	5	4	4	3	4	3	24.2	18.7	18.7	21.892	198	198;136	3.22			7	2	0	7.3536	24.2	24.2	6005200	1927100	4078100	13	411950	148240	263700	9	ATAVVDGAFK;EGGLGPLNIPLLADVTR;KEGGLGPLNIPLLADVTR;LSEDYGVLK;QITVNDLPVGR				596	544;1243;2924;3787;4638	True;True;True;True;False	583;1342;3119;4033;5009	1215;1216;1217;1218;2635;6404;6405;8284;8285;10375;10376;10377;10378;10379
Q03135;C9JKI3;E9PCT5	Q03135;C9JKI3;E9PCT5	3;2;2	3;2;2	3;2;2	Caveolin-1;Caveolin	CAV1	sp|Q03135|CAV1_HUMAN Caveolin-1 OS=Homo sapiens OX=9606 GN=CAV1 PE=1 SV=4;tr|C9JKI3|C9JKI3_HUMAN Caveolin (Fragment) OS=Homo sapiens OX=9606 GN=CAV1 PE=1 SV=1;tr|E9PCT5|E9PCT5_HUMAN Caveolin OS=Homo sapiens OX=9606 GN=CAV1 PE=1 SV=1	3	3	3	3	0	3	0	3	0	3	25.8	25.8	25.8	20.471	178	178;138;167	3			3		0	10.123	0	25.8	2628600	0	2628600	10	262860	0	262860	3	IDFEDVIAEPEGTHSFDGIWK;SFLIEIQCISR;YVDSEGHLYTVPIR				728	2484;5093;6772	True;True;True	2653;5495;7285	5493;11421;15372
P60842;J3KT12;J3QS69;J3QL43;J3KTB5;J3QR64;Q14240;E7EQG2;J3QLN6;J3KTN0;J3KSZ0;J3QKZ9;J3KS25;I3L3H2;P38919;J3KT04;J3KSN7;E7EMV8;J3KS93;F8WE11;E9PBH4;J3QQP0;J3QL52	P60842;J3KT12;J3QS69;J3QL43;J3KTB5;J3QR64;Q14240;E7EQG2;J3QLN6;J3KTN0;J3KSZ0	8;7;7;6;6;5;5;5;4;4;4;3;3;2;2;2;2;2;2;1;1;1;1	8;7;7;6;6;5;5;5;4;4;4;3;3;2;2;2;2;2;2;1;1;1;1	8;7;7;6;6;5;5;5;4;4;4;3;3;2;2;2;2;2;2;1;1;1;1	Eukaryotic initiation factor 4A-I;Eukaryotic initiation factor 4A-II;Eukaryotic initiation factor 4A-II, N-terminally processed	EIF4A1;EIF4A2	sp|P60842|IF4A1_HUMAN Eukaryotic initiation factor 4A-I OS=Homo sapiens OX=9606 GN=EIF4A1 PE=1 SV=1;tr|J3KT12|J3KT12_HUMAN RNA helicase OS=Homo sapiens OX=9606 GN=EIF4A1 PE=1 SV=1;tr|J3QS69|J3QS69_HUMAN RNA helicase (Fragment) OS=Homo sapiens OX=9606 GN=EI	23	8	8	8	7	6	7	6	7	6	23.2	23.2	23.2	46.153	406	406;341;300;271;257;214;407;362;163;117;230;134;187;390;411;85;109;98;85;97;96;95;68	2.33		12	6		0	39.627	20.7	17.2	21836000	11739000	10097000	23	547380	289270	258110	18	ATQALVLAPTR;GFKDQIYDIFQK;GIYAYGFEKPSAIQQR;GYDVIAQAQSGTGK;KEELTLEGIR;KVDWLTEK;MFVLDEADEMLSR;VLITTDLLAR				653	569;1971;2050;2281;2923;3095;4039;6213	True;True;True;True;True;True;True;True	612;2116;2196;2440;3118;3297;4316;6689	1282;4222;4223;4224;4490;4491;4492;5000;5001;5002;6401;6402;6403;6741;6742;6743;8779;14144
H0YHC3;F8W020;F8W118;F8VY35;F8VV59;B7Z9C2;F8W0J6;F5H4R6;H0YIV4;P55209;H0YH88;F8VXI6;F8VUX1;F8W543;F8VRJ2;F8VVB5	H0YHC3;F8W020;F8W118;F8VY35;F8VV59;B7Z9C2;F8W0J6;F5H4R6;H0YIV4;P55209;H0YH88;F8VXI6;F8VUX1;F8W543;F8VRJ2;F8VVB5	6;6;6;6;6;6;6;6;6;6;5;5;5;5;4;3	6;6;6;6;6;6;6;6;6;6;5;5;5;5;4;3	4;4;4;4;4;4;4;4;4;4;3;3;3;3;2;1	Nucleosome assembly protein 1-like 1	NAP1L1	tr|H0YHC3|H0YHC3_HUMAN Nucleosome assembly protein 1-like 1 (Fragment) OS=Homo sapiens OX=9606 GN=NAP1L1 PE=1 SV=1;tr|F8W020|F8W020_HUMAN Nucleosome assembly protein 1-like 1 (Fragment) OS=Homo sapiens OX=9606 GN=NAP1L1 PE=1 SV=1;tr|F8W118|F8W118_HUMAN Nuc	16	6	6	4	1	5	1	5	1	3	34.8	34.8	29.3	23.417	198	198;207;209;264;327;349;379;383;385;391;177;215;237;328;114;161	2		8			0	11.757	8.6	26.3	14552000	1485200	13067000	10	402500	148520	253990	8	FYEEVHDLER;FYEEVHDLERK;GIPEFWLTVFK;LDGLVETPTGYIESLPR;NVDLLSDMVQEHDEPILK;YAVLYQPLFDKR				218	1869;1870;2041;3233;4427;6564	True;True;True;True;True;True	2008;2009;2187;3447;4782;4783;7062	4051;4052;4053;4478;7154;9825;9826;14893
Q9UHR4	Q9UHR4	7	7	7	Brain-specific angiogenesis inhibitor 1-associated protein 2-like protein 1	BAIAP2L1	sp|Q9UHR4|BI2L1_HUMAN Brain-specific angiogenesis inhibitor 1-associated protein 2-like protein 1 OS=Homo sapiens OX=9606 GN=BAIAP2L1 PE=1 SV=2	1	7	7	7	0	7	0	7	0	7	22.5	22.5	22.5	56.882	511	511	2		7			0	97.936	0	22.5	16138000	0	16138000	31	253360	0	253360	8	EIEYVETVTSR;IGEIATGSPVSTELGHVLIEISSTHK;NVMEQFNPGLR;TLLSFAQGDVITLLIPEEK;TPASTPVSGTPQASPMIER;VNNSTGTSEDPSLQR;WQETCVDAIKVPEK				918	1281;2552;4438;5730;5782;6284;6519	True;True;True;True;True;True;True	1383;2724;4796;6166;6226;6769;7017	2724;5614;9864;13056;13229;14291;14810
Q9UNM6;J3KNQ3;E9PL38;H0YD73;E9PPD2;E9PQG3	Q9UNM6;J3KNQ3;E9PL38;H0YD73	9;8;7;6;1;1	9;8;7;6;1;1	9;8;7;6;1;1	26S proteasome non-ATPase regulatory subunit 13	PSMD13	sp|Q9UNM6|PSD13_HUMAN 26S proteasome non-ATPase regulatory subunit 13 OS=Homo sapiens OX=9606 GN=PSMD13 PE=1 SV=2;tr|J3KNQ3|J3KNQ3_HUMAN 26S proteasome non-ATPase regulatory subunit 13 OS=Homo sapiens OX=9606 GN=PSMD13 PE=1 SV=1;tr|E9PL38|E9PL38_HUMAN 26S	6	9	9	9	7	9	7	9	7	9	28.2	28.2	28.2	42.945	376	376;349;263;221;70;113	2.89		2	16		0	39.93	23.7	28.2	15659000	5638700	10021000	26	432530	179410	253110	17	DLPVSEQQER;ETIEDVEEMLNNLPGVTSVHSR;FLGCVDIKDLPVSEQQER;LNIGDLQVTK;LYENFISEFEHR;QLTFEEIAK;QWLIDTLYAFNSGNVER;SSDEAVILCK;VLDLQQIK				929	978;1520;1744;3654;3976;4698;4811;5385;6197	True;True;True;True;True;True;True;True;True	1047;1634;1875;3892;4235;5071;5194;5808;6673	2058;2059;3237;3238;3761;8034;8035;8644;8645;10496;10769;10770;12250;12251;14117;14118;14119;14120
Q5SW96	Q5SW96	6	6	6	Low density lipoprotein receptor adapter protein 1	LDLRAP1	sp|Q5SW96|ARH_HUMAN Low density lipoprotein receptor adapter protein 1 OS=Homo sapiens OX=9606 GN=LDLRAP1 PE=1 SV=3	1	6	6	6	0	6	0	6	0	6	36	36	36	33.885	308	308	3.12			7	1	0	50.637	0	36	8276300	0	8276300	17	252180	0	252180	10	APLSTVSANTTNMDEVPRPQALSGSSVVWELDDGLDEAFSR;DKASQEGGDVLGAR;ETLLEGMLFSLK;GIILTDNLTNQLIENVSIYR;ISYCTADK;SLVATGNLLDLEETAK				781	434;907;1523;2035;2808;5277	True;True;True;True;True;True	467;973;1637;2180;2997;5692	988;1950;3243;4466;4467;4468;6173;11954
A0A804HJ83;A0A087X163;A0A804HIM2;A0A804HKV1;A0A804HLG5;A0A804HK95;A0A804HIB9;Q5W0J0;A0A8C8NLQ3;B7Z4P9;Q9NP72	A0A804HJ83;A0A087X163;A0A804HIM2;A0A804HKV1;A0A804HLG5;A0A804HK95;A0A804HIB9;Q5W0J0;A0A8C8NLQ3;B7Z4P9;Q9NP72	1;1;1;1;1;1;1;1;1;1;1	1;1;1;1;1;1;1;1;1;1;1	1;1;1;1;1;1;1;1;1;1;1	Ras-related protein Rab-18	RAB18	tr|A0A804HJ83|A0A804HJ83_HUMAN Ras-related protein Rab-18 OS=Homo sapiens OX=9606 GN=RAB18 PE=1 SV=1;tr|A0A087X163|A0A087X163_HUMAN Ras-related protein Rab-18 OS=Homo sapiens OX=9606 GN=RAB18 PE=1 SV=2;tr|A0A804HIM2|A0A804HIM2_HUMAN Ras-related protein Rab	11	1	1	1	0	1	0	1	0	1	22.4	22.4	22.4	5.27	49	49;49;50;58;59;62;132;161;183;197;206	3			1		0.0059032	1.7434	0	22.4	755730	0	755730	3	251910	0	251910	1	ILIIGESGVGK				30	2660	TRUE	2840	5865
O43242;H0YGV8	O43242	10;2	10;2	10;2	26S proteasome non-ATPase regulatory subunit 3	PSMD3	sp|O43242|PSMD3_HUMAN 26S proteasome non-ATPase regulatory subunit 3 OS=Homo sapiens OX=9606 GN=PSMD3 PE=1 SV=2	2	10	10	10	5	9	5	9	5	9	21.9	21.9	21.9	60.977	534	534;117	2		15			0	82.82	11.8	19.5	13250000	2584100	10666000	34	291190	45100	246090	15	AIQLEYSEAR;ALDLVAAK;DGVIEASINHEK;FNQVLDQFGEK;HDADGQATLLNLLLR;ISLADIAQK;NYLHYSLYDQAEK;SLMPYFLLTQAVR;SVFPEQANNNEWAR;VYEFLDKLDVVR				435	277;303;861;1779;2299;2785;4466;5252;5481;6473	True;True;True;True;True;True;True;True;True;True	296;324;923;1914;2460;2974;4826;5667;5907;6962	649;689;1832;1833;1834;3819;3820;5044;5045;6124;10003;11897;12452;14675;14676
Q9NVJ2	Q9NVJ2	3	3	1	ADP-ribosylation factor-like protein 8B	ARL8B	sp|Q9NVJ2|ARL8B_HUMAN ADP-ribosylation factor-like protein 8B OS=Homo sapiens OX=9606 GN=ARL8B PE=1 SV=1	1	3	3	1	0	3	0	3	0	1	26.9	26.9	4.8	21.539	186	186	3			4		0	22.045	0	26.9	8394900	0	8394900	11	241490	0	241490	4	DLPNALDEK;EKDNIDITLQWLIQHSK;NELHNLLDKPQLQGIPVLVLGNKR				906	977;1312;4184	True;True;True	1046;1416;4509	2057;2804;2805;9128
I3L3E4;I3L4G8;I3L4A1;Q96FZ7	I3L3E4;I3L4G8;I3L4A1;Q96FZ7	1;1;1;1	1;1;1;1	1;1;1;1	Charged multivesicular body protein 6	CHMP6	tr|I3L3E4|I3L3E4_HUMAN Charged multivesicular body protein 6 (Fragment) OS=Homo sapiens OX=9606 GN=CHMP6 PE=1 SV=1;tr|I3L4G8|I3L4G8_HUMAN Charged multivesicular body protein 6 (Fragment) OS=Homo sapiens OX=9606 GN=CHMP6 PE=1 SV=1;tr|I3L4A1|I3L4A1_HUMAN Cha	4	1	1	1	0	1	0	1	0	1	11.5	11.5	11.5	12.939	113	113;173;224;201	3			1		0	7.3886	0	11.5	1206500	0	1206500	5	241300	0	241300	1	ILDETQEAVEYQR				389	2637	TRUE	2814	5827
E9PLM3;E9PRF7;E9PNB9;E9PS06;E9PMJ1;Q15771;E9PPW9;E9PRX0;E9PQ07;E9PI18;E9PJQ5;H0YDK7	E9PLM3;E9PRF7;E9PNB9;E9PS06;E9PMJ1;Q15771;E9PPW9;E9PRX0;E9PQ07;E9PI18;E9PJQ5;H0YDK7	2;2;2;2;2;2;1;1;1;1;1;1	2;2;2;2;2;2;1;1;1;1;1;1	2;2;2;2;2;2;1;1;1;1;1;1	Ras-related protein Rab-30	RAB30	tr|E9PLM3|E9PLM3_HUMAN Ras-related protein Rab-30 OS=Homo sapiens OX=9606 GN=RAB30 PE=1 SV=1;tr|E9PRF7|E9PRF7_HUMAN Ras-related protein Rab-30 (Fragment) OS=Homo sapiens OX=9606 GN=RAB30 PE=1 SV=1;tr|E9PNB9|E9PNB9_HUMAN Ras-related protein Rab-30 OS=Homo s	12	2	2	2	0	2	0	2	0	2	21.3	21.3	21.3	10.954	94	94;114;122;139;168;203;37;55;59;75;100;167	3			2		0	2.8699	0	21.3	1920300	0	1920300	8	240030	0	240030	2	EIEQYASNK;IVLIGNAGVGK				313	1277;2854	True;True	1379;3044	2703;6249
P50991	P50991	9	9	9	T-complex protein 1 subunit delta	CCT4	sp|P50991|TCPD_HUMAN T-complex protein 1 subunit delta OS=Homo sapiens OX=9606 GN=CCT4 PE=1 SV=4	1	9	9	9	0	9	0	9	0	9	21.2	21.2	21.2	57.924	539	539	2		9			0	28.22	0	21.2	10064000	0	10064000	33	239370	0	239370	9	ALIAGGGAPEIELALR;DALSDLALHFLNK;ETLLNSATTSLNSK;GDVTITNDGATILK;GIHPTIISESFQK;IDDVVNTR;IGLIQFCLSAPK;TLSGMESYCVR;VIDPATATSVDLR				631	326;784;1524;1944;2033;2483;2562;5743;6129	True;True;True;True;True;True;True;True;True	347;841;1638;2089;2178;2652;2735;6183;6599	759;1699;3244;4179;4464;5492;5633;13098;13964
B1ALA9;P60891;A0A2R8Y7H4;A0A6Q8PGP2;A0A6Q8PHI4;A0A6Q8PHK9;B1ALA7;A0A6Q8PG13;A0A6Q8PGX9;A0A6Q8PEU0;A0A6Q8PG82	B1ALA9;P60891;A0A2R8Y7H4	11;11;9;4;3;3;3;2;2;2;2	11;11;9;4;3;3;3;2;2;2;2	3;3;3;2;2;1;1;2;2;0;0	Ribose-phosphate pyrophosphokinase 1	PRPS1	tr|B1ALA9|B1ALA9_HUMAN Ribose-phosphate pyrophosphokinase 1 OS=Homo sapiens OX=9606 GN=PRPS1 PE=1 SV=2;sp|P60891|PRPS1_HUMAN Ribose-phosphate pyrophosphokinase 1 OS=Homo sapiens OX=9606 GN=PRPS1 PE=1 SV=2;tr|A0A2R8Y7H4|A0A2R8Y7H4_HUMAN Ribose-phosphate pyr	11	11	11	3	8	10	8	10	3	2	51.9	51.9	12.3	31.392	285	285;318;321;95;92;121;168;52;65;104;112	3			21		0	88.838	38.2	49.5	27376000	11740000	15636000	17	469890	232050	237830	21	ENISEWR;FSNQETCVEIGESVR;IFSGSSHQDLSQK;IQVIDISMILAEAIRR;LLSAGATR;MVLVGDVKDR;NCTIVSPDAGGAK;THNGESVSYLFSHVPL;VAILVDDMADTCGTICHAADK;VTAVIPCFPYAR;VYAILTHGIFSGPAISR				204	1429;1825;2540;2762;3602;4123;4165;5657;5973;6390;6471	True;True;True;True;True;True;True;True;True;True;True	1541;1963;2712;2949;2950;3838;4438;4488;6092;6429;6875;6960	3070;3903;3904;5594;5595;5596;6050;6051;6052;7905;9009;9080;9081;12825;12826;12827;13647;14501;14502;14671;14672
P49368;B4DUR8;Q5SZX6	P49368;B4DUR8	5;5;1	5;5;1	5;5;1	T-complex protein 1 subunit gamma	CCT3	sp|P49368|TCPG_HUMAN T-complex protein 1 subunit gamma OS=Homo sapiens OX=9606 GN=CCT3 PE=1 SV=4;tr|B4DUR8|B4DUR8_HUMAN T-complex protein 1 subunit gamma OS=Homo sapiens OX=9606 GN=CCT3 PE=1 SV=1	3	5	5	5	0	5	0	5	0	5	9.5	9.5	9.5	60.533	545	545;500;276	2		5			0	8.3656	0	9.5	7272200	0	7272200	31	234590	0	234590	5	ANITAIR;AVAQALEVIPR;ELGIWEPLAVK;IVLLDSSLEYK;TLIQNCGASTIR				211	407;584;1351;2855;5720	True;True;True;True;True	440;627;1458;3045;6156	941;1306;2884;6250;13018
Q9UHA4	Q9UHA4	3	3	3	Ragulator complex protein LAMTOR3	LAMTOR3	sp|Q9UHA4|LTOR3_HUMAN Ragulator complex protein LAMTOR3 OS=Homo sapiens OX=9606 GN=LAMTOR3 PE=1 SV=1	1	3	3	3	0	3	0	3	0	3	49.2	49.2	49.2	13.623	124	124	3.75			1	3	0	12.268	0	49.2	2886500	0	2886500	7	234510	0	234510	4	ELAPLFEELR;KLPSVEGLHAIVVSDRDGVPVIK;VANDNAPEHALRPGFLSTFALATDQGSK				917	1334;3022;5978	True;True;True	1439;3218;6435	2859;2860;6585;13658
Q5T4K2;Q5T4K4;Q9NY26	Q5T4K2;Q5T4K4;Q9NY26	1;1;1	1;1;1	1;1;1	Zinc transporter ZIP1	SLC39A1	tr|Q5T4K2|Q5T4K2_HUMAN Zinc transporter ZIP1 (Fragment) OS=Homo sapiens OX=9606 GN=SLC39A1 PE=1 SV=1;tr|Q5T4K4|Q5T4K4_HUMAN Zinc transporter ZIP1 (Fragment) OS=Homo sapiens OX=9606 GN=SLC39A1 PE=1 SV=1;sp|Q9NY26|S39A1_HUMAN Zinc transporter ZIP1 OS=Homo sa	3	1	1	1	0	1	0	1	0	1	5.8	5.8	5.8	21.844	206	206;240;324	3			1		0	7.3794	0	5.8	1405700	0	1405700	6	234290	0	234290	1	EQSGPSPLEETR				785	1466	TRUE	1579	3126
P04196	P04196	3	3	3	Histidine-rich glycoprotein	HRG	sp|P04196|HRG_HUMAN Histidine-rich glycoprotein OS=Homo sapiens OX=9606 GN=HRG PE=1 SV=1	1	3	3	3	3	1	3	1	3	1	3.2	3.2	3.2	59.578	525	525	2	2	4	2		0	4.5257	3.2	1.7	18954000	14048000	4906000	21	902590	668970	233620	8	ALDLINK;DGYLFQLLR;RDGYLFQLLR				489	302;863;4837	True;True;True	323;925;5221	687;688;1837;1838;1839;1840;1841;10813
C9J1Z8;P84085;F5H1V1;F5H6T5;F8WDB3	C9J1Z8;P84085	7;7;1;1;1	1;1;0;0;0	1;1;0;0;0	ADP-ribosylation factor 5	ARF5	tr|C9J1Z8|C9J1Z8_HUMAN ADP-ribosylation factor 5 (Fragment) OS=Homo sapiens OX=9606 GN=ARF5 PE=1 SV=1;sp|P84085|ARF5_HUMAN ADP-ribosylation factor 5 OS=Homo sapiens OX=9606 GN=ARF5 PE=1 SV=2	5	7	1	1	3	7	1	1	1	1	49.3	6.7	6.7	17.107	150	150;180;40;50;59	3.33			2	1	0	3.1279	27.3	49.3	2498800	398020	2100800	9	277650	44224	233420	3	DAVLLVFANK;HYFQNTQGLIFVVDSNDR;HYFQNTQGLIFVVDSNDRER;ILMVGLDAAGK;LGEIVTTIPTIGFNVETVEYK;LKLGEIVTTIPTIGFNVETVEYK;VQESADELQK				228	794;2438;2439;2665;3366;3484;6325	False;False;False;False;False;False;True	853;2606;2607;2845;2846;3588;3709;6810	1724;1725;1726;5421;5422;5423;5424;5425;5426;5870;5871;7400;7401;7402;7403;7404;7625;14382;14383;14384
O00231;J3QRY4;J3QS13	O00231	11;4;1	11;4;1	11;4;1	26S proteasome non-ATPase regulatory subunit 11	PSMD11	sp|O00231|PSD11_HUMAN 26S proteasome non-ATPase regulatory subunit 11 OS=Homo sapiens OX=9606 GN=PSMD11 PE=1 SV=3	3	11	11	11	8	9	8	9	8	9	28.7	28.7	28.7	47.463	422	422;187;90	2.36		16	9		0	30.241	19.9	25.6	23192000	12109000	11083000	27	522540	289380	233160	24	AAAAVVEFQR;AELRDDPIISTHLAK;ALLVEVQLLESK;EQSILELGSLLAK;LYDNLLEQNLIR;RYQEALHLGSQLLR;TGQAAELGGLLK;TTANAIYCPPK;VQIEHISSLIK;YQEALHLGSQLLR;YVRPFLNSISK				417	3;133;346;1467;3973;4958;5639;5861;6331;6730;6781	True;True;True;True;True;True;True;True;True;True;True	3;141;369;1580;4231;5350;6074;6312;6816;7243;7294	5;6;7;342;803;804;3127;3128;3129;3130;8638;8639;8640;11085;12789;12790;12791;13453;14393;14394;14395;15300;15301;15302;15387
A8MXB7;Q9Y343	A8MXB7;Q9Y343	5;5	5;5	5;5	Sorting nexin-24	SNX24	tr|A8MXB7|A8MXB7_HUMAN Sorting nexin-24 OS=Homo sapiens OX=9606 GN=SNX24 PE=1 SV=1;sp|Q9Y343|SNX24_HUMAN Sorting nexin-24 OS=Homo sapiens OX=9606 GN=SNX24 PE=1 SV=1	2	5	5	5	0	5	0	5	0	5	28.2	28.2	28.2	23.728	202	202;169	3			5		0	77.221	0	28.2	5229900	0	5229900	13	232670	0	232670	5	AESCGSFDETESEESSK;LFLDFLNVR;LSHQPVLLFLR;QGLETYLQAVILENEELPK;RQGLETYLQAVILENEELPK				198	139;3335;3801;4615;4928	True;True;True;True;True	148;3555;4047;4986;5320	350;7358;8318;10317;11008
H0YBN9;P67775;P62714	H0YBN9;P67775;P62714	1;1;1	1;1;1	1;1;1	Serine/threonine-protein phosphatase 2A catalytic subunit alpha isoform;Serine/threonine-protein phosphatase 2A catalytic subunit beta isoform	PPP2CB;PPP2CA	tr|H0YBN9|H0YBN9_HUMAN Serine/threonine-protein phosphatase 2A catalytic subunit beta isoform (Fragment) OS=Homo sapiens OX=9606 GN=PPP2CB PE=4 SV=1;sp|P67775|PP2AA_HUMAN Serine/threonine-protein phosphatase 2A catalytic subunit alpha isoform OS=Homo sapie	3	1	1	1	0	1	0	1	0	1	21.2	21.2	21.2	5.9857	52	52;309;309	3			1		0	3.739	0	21.2	697680	0	697680	3	232560	0	232560	1	YSFLQFDPAPR				361	6740	TRUE	7253	15318
P17987;E7ERF2;E7EQR6;F5H282;F5GZI8;F5GZ03;F5H726;F5H676;F5H136;F5GYL4	P17987;E7ERF2;E7EQR6;F5H282	8;7;5;4;3;3;2;2;2;1	8;7;5;4;3;3;2;2;2;1	8;7;5;4;3;3;2;2;2;1	T-complex protein 1 subunit alpha	TCP1	sp|P17987|TCPA_HUMAN T-complex protein 1 subunit alpha OS=Homo sapiens OX=9606 GN=TCP1 PE=1 SV=1;tr|E7ERF2|E7ERF2_HUMAN T-complex protein 1 subunit alpha OS=Homo sapiens OX=9606 GN=TCP1 PE=1 SV=1;tr|E7EQR6|E7EQR6_HUMAN T-complex protein 1 subunit alpha OS=	10	8	8	8	4	6	4	6	4	6	16.4	16.4	16.4	60.343	556	556;433;401;332;100;221;91;111;136;65	2		10			0	33.127	7.7	12.2	14771000	4259100	10511000	31	367980	137390	230590	9	EQLAIAEFAR;IACLDFSLQK;LGVQVVITDPEKLDQIR;LLEVEHPAAK;SQNVMAAASIANIVK;TSASIILR;VLCELADLQDK;YPVNSVNILK				548	1462;2448;3404;3542;5362;5828;6188;6726	True;True;True;True;True;True;True;True	1575;2616;3626;3772;5782;6274;6663;7239	3120;5437;5438;7476;7771;12158;13335;14080;15295;15296
E9PKJ0;E9PJW4;H0YCG9;E9PM62;Q5T9L3	E9PKJ0;E9PJW4;H0YCG9;E9PM62;Q5T9L3	2;2;2;2;2	2;2;2;2;2	2;2;2;2;2	Protein wntless homolog	WLS	tr|E9PKJ0|E9PKJ0_HUMAN Protein wntless homolog (Fragment) OS=Homo sapiens OX=9606 GN=WLS PE=1 SV=1;tr|E9PJW4|E9PJW4_HUMAN Protein wntless homolog (Fragment) OS=Homo sapiens OX=9606 GN=WLS PE=1 SV=1;tr|H0YCG9|H0YCG9_HUMAN Protein wntless homolog (Fragment)	5	2	2	2	0	2	0	2	0	2	13.1	13.1	13.1	14.414	122	122;134;200;222;541	3			2		0	2.8341	0	13.1	2068900	0	2068900	9	229880	0	229880	2	FYLLNIR;INVGIGEIK				309	1871;2721	True;True	2010;2907	4054;5984
P07737;K7EJ44;I3L3D5	P07737;K7EJ44;I3L3D5	2;1;1	2;1;1	2;1;1	Profilin-1	PFN1	sp|P07737|PROF1_HUMAN Profilin-1 OS=Homo sapiens OX=9606 GN=PFN1 PE=1 SV=2;tr|K7EJ44|K7EJ44_HUMAN Profilin OS=Homo sapiens OX=9606 GN=PFN1 PE=1 SV=1;tr|I3L3D5|I3L3D5_HUMAN Profilin (Fragment) OS=Homo sapiens OX=9606 GN=PFN1 PE=1 SV=1	3	2	2	2	1	2	1	2	1	2	22.9	22.9	22.9	15.054	140	140;104;165	3.25			3	1	0	6.7583	10	22.9	4654400	2375800	2278600	9	489800	263980	225830	4	STGGAPTFNVTVTK;TFVNITPAEVGVLVGKDR				509	5441;5624	True;True	5866;6058	12352;12353;12763;12764
Q68DH5	Q68DH5	4	4	4	LMBR1 domain-containing protein 2	LMBRD2	sp|Q68DH5|LMBD2_HUMAN G-protein coupled receptor-associated protein LMBRD2 OS=Homo sapiens OX=9606 GN=LMBRD2 PE=1 SV=1	1	4	4	4	0	4	0	4	0	4	10.5	10.5	10.5	81.171	695	695	1.2	4	1			0	39.568	0	10.5	15721000	0	15721000	24	225250	0	225250	7	DRIELLQDAEPLDFNAETFTDDPLESESGR;ESNFSDVNTNR;NETSATHQFVHTFQSPEPENR;NMDDYEDFDEK				797	1046;1502;4189;4314	True;True;True;True	1122;1616;4514;4647	2170;3198;3199;9135;9509
[truncated: 538 more rows]
[truncated: 5 more columns]
